# Supplementary material for: Occipital condyle width (OCW) is a highly accurate predictor of body mass in therian mammals
Source: BMC Biol. 2022 Feb 7;20:37. doi: 10.1186/s12915-021-01224-9 (PMC8883515; doi:10.1186/s12915-021-01224-9)
Supplement: Supplementary file 12 — Additional file 12: Table S1. Database of average OCW and body mass in all specimens measured, as well as skull length (measured as condylobasal or condyloincisive length when available), HBL, and brain mass for each species compiled from the previously published literature (.csv) [12, 136, 180, 209–211, 239–564]. [file 12915_2021_1224_MOESM12_ESM.csv]

species	uphamtaxon	group	N	ocw	bm	skull_length	skull_reference	hbl	hbl_ref	brainmass	brain_ref	outliertaxon	monotreme	rabbit	selective	notes
Acinonyx_jubatus	Acinonyx_jubatus	Carnivora	3	38.08	38506.47	226	Marker et al. 2003	1228	Marker et al. 2003	111	Burger et al. 2019	No	No	No	non-selective
Acrobates_pygmaeus	Acrobates_pygmaeus	Diprotodontia	2	5.54	12.6	19.6	Harris 2015	70	Rosenberg and Richardson 1995	0.35	Burger et al. 2019	No	No	No	non-selective
Addax_nasomaculatus	Addax_nasomaculatus	Artiodactyla	1	66.91	97522.4	316.8	Volf 2014	1475	Kingdon 2015	185	Burger et al. 2019	No	No	No	non-selective
Aepyceros_melampus	Aepyceros_melampus	Artiodactyla	4	50.12	46493.22	237.5	Hill 1942	1400	Kingdon 2015	175	Burger et al. 2019	No	No	No	non-selective
Aepyprymnus_rufescens	Aepyprymnus_rufescens	Diprotodontia	6	15.92	1532.67	72.8	Seebeck and Rose 1989	385	Seebeck and Rose 1989	12.3	Burger et al. 2019	No	No	No	non-selective
Ailuropoda_melanoleuca	Ailuropoda_melanoleuca	Carnivora	1	60.05	110500	259.3	Wan et al. 2005	1420	Measurement from one specimen	205	Burger et al. 2019	No	No	No	non-selective
Ailurus_fulgens	Ailurus_fulgens	Carnivora	5	24.88	5608	113.35	Average of two subspecies in Groves 2011	587.5	Approximate average for species in Groves 2011	46.8	Burger et al. 2019	No	No	No	non-selective
Akodon_spegazzinii	Akodon_spegazzinii	Myomorpha	11	6.24	20.5	24.62	Patton et al. 2015	92	Specimen actual data	NA	NA	No	No	No	selective
Alces_alces	Alces_alces	Artiodactyla	1	90.73	272155	587.96	Elbroch 2006	2629	Schmitt and Dalton 1987	436	Burger et al. 2019	No	No	No	non-selective
Alouatta_caraya	Alouatta_caraya	Primates	12	26.575	5683.333333	124.0308333	Specimen actual data	618	Average of ten measured specimens	50.33	Hartwig et al. 2011	No	No	No	non-selective
Alouatta_palliata	Alouatta_palliata	Primates	7	25.18428571	6557.142857	117.78	Specimen actual data	482.1428571	Specimen actual data	50.04	Burger et al. 2019	No	No	No	non-selective
Anomalurus_derbianus	Anomalurus_derbianus	Anomaluromorpha	2	13.97	730	56	Monadjem et al. 2015	330.8	Monadjem et al. 2015	NA	NA	No	No	No	non-selective
Anomalurus_pelii	Anomalurus_pelii	Anomaluromorpha	5	16.18	1640	69.8	Monadjem et al. 2015	430	Monadjem et al. 2015	NA	NA	No	No	No	non-selective
Antechinus_minimus	Antechinus_minimus	Dasyuromorphia	4	7.98	41.75	28.34	Gordon 2003	115	Strahan 1995	0.74	Burger et al. 2019	No	No	No	non-selective
Antechinus_stuartii	Antechinus_stuartii	Dasyuromorphia	5	6.69	23.82	28.52	Gordon 2003	96	Strahan 1995	0.76	Burger et al. 2019	No	No	No	non-selective
Antilocapra_americana	Antilocapra_americana	Artiodactyla	4	46.16	47508.47	266.65	Muchlinski 2008	1309.5	O'Gara 1978	125.6	Burger et al. 2019	No	No	No	non-selective
Antilope_cervicapra	Antilope_cervicapra	Artiodactyla	1	45.55	39462.5	206.8	Choudhary and Singh 2015	1350	Menon 2014	110.8	Burger et al. 2019	No	No	No	non-selective
Aonyx_cinerea	Aonyx_cinerea	Carnivora	5	23.71	3326.17	82.9	Lariviere 2003	459.36	Lariviere 2003	38.09	Burger et al. 2019	No	No	No	non-selective
Aotus_trivirgatus	Aotus_trivirgatus	Primates	2	16.405	800	59.42	Specimen actual data	284.5	Specimen actual data	18.06	Hartwig et al. 2011	No	No	No	non-selective
Aplodontia_rufa	Aplodontia_rufa	Sciuromorpha	12	14.65	889.53	70.08	Elbroch 2006	305.5	Average of ten measured specimens	7.04	Burger et al. 2019	No	No	No	selective
Arborimus_longicaudus	Arborimus_longicaudus	Myomorpha	12	5.76	28.68	25.17	Hayes 1996	105.67	Specimen actual data	NA	NA	No	No	No	selective
Atelerix_albiventris	Atelerix_albiventris	Eulipotyphla	15	9.72	225.93	39.8	Gordon 2003	161	Average of all but one of the measured specimens	2.24	Burger et al. 2019	No	No	No	selective
Atelerix_algirus	Atelerix_algirus	Eulipotyphla	9	12.67	527.29	50	Santana et al. 2010	244.57	Average of all but two of the measured specimens	3.2	Burger et al. 2019	No	No	No	selective
Atelerix_frontalis	Atelerix_frontalis	Eulipotyphla	1	11.72	400	44.9	Rotherham 2007 (average of age class III)	176.71	Average of USNM specimens	NA	NA	No	No	No	non-selective
Ateles_geoffroyi	Ateles_geoffroyi	Primates	9	29.38888889	7445.555556	106.3144444	Specimen actual data	397.7777778	Specimen actual data	108.03	Burger et al. 2019	No	No	No	non-selective
Ateles_hybridus	Ateles_hybridus	Primates	8	28.2275	7900	110.0775	Specimen actual data	524.375	Specimen actual data	104.96	Burger et al. 2019	No	No	No	non-selective
Atherurus_africanus	Atherurus_africanus	Hystricomorpha	2	21.58	3341.17	89.3	Monadjem et al. 2015	521	Monadjem et al. 2015	21.89	Burger et al. 2019	No	No	No	non-selective
Atilax_paludinosus	Atilax_paludinosus	Carnivora	4	24.55	2455.63	105.91	Allen 1924	402	Specimen actual data	28.5	Burger et al. 2019	No	No	No	non-selective
Baiomys_musculus	Baiomys_musculus	Myomorpha	10	5.16	11.72	20.3	Elbroch 2006	74	Specimen actual data	NA	NA	No	No	No	selective
Baiomys_taylori	Baiomys_taylori	Myomorpha	9	4.55	7.81	18.1	Elbroch 2006	64	Specimen actual data	NA	NA	No	No	No	selective
Bassariscus_astutus	Bassariscus_astutus	Carnivora	8	18.19	1071.7	75.385	Elbroch 2006	339.5	Poglayen-Neuwall and Toweill 1988	16	Burger et al. 2019	No	No	No	non-selective
Bison_bonasus	Bison_bonasus	Artiodactyla	1	124.7	1700000	473.9	Kobrynczuk and Roskosz 1980	3000	Average for males from Krasinska and Kraskinski 2002, measured specimen here is male	707.1	Kobrynczuk and Roskosz 1980	No	No	No	non-selective
Blarina_brevicauda	Blarina_brevicauda	Eulipotyphla	10	5.35	13.64	22.14	Ellis et al. 1978	99.17	Ellis et al. 1978	0.29	Burger et al. 2019	No	No	No	selective
Boselaphus_tragocamelus	Boselaphus_tragocamelus	Artiodactyla	1	62.6	149685	415.57	Average for females in Kumar 2017	1700	Average for females in Leslie 2008	271.75	Burger et al. 2019	No	No	No	non-selective
Brachylagus_idahoensis	Brachylagus_idahoensis	Lagomorpha	8	11.12	369.22	50.565	Elbroch 2006	244.25	Specimen actual data	NA	NA	Yes	No	Yes	selective
Bradypus_variegatus	Bradypus_variegatus	Pilosa	3	17.82	3047.67	77.16	Hayssen 2009	470.69	USNM Collection Average	16.03	Burger et al. 2019	No	No	No	non-selective
Cacajao_melanocephalus	Cacajao_melanocephalus	Primates	6	22.74666667	3016.666667	89.69333333	Specimen actual data	422.5	Specimen actual data	64.9	Burger et al. 2019	No	No	No	non-selective
Caenolestes_caniventer	Caenolestes_caniventer	Paucituberculata	7	8.08	33.64	32.9	Ojala-Barbour et al. 2013	113	Ojala-Barbour et al. 2013	NA	NA	No	No	No	non-selective
Caenolestes_fuliginosus	Caenolestes_fuliginosus	Paucituberculata	9	7.35	29.89	31.6	Ojala-Barbour et al. 2013	115.3	Ojala-Barbour et al. 2013	0.68	Burger et al. 2019	No	No	No	non-selective
Callicebus_moloch	Callicebus_moloch	Primates	2	17.275	1210	60.54	Specimen actual data	315	Specimen actual data	19	Burger et al. 2019	No	No	No	non-selective
Callicebus_torquatus	Callicebus_torquatus	Primates	4	16.7	1200	67.635	Specimen actual data	345.5	Specimen actual data	19.1	Burger et al. 2019	No	No	No	non-selective
Callithrix_geoffroyi	Callithrix_geoffroyi	Primates	1	11.72	370	46.07	Specimen actual data	215	Specimen actual data	19.9	Burger et al. 2019	No	No	No	non-selective
Callithrix_jacchus	Callithrix_jacchus	Primates	4	12.21	265.5	46.0575	Specimen actual data	196.75	Specimen actual data	7.73	Burger et al. 2019	No	No	No	non-selective
Callosciurus_prevostii	Callosciurus_prevostii	Sciuromorpha	1	13.21	408	56.27	Lurz et al. 2017	249.4	Lurz et al. 2017	6.52	Burger et al. 2019	No	No	No	non-selective
Callospermophilus_lateralis	Callospermophilus_lateralis	Sciuromorpha	12	9.7	185.93	42.61	Elbroch 2006	173.43	Average of seven measured specimens	3.06	Burger et al. 2019	No	No	No	selective
Calomys_musculinus	Calomys_musculinus	Myomorpha	9	5.38	15.44	23.105	Provensal and Polop 1993	80.44	Specimen actual data	NA	NA	No	No	No	non-selective
Calomyscus_bailwardi	Calomyscus_bailwardi	Myomorpha	9	6.15	18.22	22.57	Akbarirad et al. 2016	90.22	Average of all measured specimens	NA	NA	No	No	No	non-selective
Calomyscus_baluchi	Calomyscus_baluchi	Myomorpha	1	6.54	18	25.98	Morshed and Patton 2002	86	Average of single measured specimen	NA	NA	No	No	No	non-selective
Caluromys_derbianus	Caluromys_derbianus	Didelphimorphia	8	11.19	281.63	53.9	Gordon 2003	239	Specimen actual data	3.4	Burger et al. 2019	No	No	No	non-selective
Caluromysiops_irrupta	Caluromysiops_irrupta	Didelphimorphia	1	11.06	496	63.05	Specimen actual data	260	Specimen actual data	NA	NA	No	No	No	non-selective
Camelus_bactrianus	Camelus_bactrianus	Artiodactyla	1	79.78	728000	539.1	Martini and Geraads 2018	3350	Smith and Xie 2013	575	Burger et al. 2019	No	No	No	non-selective
Canis_latrans	Canis_latrans	Carnivora	27	34.93	12468.51	170.19	Elbroch 2006	861.74	Average of all but one of the measured specimens	84.5	Burger et al. 2019	No	No	No	selective
Canis_lupus	Canis_lupus	Carnivora	10	50.233	46920	234.8	Elbroch 2006	1318.75	Average of all measured specimens	130	Burger et al. 2019	No	No	No	selective
Castor_canadensis	Castor_canadensis	Castorimorpha	12	31.78	20276.96	128.63	Elbroch 2006	789	Average of ten measured specimens	52.21	Burger et al. 2019	No	No	No	selective
Catagonus_wagneri	Catagonus_wagneri	Artiodactyla	1	42.86	38000	265.8	Mayer and Wetzel 1986	1043	Average of single measured specimen	114.1	Wetzel 1977	No	No	No	non-selective
Cebus_albifrons	Cebus_albifrons	Primates	1	22.68	2920	95.74	Specimen actual data	400	Specimen actual data	62.95	Burger et al. 2019	No	No	No	non-selective
Cephalophus_dorsalis	Cephalophus_dorsalis	Artiodactyla	5	34.91	18778.64	165	Groves and Grubb 2011	850	Kingdon 2015	92.897	Burger et al. 2019	No	No	No	non-selective
Cephalophus_niger	Cephalophus_niger	Artiodactyla	4	37.74	18936	199	Grubb and Groves 2001	965.95	Kingdon and Hoffmann 2012	NA	NA	No	No	No	non-selective
Cephalophus_rufilatus	Cephalophus_rufilatus	Artiodactyla	1	31.48	10614.06	151.25	Groves and Grubb 2001	700	Kingdon 2015	NA	NA	No	No	No	non-selective
Cercartetus_nanus	Cercartetus_nanus	Diprotodontia	3	5.73	22.67	20.21	Muchlinski 2008	79.75	Harris 2008	0.43	Burger et al. 2019	No	No	No	non-selective
Cercocebus_torquatus	Cercocebus_torquatus	Primates	1	28.44	4900	121.82	Specimen actual data	501	Specimen actual data	105.9883346	Burger et al. 2019	No	No	No	non-selective
Cercopithecus_albogularis	Cercopithecus_albogularis	Primates	12	26.01916667	6725.416667	111.9241667	Specimen actual data	528.5	Specimen actual data	70.09979995	Burger et al. 2019	No	No	No	non-selective
Cercopithecus_mitis	Cercopithecus_mitis	Primates	7	26.62285714	6728.142857	112.7857143	Specimen actual data	531	Average of five measured specimens	75	Burger et al. 2019	No	No	No	non-selective
Cerdocyon_thous	Cerdocyon_thous	Carnivora	10	26.82	5603.9	109.1	Berta 1982	671	Specimen actual data	49.5	Burger et al. 2019	No	No	No	selective
Cervus_canadensis	Cervus_elaphus	Artiodactyla	3	85.45	224117.33	433.88	Elbroch 2006	2430	Average of two measured specimens	409.3	Burger et al. 2019	No	No	No	non-selective
Cervus_nippon	Cervus_nippon	Artiodactyla	2	49.79	74950	229.5	Feldhamer 1980	1293.5	Feldhamer 1980	201	Burger et al. 2019	No	No	No	non-selective
Chaetodipus_hispidus	Chaetodipus_hispidus	Castorimorpha	10	6.25	42.61	29.4	Paulson 1988	109.4	Specimen actual data	0.68	Burger et al. 2019	No	No	No	selective
Chiropotes_satanas	Chiropotes_satanas	Primates	8	21.87	2306.25	77.5875	Specimen actual data	393.625	Specimen actual data	57.0429933	Burger et al. 2019	No	No	No	non-selective
Chlorocebus_pygerythrus	Chlorocebus_pygerythrus	Primates	6	24.69333333	4919.333333	99.27833333	Specimen actual data	445.3333333	Specimen actual data	62.57741972	Burger et al. 2019	No	No	No	non-selective
Choeropsis_liberiensis	Choeropsis_liberiensis	Artiodactyla	5	83.73	233800	338.84	Prothero and Sereno 1982	1588	Kingdon 2015	215	Burger et al. 2019	No	No	No	non-selective
Choloepus_hoffmani	Choloepus_hoffmanni	Pilosa	5	24.22	4702.62	106.3	Hayssen 2011a	524.01	USNM Collection Average	24.54	Burger et al. 2019	No	No	No	non-selective
Chrysocyon_brachyurus	Chrysocyon_brachyurus	Carnivora	9	42.25	24056	225.315	Average of four of the measured specimens	1126.25	Average of four measured specimens	120.3	Burger et al. 2019	No	No	No	non-selective
Civettictis_civetta	Civettictis_civetta	Carnivora	2	25.3	10050	147.2	Ray 1995	717	Specimen actual data	37	Burger et al. 2019	No	No	No	non-selective
Coendou_insidiosus	Coendou_insidiosus	Hystricomorpha	1	18.5	1666	68.42	Caldara and Leite 2012	326.42	Caldara and Leite 2012	NA	NA	No	No	No	non-selective
Coendou_mexicanus	Coendou_mexicanus	Hystricomorpha	1	20.93	2200	79.5	Voss 2011	412	Voss 2011	NA	NA	No	No	No	non-selective
Colobus_polykomos	Colobus_polykomos	Primates	6	29.54166667	8533.333333	117.5983333	Specimen actual data	626	Average of five measured specimens	70.2	Burger et al. 2019	No	No	No	non-selective
Conepatus_chinga	Conepatus_chinga	Carnivora	2	16.92	1225	69.02	Van Gelder 1968	301.67	Specimen actual data	18.7	Burger et al. 2019	No	No	No	non-selective
Conepatus_leuconotus	Conepatus_leuconotus	Carnivora	3	17.88	944.98	70.87	Dragoo and Sheffield 2009	351	Patton 1974	14.4	Burger et al. 2019	No	No	No	non-selective
Conepatus_semistriatus	Conepatus_semistriatus	Carnivora	5	20.23	2656	77.6	Wang and Carranza-Castaneda 2008	446	Average of four measured specimens	NA	NA	No	No	No	non-selective
Cricetomys_gambianus	Cricetomys_gambianus	Myomorpha	6	16.27	1695	75.1	Monadjem et al. 2015	346.5	Monadjem et al. 2015	6.57	Burger et al. 2019	No	No	No	non-selective
Crossarchus_alexandri	Crossarchus_alexandri	Carnivora	1	18.16	1500	76.45	Colyn and van Rompaey 1994	409.5	Goldman 1984	NA	NA	No	No	No	non-selective
Cryptonanus_chacoensis	Cryptonanus_chacoensis	Didelphimorphia	1	5.47	13	24.7	Voss et al. 2005	84	Voss et al. 2005	NA	NA	No	No	No	non-selective
Cryptoprocta_ferox	Cryptoprocta_ferox	Carnivora	1	27.2	7484.27	124.7	Goodman et al. 2004	750	Kohncke and Leonhardt 1986	32.1	Burger et al. 2019	No	No	No	non-selective
Cryptotis_parva	Cryptotis_parva	Eulipotyphla	12	3.98	4.8	16.59	Elbroch 2006	62	Average of all measured specimens	0.12	Burger et al. 2019	No	No	No	selective
Cuniculus_paca	Cuniculus_paca	Hystricomorpha	2	27.07	6650	154.7	Perez 1992	700.15	Average of specimens	35.22	Burger et al. 2019	No	No	No	non-selective
Cuniculus_taczanowskii	Cuniculus_taczanowskii	Hystricomorpha	1	22.63	3401.94	113.51	Specimen actual data	543.6	Tirira and Hogstrom 2019	NA	NA	No	No	No	non-selective
Cuon_alpinus	Cuon_alpinus	Carnivora	1	33.25	11339.80925	157.46	Measurement of sole measured specimen	876	Measurement of sole measured specimen	94.6	Burger et al. 2019	No	No	No	non-selective
Cynomys_leucurus	Cynomys_leucurus	Sciuromorpha	6	13.62	629.83	60.62	Elbroch 2006	302.5	Clark et al. 1971	5.77	Burger et al. 2019	No	No	No	non-selective
Cynomys_ludovicianus	Cynomys_ludovicianus	Sciuromorpha	8	14.39	914.31	63.555	Elbroch 2006	306.4	Hoogland 1996	5.69	Burger et al. 2019	No	No	No	non-selective
Dasyprocta_fuliginosa	Dasyprocta_fuliginosa	Hystricomorpha	1	21.5	4300	111.75	Allen and Miller 1916	544	Specimen actual data	NA	NA	No	No	No	non-selective
Dasypus_kappleri	Dasypus_kappleri	Cingulata	1	31.46	10000	128.1	Feijo et al. 2018	958.6	Feijo et al. 2018	NA	NA	Yes	No	No	non-selective
Dasypus_novemcinctus	Dasypus_novemcinctus	Cingulata	6	25.6	4663.06	97	Feijo et al. 2018	775.7	Feijo et al. 2018	8.5	Burger et al. 2019	Yes	No	No	non-selective
Dasypus_sabanicola	Dasypus_sabanicola	Cingulata	2	18.33	1084.85	71.9	Feijo et al. 2018	289	Average of two measured specimens	NA	NA	Yes	No	No	non-selective
Dasyuroides_byrnei	Dasyuroides_byrnei	Dasyuromorphia	2	9.49	100.5	45.175	Specimen actual data	133.33	Woolley 2005	1.5	Burger et al. 2019	No	No	No	non-selective
Dasyurus_albopunctatus	Dasyurus_albopunctatus	Dasyuromorphia	1	13.08	548	57	Van Dyck 1987	270	Specimen actual data	3.79	Burger et al. 2019	No	No	No	non-selective
Dasyurus_maculatus	Dasyurus_maculatus	Dasyuromorphia	8	18.04	2243.5	97.45	Jones et al. 2001	466	Jones et al. 2001	9.41	Burger et al. 2019	No	No	No	non-selective
Dasyurus_viverrinus	Dasyurus_viverrinus	Dasyuromorphia	5	14.78	887.6	78	Jones and Rose 2001	321.15	Jones and Rose 2001	5.33	Burger et al. 2019	No	No	No	non-selective
Dendrohyrax_arboreus	Dendrohyrax_arboreus	Hyracoidea	10	19.09	2072.5	85.25	Jones 1978	369.56	Average of nine measured specimens	12.3	Burger et al. 2019	No	No	No	selective
Dendrohyrax_dorsalis	Dendrohyrax_dorsalis	Hyracoidea	1	21.91	2743	101	Jones 1978	525	Jones 1978	NA	NA	No	No	No	non-selective
Dendrolagus_dorianus	Dendrolagus_dorianus	Diprotodontia	2	28.11	5968	129.2	Groves 1982	548.5	Specimen actual data	32.3	Burger et al. 2019	No	No	No	non-selective
Dendrolagus_matschiei	Dendrolagus_matschiei	Diprotodontia	4	25.06	7006.32	119.4	Groves 1982	616.57	Groves 1982	27.5	Burger et al. 2019	No	No	No	non-selective
Diceros_bicornis	Diceros_bicornis	Perissodactyla	1	149.86	1154714.29	547.67	Joubert 1970	3325	Kingdon 2015	655	Burger et al. 2019	No	No	No	non-selective
Didelphis_albiventris	Didelphis_albiventris	Didelphimorphia	2	12.64	475	86.46	Lemos and Cerqueria 2002	390.6	Eisenberg and Redford 1999	NA	NA	No	No	No	non-selective
Didelphis_aurita	Didelphis_aurita	Didelphimorphia	8	14.12	1306.25	99.76	Cerqueria and Lemos 2000	358.5	Mares and Braun 2000	NA	NA	No	No	No	non-selective
Didelphis_pernigra	Didelphis_pernigra	Didelphimorphia	1	13.11	564	98.9	Lemos and Cerqueria 2002	353	Lee et al. 2015	NA	NA	No	No	No	non-selective
Didelphis_virginiana	Didelphis_virginiana	Didelphimorphia	9	16.74	2225.98	102.73	Elbroch 2006	476	Gardner 2003	6.72	Burger et al. 2019	No	No	No	non-selective
Dinomys_branickii	Dinomys_branickii	Hystricomorpha	1	23.27	9525.44	152	Specimen actual data	760	White and Alberico 1992	26.95	Burger et al. 2019	Yes	No	No	non-selective
Dipodomys_heermanni	Dipodomys_heermanni	Castorimorpha	1	6.32	72.3	39.95	Kelt 1988	101.5	Kelt 1988	1.44	Burger et al. 2019	Yes	No	Yes	non-selective
Dipodomys_merriami	Dipodomys_merriami	Castorimorpha	1	5.77	43	35.85	Elbroch 2006	100.24	Average of specimens in OMNH collections	1.1	Burger et al. 2019	Yes	No	Yes	non-selective
Dipodomys_microps	Dipodomys_microps	Castorimorpha	2	6.38	60.75	36.05	Elbroch 2006	112.65	Hayssen 1991	1.22	Burger et al. 2019	Yes	No	Yes	non-selective
Dipodomys_ordii	Dipodomys_ordii	Castorimorpha	10	6.73	61.95	38.45	Elbroch 2006	112.3	Specimen actual data	1.45	Burger et al. 2019	Yes	No	Yes	selective
Dolichotis_salinicola	Dolichotis_salinicola	Hystricomorpha	6	14.75	1966.67	79.3	Mares et al. 1981	477	Gardner et al. mammals of South America	15.31	Burger et al. 2019	Yes	No	Yes	non-selective
Dromiciops_gliroides	Dromiciops_gliroides	Microbiotheria	8	6.59	25.25	25.75	Marshall 1978	93.86	Average of seven measured specimens	0.81	Burger et al. 2019	No	No	No	non-selective
Echinops_telfairi	Echinops_telfairi	Afrosoricida	8	7.66	139.75	33.13	Muchlinski 2008	136	Specimen actual data	0.623	Burger et al. 2019	No	No	No	selective
Echinosorex_gymnura	Echinosorex_gymnura	Eulipotyphla	13	15.01	639.38	75.88	Lyon 1909	318.82	Average of all but two of the measured specimens	5.5	Burger et al. 2019	No	No	No	selective
Echymipera_kalubu	Echymipera_kalubu	Peramelemorphia	4	15.66	772.25	77.72	Travoullion et al. 2010	329.5	Cuthbert and Denny 2014	3.67	Burger et al. 2019	No	No	No	non-selective
Eira_barbara	Eira_barbara	Carnivora	2	25.17	4791.16	111.19	Allen and Miller 1916, Husson 1978, Anderson 1997, Voss and Fleck 2017	628.63	Average of USNM collection	47.05	Burger et al. 2019	No	No	No	non-selective
Elephantulus_edwardi	Elephantulus_edwardii	Macroscelidea	6	8.18	46.17	34.6	Smit et al. 2008	117	Smit et al. 2008	NA	NA	No	No	No	non-selective
Elephantulus_rufescens	Elephantulus_rufescens	Macroscelidea	11	8.48	54.45	33.9	Matson et al. 1984	121	Specimen actual data	NA	NA	No	No	No	non-selective
Eligmodontia_moreni	Eligmodontia_moreni	Myomorpha	10	5.59	17.1	23.72	Mares et al. 2008	83	Specimen actual data	NA	NA	No	No	No	selective
Enhydra_lutris	Enhydra_lutris	Carnivora	1	44.06	34473	135.82	Elbroch 2006	1045.94	Average of adult specimens in University of Alaska Museum and California Academy of Sciences, accessed through VertNet	119	Burger et al. 2019	No	No	No	non-selective
Equus_caballus	Equus_caballus	Perissodactyla	2	78.19	340725	471	Danilo et al. 2015	2451	Bennett and Hoffman 1999	693	Burger et al. 2019	No	No	No	non-selective
Equus_quagga	Equus_quagga	Perissodactyla	1	79.8	309000	482.5	Groves and Bell 2004	2315	Kingdon 2015	562	Burger et al. 2019	No	No	No	non-selective
Erethizon_dorsatum	Erethizon_dorsatum	Hystricomorpha	10	22.24	5436.19	103.64	Elbroch 2006	503.4	Johnson 1977	24.6	Burger et al. 2019	No	No	No	non-selective
Erinaceus_europaeus	Erinaceus_europaeus	Eulipotyphla	3	13.12	520	56.01	Gordon 2003	210	Schoenfield and Yom-Tov 1985	3.67	Burger et al. 2019	No	No	No	non-selective
Euphractus_sexcinctus	Euphractus_sexcinctus	Cingulata	2	28.71	4000	112.93	Wible and Gaudin 2004	453	Redford and Wetzel 1985	33.5	Burger et al. 2019	Yes	No	No	non-selective
Galea_musteloides	Galea_musteloides	Hystricomorpha	6	8.77	215	45.73	Teta et al. 2019	206.67	Specimen actual data	2.72	Burger et al. 2019	Yes	No	Yes	non-selective
Galeopterus_variegatus	Galeopterus_variegatus	Dermoptera	5	13.02	1429.51	65	Janecka et al. 2008	366.67	USNM Collection Average	6.2	Pirlot and Kamiya 1982	Yes	No	No	non-selective
Galerella_pulverulenta	Herpestes_pulverulentus	Carnivora	9	16.87	830.8	69.16	Taylor and Matheson 1999	331.13	Average of all but one of the measured specimens	11.02	Burger et al. 2019	No	No	No	non-selective
Galerella_sanguinea	Herpestes_sanguineus	Carnivora	7	15.04	419.29	64.04	Taylor and Matheson 1999	303.67	Average of all but one of the measured specimens	8.8	Burger et al. 2019	No	No	No	non-selective
Gazella_spekei	Gazella_spekei	Artiodactyla	5	33.34	11620	180	Groves 1969	1000	Kingdon 2015	NA	NA	No	No	No	non-selective
Genetta_genetta	Genetta_genetta	Carnivora	8	18.51875	1511	87.2	Crawford-Cabral 1981	409.86	Average of all but one of the measured specimens	14	Burger et al. 2019	No	No	No	non-selective
Genetta_thierryi	Genetta_thierryi	Carnivora	8	17.49	1189.25	75.1	Rosevear 1974	409.86	Average of all but one of the measured specimens	NA	NA	No	No	No	non-selective
Genetta_tigrina	Genetta_tigrina	Carnivora	1	19.77	1928	84.8	Crawford-Cabral 1981	410	Average of all but one of the measured specimens	15.35	Burger et al. 2019	No	No	No	non-selective
Geocapromys_ingrahami	Geocapromys_ingrahami	Hystricomorpha	2	11.51	660.2	63.2	Morgan 1985	304	Specimen actual data	4.46	Burger et al. 2019	No	No	No	non-selective
Geomys_pinetis	Geomys_pinetis	Castorimorpha	8	8.77	185.28	48.39	Williams and Genoways 1980	168.63	Average of all measured specimens	2.51	Burger et al. 2019	No	No	No	selective
Giraffa_camelopardalis	Giraffa_camelopardalis	Artiodactyla	1	110.36	911720.7	619.27	Hollister 1924	3355	Specimen actual data	629.1	Mitchell et al. 2013	No	No	No	non-selective
Glaucomys_volans	Glaucomys_volans	Sciuromorpha	13	7.88	64.23	34.6	Elbroch 2006	126	Dolan and Carter 1977	1.71	Burger et al. 2019	No	No	No	selective
Gracilinanus_agilis	Gracilinanus_agilis	Didelphimorphia	10	6.29	22.34	27.71	Costa et al. 2003	99.3	Specimen actual data	NA	NA	No	No	No	selective
Graomys_griseoflavus	Graomys_griseoflavus	Myomorpha	10	7.32	63	31.95	Mares et al. 1997	132.6	Specimen actual data	NA	NA	No	No	No	selective
Graphiurus_nagtglasii	Graphiurus_nagtglasii	Sciuromorpha	9	8.4	90.89	36.3	Monadjem et al. 2015	132.4	Monadjem et al. 2015	NA	NA	No	No	No	non-selective
Gulo_gulo	Gulo_gulo	Carnivora	2	35.28	12075.3	139.46	Elbroch 2006	723.5	Pasitschniak-Arts and Lariviere 1995	72.5	Burger et al. 2019	No	No	No	non-selective
Helarctos_malayanus	Helarctos_malayanus	Carnivora	2	51.85	80350	248.04	Fitzgerald and Krausman 2002	1200	Fitzgerald and Krausman 2002	385.5	Burger et al. 2019	No	No	No	non-selective
Helogale_parvula	Helogale_parvula	Carnivora	8	13.45	346.25	48.8	Hollister 1918	239.75	Specimen actual data	4.8	Burger et al. 2019	No	No	No	non-selective
Hemiechinus_auritus	Hemiechinus_auritus	Eulipotyphla	8	11.3	482.34	51.47	Morshed and Patton 2002	193.88	Average of all measured specimens	1.9	Burger et al. 2019	No	No	No	selective
Herpestes_ichneumon	Herpestes_ichneumon	Carnivora	2	20.8	2412.5	99.91	Taylor and Matheson 1999	498.4	Rosalino et al. 2005	23.3	Burger et al. 2019	No	No	No	non-selective
Heterohyrax_brucei	Heterohyrax_brucei	Hyracoidea	10	18.73	2023	76.5	Barry and Shoshani 2000	427.29	Average of seven measured specimens	12.27	Burger et al. 2019	No	No	No	selective
Hippotragus_niger	Hippotragus_niger	Artiodactyla	1	80.54	190509	399.2	Volf 2013	2225	Kingdon 2015	282	Burger et al. 2019	No	No	No	non-selective
Hydrochoerus_hydrochaeris	Hydrochoerus_hydrochaeris	Hystricomorpha	4	35.33	34360.81	223	Mones and Ojasti 1986	1212	Mones and Ojasti 1986	75	Burger et al. 2019	Yes	No	Yes	non-selective
Hydromys_chrysogaster	Hydromys_chrysogaster	Myomorpha	1	12.1	387	54.3	Specimen actual data	255.26	Specimen actual data	3.590679	Specimen actual data	No	No	No	non-selective
Hyemoschus_aquaticus	Hyemoschus_aquaticus	Artiodactyla	1	26.85	7200	138.77	Mennecart and Costeur 2016	642	Specimen actual data	25.2	Burger et al. 2019	No	No	No	non-selective
Hyladelphys_kalinowskii	Hyladelphys_kalinowskii	Didelphimorphia	1	6.04	18	21.4	Voss et al. 2001, specimen actual data	76	Specimen actual data	NA	NA	No	No	No	non-selective
Hylobates_albibarbis	Hylobates_albibarbis	Primates	2	27.225	6516	101.505	Specimen actual data	465	Data from one measured specimen	NA	NA	No	No	No	non-selective
Hylobates_lar	Hylobates_lar	Primates	1	26.55	5330	101.88	Specimen actual data	460	Specimen actual data	93.99	Burger et al. 2019	No	No	No	non-selective
Hylomys_suillus	Hylomys_suillus	Eulipotyphla	10	8.3	62.9	33.73	Jenkins and Robinson 2002	142.5	Specimen actual data	1.2	Stephan et al. 1991	No	No	No	selective
Hystrix_cristata	Hystrix_cristata	Hystricomorpha	1	33.32	11000	135.4	Angelici et al. 2003	750	Kingdon 2015	32.4	Burger et al. 2019	No	No	No	non-selective
Ichneumia_albicauda	Ichneumia_albicauda	Carnivora	4	22.58	3037.5	104.08	Hollister 1918	546.33	Average of USNM collection	28.3	Burger et al. 2019	No	No	No	non-selective
Ichthyomys_stolzmanni	Ichthyomys_stolzmanni	Myomorpha	1	9.7	140	35	Specimen actual data, taken from Brito et al. 2016	160	Specimen actual data, taken from Brito et al. 2016	NA	NA	No	No	No	non-selective
Ichthyomys_tweedii	Ichthyomys_tweedii	Myomorpha	4	9.03	132.5	35.05	Specimen actual data, taken from Ramirez-Fernandez et al. 2020	162.25	Specimen actual data, taken from Ramirez-Fernandez et al. 2020	NA	NA	No	No	No	non-selective
Ictidomys_mexicanus	Ictidomys_mexicanus	Sciuromorpha	12	10.05	213.48	49	Young and Jones 1982	189.75	Specimen actual data	3.5	Burger et al. 2019	No	No	No	selective
Ictidomys_tridecemlineatus	Ictidomys_tridecemlineatus	Sciuromorpha	10	8.81	116.15	38.205	Elbroch 2006	163	Average of five measured specimens	2.27	Burger et al. 2019	No	No	No	selective
Ictonyx_striatus	Ictonyx_striatus	Carnivora	9	15.02	532.51	63.85	Lariviere 2002	308.875	Average of all but one of the measured specimens	8.5	Burger et al. 2019	No	No	No	non-selective
Idiurus_macrotis	Idiurus_macrotis	Anomaluromorpha	7	6.88	28.29	25.8	Monadjem et al. 2015	86.6	Monadjem et al. 2015	NA	NA	No	No	No	non-selective
Kerodon_rupestris	Kerodon_rupestris	Hystricomorpha	7	12.56	610	68.86	Lessa et al. 2005	340	Measurement from one specimen, close to reported mean in literature	6.07	Vassallo and Echeverria 2009	Yes	No	Yes	non-selective
Kobus_kob	Kobus_kob	Artiodactyla	10	55.87	75230	294.22	Groves and Grubb 2011	1462.5	Specimen actual data	204	Burger et al. 2019	No	No	No	selective
Lagidium_ahuacaense	Lagidium_ahuacaense	Hystricomorpha	1	19.14	2030	79.85	Specimen actual value from Ledesma et al. (2009)	403	Specimen actual value from Ledesma et al. (2009)	NA	NA	No	No	No	non-selective
Lagostomus_maximus	Lagostomus_maximus	Hystricomorpha	2	18.25	1400	103.9	Mares et al. 1997	351	Specimen actual data	12.66	Burger et al. 2019	No	No	No	non-selective
Lagothrix_lagotricha	Lagothrix_lagotricha	Primates	4	28.835	5347.5	105.35	Specimen actual data	435	Specimen actual data	115	Hartwig et al. 2011	No	No	No	non-selective
Lama_guanicoe	Lama_guanicoe	Artiodactyla	1	48.19	99000	298	Gonzalez et al. 2006	1195	Specimen actual data	243	Perez-Barberia and Gordon 2005	No	No	No	non-selective
Leontopithecus_rosalia	Leontopithecus_rosalia	Primates	1	14.61	369	56.89	Specimen actual data	245.89	Rosenberger and Coimbra-Filho 1984	13	Hartwig et al. 2011	No	No	No	non-selective
Leopardus_pardalis	Leopardus_pardalis	Carnivora	6	32.6	10791.02	130.33	Murray and Gardner 1997	833.43	Specimen actual data	63.1	Burger et al. 2019	No	No	No	non-selective
Lepus_americanus	Lepus_americanus	Lagomorpha	7	14.83	1514.7	77.17	Elbroch 2006	400	Murray 2003	9.72	Burger et al. 2019	Yes	No	Yes	non-selective
Lepus_californicus	Lepus_californicus	Lagomorpha	10	15.45	2296.22	93.39	Elbroch 2006	476.5	Best 1996	13.23	Burger et al. 2019	Yes	No	Yes	selective
Lepus_othus	Lepus_othus	Lagomorpha	1	18.3	5400	91.74	Measurement of sole measured specimen	557	Measurement of sole measured specimen	NA	NA	Yes	No	Yes	non-selective
Lepus_townsendii	Lepus_townsendii	Lagomorpha	4	15.98	2885.58	92.73	Elbroch 2006	515.75	Lim 1987	NA	NA	Yes	No	Yes	non-selective
Lestoros_inca	Lestoros_inca	Paucituberculata	6	7.39	27.5	26.68	Martin 2013, approximate	102.53	Martin 2013	NA	NA	No	No	No	non-selective
Liomys_pictus	Liomys_pictus	Castorimorpha	9	6.53	39.71	31.97	McGhee and Genoways 1978	114.78	Specimen actual data	0.77	Burger et al. 2019	No	No	No	selective
Litocranius_walleri	Litocranius_walleri	Artiodactyla	1	45.69	31600	231.6	Grubb 2002	1500	Kingdon 2015	117.5	Burger et al. 2019	No	No	No	non-selective
Lontra_canadensis	Lontra_canadensis	Carnivora	12	32.29	9002.08	113.52	Elbroch 2006	690.75	Average of all but one of the measured specimens	50.5	Burger et al. 2019	No	No	No	selective
Lophocebus_johnstoni	Lophocebus_albigena	Primates	3	29.20666667	6571.666667	114.8	Specimen actual data	496.6666667	Specimen actual data	NA	NA	No	No	No	non-selective
Loxodonta_africana	Loxodonta_africana	Proboscidea	1	251.6	6435000	1020	Approximate average adult male skull length from Groves and Grubb (2000)	3700	Measurement from sole measured specimen. The total length and tail length for ROM R6000 were originally recorded as 3700 and 1200 mm, respectively, which would result in an HBL of 2500 mm (Lim and Seymour, pers. comm.). However, there is reason to believe this is a lapsus and the report of 3700 mm refers to head-body length, rather than total length. Using 2500 mm as the HBL for this specimen res…	4627.2	Shoshani et al. 2006	No	No	No	non-selective
Lutreolina_crassicaudata	Lutreolina_crassicaudata	Didelphimorphia	8	12.84	558.13	70.32	Martinez-Lanfranco et al. 2014	301.05	Muschetto et al. 2011	3.41	Burger et al. 2019	No	No	No	non-selective
Lutreolina_massoia	Lutreolina_massoia	Didelphimorphia	3	12.11	217.67	56.25	Martinez-Lanfranco et al. 2014	213.5	Martinez-Lanfranco et al. 2014	NA	NA	No	No	No	non-selective
Lycalopex_griseus	Pseudalopex_griseus	Carnivora	1	22.26	2600	127.1	Mares et al. 1996	543.25	Sillero-Zubiri et al. 2004	42.47	Burger et al. 2019	No	No	No	non-selective
Lycaon_pictus	Lycaon_pictus	Carnivora	2	41.62	23133.2	188	Hollister 1918	973	Specimen actual data	129	Burger et al. 2019	No	No	No	non-selective
Lynx_canadensis	Lynx_canadensis	Carnivora	2	30.09	8391.46	127.19	Elbroch 2006	830	One measured specimen	69.5	Burger et al. 2019	No	No	No	non-selective
Lynx_rufus	Lynx_rufus	Carnivora	10	29.45	9232.3	113	Elbroch 2006	774.44	Average of nine measured specimens	65	Burger et al. 2019	No	No	No	selective
Macaca_fascicularis	Macaca_fascicularis	Primates	13	23.53692308	4487.153846	108.4661538	Specimen actual data	429.0769231	Specimen actual data	66.93	Burger et al. 2019	No	No	No	non-selective
Macaca_nemestrina	Macaca_nemestrina	Primates	4	29.165	9000	134.9675	Specimen actual data	526.25	Specimen actual data	110	Burger et al. 2019	No	No	No	non-selective
Macaca_sylvanus	Macaca_sylvanus	Primates	4	28.81	9300	117.3575	Specimen actual data	505	Data from two individuals in USNM collections database	87.7	Burger et al. 2019	No	No	No	non-selective
Macropus_robustus	Macropus_robustus	Diprotodontia	5	32.88	23485.01	175.56	Jones 1924	906	Average of two measured specimens	59	Burger et al. 2019	No	No	No	non-selective
Macropus_rufogriseus	Macropus_rufogriseus	Diprotodontia	8	25.68	10537.5	125.84	Prowse et al. 2015	744	Calaby 1995	36	Burger et al. 2019	No	No	No	non-selective
Marmosa_demerarae	Marmosa_demerarae	Didelphimorphia	9	8.7	96.11	41.87	Voss et al. 2001	172	Average of five measured specimens	1.55	Eisenberg and Wilson 1981	No	No	No	selective
Marmosa_mexicana	Marmosa_mexicana	Didelphimorphia	12	7.13	33.88	34.45	Rossi et al. 2010	127	Rossi et al. 2010	1	Burger et al. 2019	No	No	No	selective
Marmosa_murina	Marmosa_murina	Didelphimorphia	9	7.71	50.44	33.92	Voss et al. 2001	121.78	Average of all measured specimens	1.1	Burger et al. 2019	No	No	No	selective
Marmosa_robinsoni	Marmosa_robinsoni	Didelphimorphia	12	7.81	81.01	36.15	Rossi et al. 2010	151.73	Average of 11 measured specimens	0.7	Burger et al. 2019	No	No	No	selective
Marmosops_incanus	Marmosops_incanus	Didelphimorphia	3	8.22	50	38.66	Mustrangi and Patton 1997	125.83	Antunes et al. 2016	NA	NA	No	No	No	non-selective
Marmosops_noctivagus	Marmosops_noctivagus	Didelphimorphia	9	7.89	49	35.93	Voss et al. 2004	136.67	Average of six measured specimens	1.15	Eisenberg and Wilson 1981	No	No	No	selective
Marmota_broweri	Marmota_broweri	Sciuromorpha	1	20.55	5100	92.5	Specimen actual data	474	Specimen actual data	13.94	Burger et al. 2019	No	No	No	non-selective
Marmota_caligata	Marmota_caligata	Sciuromorpha	3	21.41	3654.33	98.025	Braun et al. 2011	480	Average of UWBM collection	14.63	Burger et al. 2019	No	No	No	non-selective
Marmota_flaviventris	Marmota_flaviventris	Sciuromorpha	5	18.07	2406.15	83.9	Frase and Hoffmann 1980	377.25	Average of four measured specimens	12.27	Burger et al. 2019	No	No	No	non-selective
Marmota_monax	Marmota_monax	Sciuromorpha	12	20.74	3657.7	97.8	Kwiecinski 1998	428	Howell 1915	14.185	Burger et al. 2019	No	No	No	selective
Martes_americana	Martes_americana	Carnivora	9	18.44	759.41	76.385	Elbroch 2006	390.57	Average of all but one of the measured specimens	15.8	Burger et al. 2019	No	No	No	non-selective
Mazama_americana	Mazama_americana	Artiodactyla	1	33.7	18000	209	Bodmer 1991	949	Specimen actual data	56	Burger et al. 2019	No	No	No	non-selective
Megasorex_gigas	Megasorex_gigas	Eulipotyphla	1	5.53	18.9	23.3	Davis 1957	84	Specimen actual data	NA	NA	No	No	No	non-selective
Meles_meles	Meles_meles	Carnivora	1	32.26	12000	130.46	Abramov et al. 2005	668.5	Average of two specimens in USNM collections	45.5	Burger et al. 2019	No	No	No	non-selective
Mellivora_capensis	Mellivora_capensis	Carnivora	1	40.34	11793.4	133.5	Vanderhaar and Ten Hwang 2003	741.5	Vanderhaar and Ten Hwang 2003	72.97	Burger et al. 2019	No	No	No	non-selective
Melursus_ursinus	Melursus_ursinus	Carnivora	3	54.24	96010.5	304.43	Average of mainland specimens of Melursus ursinus from Pocock 1941	1633.57	Phillips 1935	267	Burger et al. 2019	No	No	No	non-selective
Mephitis_macroura	Mephitis_macroura	Carnivora	2	16.53	965	63.75	Patton 1974	315	Patton 1974	NA	NA	No	No	No	non-selective
Mephitis_mephitis	Mephitis_mephitis	Carnivora	6	17.66	1641.4	73.26	Elbroch 2006	402.5	Wade-Smith and Verts 1982	10.15	Burger et al. 2019	No	No	No	non-selective
Metachirus_nudicaudatus	Metachirus_nudicaudatus	Didelphimorphia	11	11.13	367.09	58.95	Voss et al. 2001	262.22	Voss et al. 2001	3.5	Burger et al. 2019	No	No	No	selective
Mico_humeralifer	Mico_humeralifer	Primates	4	12.46	365	47.2075	Specimen actual data	215	Specimen actual data	8.2	Burger et al. 2019	No	No	No	non-selective
Microcavia_australis	Microcavia_australis	Hystricomorpha	5	9.27	298.26	51	Mares et al. 1997	218.15	Redford and Eisenberg 1992	2.94	Vassallo and Echeverria 2009	Yes	No	Yes	non-selective
Microtus_oeconomus	Microtus_oeconomus	Myomorpha	9	5.96	34.11	27.452	Lance and Cook 1998	113.9	Specimen actual data	NA	NA	No	No	No	selective
Microtus_pennsylvanicus	Microtus_pennsylvanicus	Myomorpha	8	5.61	34.26	28.415	Elbroch 2006	119	Reich 1981	0.74	Burger et al. 2019	No	No	No	non-selective
Miopithecus_ogouensis	Miopithecus_ogouensis	Primates	4	19.25	855.95	60.82	Specimen actual data	295	Average of three measured specimens	37.35100076	Burger et al. 2019	No	No	No	non-selective
Monodelphis_brevicaudata	Monodelphis_brevicaudata	Didelphimorphia	5	7.85	60.9	35.15	Wible 2003	157	Pavan et al. 2012	0.9	Burger et al. 2019	No	No	No	non-selective
Monodelphis_domestica	Monodelphis_domestica	Didelphimorphia	11	7.71	64.48	38.7	Wible 2003	135	Average of six specimens	0.67	Macrini et al. 2007	No	No	No	selective
Muntiacus_muntjak	Muntiacus_muntjak	Artiodactyla	8	36.42	19391.06	171.91	Lyon 1906, Lyon 1911	886	Average of five measured specimens	124.5	Burger et al. 2019	No	No	No	non-selective
Mustela_erminea	Mustela_erminea	Carnivora	9	10.84	131.57	33.775	Elbroch 2006	190.05	Average of CUMV Specimens	4.57	Burger et al. 2019	No	No	No	non-selective
Mustela_frenata	Mustela_frenata	Carnivora	8	11.94	192.36	45.22	Elbroch 2006	248.16	Average of CUMV Specimens	4	Burger et al. 2019	No	No	No	non-selective
Mustela_nivalis	Mustela_nivalis	Carnivora	7	8.79	48.71	31.59	Elbroch 2006	158.4	Hall 1951	2	Burger et al. 2019	No	No	No	non-selective
Mustela_vison	Neovison_vison	Carnivora	7	15.75	682.9	64.32	Elbroch 2006	349.6	Average of CUMV Specimens	7	Burger et al. 2019	No	No	No	non-selective
Myoictis_melas	Myoictis_melas	Dasyuromorphia	1	9.2	100	46	Woolley 2005	162	Specimen actual data	2.05	Burger et al. 2019	No	No	No	non-selective
Myoprocta_acouchy	Myoprocta_acouchy	Hystricomorpha	4	14.65	1020.25	72.2	Voss et al. 2001	358	Average of three measured specimens	9.9	Silva de Freitas 2013	No	No	No	non-selective
Myosorex_varius	Myosorex_varius	Eulipotyphla	11	4.9	14.09	22.25	Taylor et al. 2013	84.7	Taylor et al. 2013	NA	NA	No	No	No	non-selective
Myrmecophaga_tridactyla	Myrmecophaga_tridactyla	Pilosa	4	44.46	35061.68	359	Gaudin et al. 2018	1266	Gaudin et al. 2018	84	Burger et al. 2019	No	No	No	non-selective
Nandinia_binotata	Nandinia_binotata	Carnivora	9	20.01	2101.63	96.06	Wible and Spaulding 2013	463.4	Average of five measured specimens	17.3	Burger et al. 2019	No	No	No	non-selective
Napaeozapus_insignis	Napaeozapus_insignis	Myomorpha	13	5.55	18.75	23.84	Elbroch 2006	92.5	Wrigley 1972	0.48	Burger et al. 2019	No	No	No	selective
Nasalis_larvatus	Nasalis_larvatus	Primates	4	32.315	20000	130.34	Specimen actual data	700	Specimen actual data	83.8	Burger et al. 2019	No	No	No	non-selective
Nasua_narica	Nasua_narica	Carnivora	5	24.69	4828.99	126.4	Gompper 1995	561	Gompper 1995	44.17	Burger et al. 2019	No	No	No	non-selective
Nasua_nasua	Nasua_nasua	Carnivora	3	24.13	5542.75	111.1	Gompper and Decker 1998	543	Specimen actual data	37.5	Burger et al. 2019	No	No	No	non-selective
Nectomys_squamipes	Nectomys_squamipes	Myomorpha	7	9.9	342	42	Ernest 1986	225	Specimen actual data	3.24	Silva de Freitas 2013	No	No	No	selective
Neofelis_nebulosa	Neofelis_nebulosa	Carnivora	7	33.01	16619.71	148.55	Christiansen 2008	955	Hearn et al. 2013	68.7	Burger et al. 2019	No	No	No	non-selective
Neotoma_albigula	Neotoma_albigula	Myomorpha	10	9.95	162.4	41.76	Elbroch 2006	174.9	Specimen actual data	2.17	Burger et al. 2019	No	No	No	selective
Neotoma_cinerea	Neotoma_cinerea	Myomorpha	1	11.07	190	49.62	Elbroch 2006	194.65	Smith 1997	2.65	Burger et al. 2019	No	No	No	non-selective
Neotoma_floridana	Neotoma_floridana	Myomorpha	8	10.28	149.39	47.36	Elbroch 2006	164.88	Specimen actual data	3.04	Burger et al. 2019	No	No	No	selective
Neotoma_lepida	Neotoma_lepida	Myomorpha	9	8.76	96.22	38.92	Elbroch 2006	181.25	Verts and Carraway 2002	1.89	Silva de Freitas 2013	No	No	No	selective
Neotoma_micropus	Neotoma_micropus	Myomorpha	10	10.73	289.82	47.65	Braun and Mares 1989	212.9	Specimen actual data	2.66	Burger et al. 2019	No	No	No	selective
Neotragus_pygmaeus	Neotragus_pygmaeus	Artiodactyla	9	19.23	2197.67	96	Barmann and Schikora 2014	463	Specimen actual data	32	Burger et al. 2019	No	No	No	non-selective
Neurotrichus_gibbsii	Neurotrichus_gibbsii	Eulipotyphla	3	4.59	8.87	22.3	Gordon 2003	71.33	Specimen actual data	0.91	Burger et al. 2019	No	No	No	non-selective
Ochotona_dauurica	Ochotona_dauurica	Lagomorpha	4	7.63	128.75	42.59	Allen 1940	182	Tinnin et al. 2002	NA	NA	Yes	No	Yes	non-selective
Ochotona_princeps	Ochotona_princeps	Lagomorpha	6	8.53	159.67	44.585	Hafner and Smith 2010	190.05	Hafner and Smith 2010	2.39	Burger et al. 2019	Yes	No	Yes	non-selective
Ochrotomys_nuttalli	Ochrotomys_nuttalli	Myomorpha	10	5.72	18.31	21.05	Linzey and Packard 1977	84.7	Specimen actual data	0.7	Burger et al. 2019	No	No	No	selective
Odocoileus_hemionus	Odocoileus_hemionus	Artiodactyla	10	50.57	58497.54	270.15	Elbroch 2006	1321.25	Average of four measured specimens	189.3	Burger et al. 2019	No	No	No	non-selective
Odocoileus_virginianus	Odocoileus_virginianus	Artiodactyla	15	45.02	46992.33	251.75	Elbroch 2006	1294.91	Average of 11 measured specimens	210	Burger et al. 2019	No	No	No	non-selective
Ondatra_zibethicus	Ondatra_zibethicus	Myomorpha	10	13.51	1278.38	64.37	Elbroch 2006	294.12	Average head-body length of specimens from New York in CUMV collections	5.03	Burger et al. 2019	No	No	No	selective
Onychomys_leucogaster	Onychomys_leucogaster	Myomorpha	14	6.52	30.71	26.37	Elbroch 2006	104.4	Average of ten specimens	0.59	Burger et al. 2019	No	No	No	selective
Oreamnos_americanus	Oreamnos_americanus	Artiodactyla	3	50.74	46568.8	293.54	Elbroch 2006	1335.38	Total length from C�te and Festa-Bianchet 2003 times tail/total length ratio in Rideout and Hoffman 1975	NA	NA	No	No	No	non-selective
Ornithorhynchus_anatinus	Ornithorhynchus_anatinus	Monotremata	5	27.07	2040	92.8	Asahara et al. 2016	399	Specimen actual data	10.08	Burger et al. 2019	Yes	Yes	No	non-selective
Orycteropus_afer	Orycteropus_afer	Tubulidentata	1	45.51	44320	251.33	Hatt 1934	1223.5	Shoshani et al. 1988	79.5	Burger et al. 2019	No	No	No	non-selective
Oryx_dammah	Oryx_dammah	Artiodactyla	9	61.65	108186.67	367.86	Groves and Grubb 2011	2050	Kingdon 2015	239.8467074	Kopperud 2017	No	No	No	non-selective
Oryx_gazella	Oryx_gazella	Artiodactyla	1	67.53	226800	425.5	Moller et al. 1996	2078	Specimen actual data	292	Burger et al. 2019	No	No	No	non-selective
Oryx_leucoryx	Oryx_leucoryx	Artiodactyla	5	55.19	73580	310.67	Groves and Grubb 2011	1421.8	Harrison and Bates 1991	NA	NA	No	No	No	non-selective
Oryzomys_couesi	Oryzomys_couesi	Myomorpha	10	6.76	35.56	29.45	Carleton and Arroyo Cabrales 2009	112	Specimen actual data	NA	NA	No	No	No	selective
Osgoodomys_banderanus	Osgoodomys_banderanus	Myomorpha	9	6.78	33.89	32.35	Osgood 1904	110	Specimen actual data	NA	NA	No	No	No	selective
Otocyon_megalotis	Otocyon_megalotis	Carnivora	10	21.49	3382.21	109.5	Clark 2005	472	Average of seven measured specimens	26.09	Burger et al. 2019	No	No	No	non-selective
Otospermophilus_variegatus	Otospermophilus_variegatus	Sciuromorpha	12	14.02	643.93	62.8	Oaks et al. 1987	276.17	Specimen actual data	7.01	Burger et al. 2019	No	No	No	selective
Ovibos_moschatus	Ovibos_moschatus	Artiodactyla	1	108.88	455000	409.88	Average of female O. moschatus in Allen 1913	2082	Specimen actual data	411.5785957	Kopperud 2017	No	No	No	non-selective
Ovis_ammon	Ovis_ammon	Artiodactyla	1	68.83	102058	323.8	Fedosenko and Blank 2005	1561.5	Fedosenko and Blank 2005	140	Burger et al. 2019	No	No	No	non-selective
Ovis_canadensis	Ovis_canadensis	Artiodactyla	1	61.58	58513.4	291.19	Elbroch 2006	1457.75	Shackleton 1985	NA	NA	No	No	No	non-selective
Ovis_dalli	Ovis_dalli	Artiodactyla	1	58.06	68946	278.57	Elbroch 2006	1000	Specimen actual data	NA	NA	No	No	No	non-selective
Pan_troglodytes	Pan_troglodytes	Primates	3	48.06666667	43965.33333	173.6133333	Specimen actual data	741.6666667	Specimen actual data	354.81	Burger et al. 2019	No	No	No	non-selective
Panthera_leo	Panthera_leo	Carnivora	1	69.18	158000	330.5	Haas et al. 2005	1837.5	Haas et al. 2005	259.5	Burger et al. 2019	No	No	No	non-selective
Panthera_onca	Panthera_onca	Carnivora	1	45.57	51750	218.2	Seymour 1989	1278.79	Average of individuals reported in Allen 1906, Allen 1916, Scognamillo et al. 2003, and Figueroa 2013	149	Burger et al. 2019	No	No	No	non-selective
Panthera_pardus	Panthera_pardus	Carnivora	3	39.79	43101.5	196.21	Hollister 1918	1192.5	Stein and Hayssen 2013	135	Burger et al. 2019	No	No	No	non-selective
Panthera_tigris	Panthera_tigris	Carnivora	4	53.64	107573.75	294.42	Heptner et al. 1992 (Panthera tigris altaica only)	1843.51	Mean of specimens in Hunter 1897, Lydekker 1900, Burton 1915, Wroughton 1913, Wroughton 1914, Goodwin 1933, Mazak 1967, Tamang 1982, Heptner et al. 1992 and specimens in AMNH and USNM collections (roughly even mix of Panthera tigris tigris and P. t. altaica).	269.73	Burger et al. 2019	No	No	No	non-selective
Panthera_uncia	Panthera_uncia	Carnivora	3	40.57	34857.73	168.5	Hemmer 1972	1398	Average of two measured specimens	101.5	Burger et al. 2019	No	No	No	non-selective
Papio_cynocephalus	Papio_cynocephalus	Primates	3	35.50333333	19700	181.7933333	Specimen actual data	753	Specimen actual data	156.1	Burger et al. 2019	No	No	No	non-selective
Papio_ursinus	Papio_ursinus	Primates	2	38.82	24500	201.03	Specimen actual data	722.5	Specimen actual data	165	Burger et al. 2019	No	No	No	non-selective
Paraechinus_hypomelas	Paraechinus_hypomelas	Eulipotyphla	1	11.74	450	54.2	Yusefi et al. 2016	217	Measurement from sole measured specimen	2.4	Burger et al. 2019	No	No	No	non-selective
Paraechinus_micropus	Paraechinus_micropus	Eulipotyphla	4	10.5	192.5	42.35	Biswas and Ghose 1970	158	Average of three measured specimens	NA	NA	No	No	No	non-selective
Pecari_tajacu	Pecari_tajacu	Artiodactyla	1	39.03	34500	200.86	Sicuro et al. 2011	937.26	Schweinsburg 1969	101.5	Burger et al. 2019	No	No	No	non-selective
Pedetes_capensis	Pedetes_capensis	Anomaluromorpha	11	18.52	2465.3	88	Monadjem et al. 2015	381	Average of nine measured specimens	10.7	Silva de Freitas 2013	No	No	No	non-selective
Pekania_pennanti	Martes_pennanti	Carnivora	11	23.9	3604.42	107.13	Elbroch 2006	591	Average of nine measured specimens	29	Burger et al. 2019	No	No	No	selective
Perameles_nasuta	Perameles_nasuta	Peramelemorphia	1	15.17	1025	79.68	Travoullion 2016	356	Specimen actual data	4.96	Burger et al. 2019	No	No	No	non-selective	The total length of this specimen was originally recorded as 356 mm. However, that would result in the head-body length being unrealistically small (204 mm) for a 1 kg individual of Perameles. It is more likely that head-body length was misrecorded as total length, as 356 mm is about the length of a large male P. nasuta.
Perodicticus_potto	Perodicticus_potto	Primates	2	15.805	1162	62.7	Allen 1925	354	Allen 1925	12.07	Burger et al. 2019	No	No	No	non-selective
Perognathus_longimembris	Perognathus_longimembris	Castorimorpha	3	4.64	8.03	21.325	Elbroch 2006	68.1	Taylor 1912	0.33	Burger et al. 2019	No	No	No	non-selective
Peromyscus_leucopus	Peromyscus_leucopus	Myomorpha	10	5.88	21.6	28.295	Elbroch 2006	84.05	Greenberg 2002	0.6	Burger et al. 2019	No	No	No	selective
Peromyscus_maniculatus	Peromyscus_maniculatus	Myomorpha	4	5.7	16.93	24.45	Reed et al. 2004	82.51	Average of specimens in OMNH collections	0.57	Burger et al. 2019	No	No	No	non-selective
Peroryctes_broadbenti	Peroryctes_broadbenti	Peramelemorphia	4	20.18	3215	100.48	Aplin et al. 2010 (data for actual individuals)	489.25	Aplin et al. 2010 (data for actual individuals used in study)	NA	NA	No	No	No	non-selective
Petaurista_petaurista	Petaurista_petaurista	Sciuromorpha	1	14.71	1100	62.56	Data from sole measured specimen	385	Data from sole measured specimen	11.77	Burger et al. 2019	No	No	No	non-selective
Petauroides_volans	Petauroides_volans	Diprotodontia	1	12.14	1160	51.89	Muchlinski 2008	405	Specimen actual data	4.69	Burger et al. 2019	No	No	No	non-selective
Petaurus_breviceps	Petaurus_breviceps	Diprotodontia	5	8.32	91.04	38.29	Cremona et al. 2020	150	Average of four measured specimens	2.09	Burger et al. 2019	No	No	No	non-selective
Petrodromus_tetradactylus	Petrodromus_tetradactylus	Macroscelidea	2	10.72	163.5	48.6	Evans 1942	190	Jennings and Rathbun 2001	NA	NA	No	No	No	non-selective
Phacochoerus_aethiopicus	Phacochoerus_aethiopicus	Artiodactyla	1	55.45	116900	366.16	Grubb and d'Huart 2013	1315	Grubb and d'Huart 2013	125	Burger et al. 2019	No	No	No	non-selective
Phacochoerus_africanus	Phacochoerus_africanus	Artiodactyla	1	53.62	56245.45	309.5	Guiraud 1948	1140	Specimen actual data	132.5	Burger et al. 2019	No	No	No	non-selective
Phalanger_orientalis	Phalanger_orientalis	Diprotodontia	1	15.15	675	78	Menzies and Pernetta 1986	335	Measurement from sole measured specimen	7.37	Burger et al. 2019	No	No	No	non-selective
Phascolarctos_cinereus	Phascolarctos_cinereus	Diprotodontia	3	25.09	6630.3	140.65	Muchlinski 2008	599	Specimen actual data	20.2	Burger et al. 2019	No	No	No	non-selective
Phataginus_tricuspis	Phataginus_tricuspis	Pholidota	1	21.41	3401.94	91	Sodeinde et al. 2001	428	Sodeinde et al. 2001	9.4	Burger et al. 2019	No	No	No	non-selective
Philander_quica	Philander_frenatus	Didelphimorphia	1	11.93	450	65.9	Voss et al. 2018	225	Flores et al. 2008	NA	NA	No	No	No	non-selective
Phyllotis_xanthopygus	Phyllotis_xanthopygus	Myomorpha	10	6.91	43.2	31.4	Kramer et al. 1999	113.9	Specimen actual data	NA	NA	No	No	No	selective
Piliocolobus_badius	Procolobus_badius	Primates	7	26.20571429	8000	102.3528571	Specimen actual data	550.8333333	Specimen actual data	78	Burger et al. 2019	No	No	No	non-selective
Pithecia_monachus	Pithecia_monachus	Primates	3	21.43333333	2220	84.88	Specimen actual data	386.6666667	Specimen actual data	35	Burger et al. 2019	No	No	No	non-selective
Pongo_abelii	Pongo_abelii	Primates	1	49.44	64000	188.76	Specimen actual data	836.1111111	Average of nine individuals in USNM collections	389.495	Burger et al. 2019	No	No	No	non-selective
Pongo_pygmaeus	Pongo_pygmaeus	Primates	1	46.69	45000	210.38	Specimen actual data	850	Specimen actual data	341.99	Burger et al. 2019	No	No	No	non-selective
Potamochoerus_porcus	Potamochoerus_porcus	Artiodactyla	2	49.15	48517.5	307.32	Geraads 2004	1242.06	Sowls and Phelps 1968	138	Burger et al. 2019	No	No	No	non-selective
Potamogale_velox	Potamogale_velox	Afrosoricida	2	15.74	507.5	63.86	Allen 1922	316.5	Allen 1922	4.05	Burger et al. 2019	No	No	No	non-selective
Potorous_tridactylus	Potorous_tridactylus	Diprotodontia	1	16.17	1420	67.7	Seebeck and Rose 1989	360	Seebeck and Rose 1989	9.53	Burger et al. 2019	No	No	No	non-selective
Potos_flavus	Potos_flavus	Carnivora	13	19.4	2144.62	76.7	Voss et al. 2001	483	Specimen actual data	33.08	Burger et al. 2019	No	No	No	selective
Presbytis_sumatrana	Presbytis_melalophos	Primates	8	24.37625	6391.25	87.19125	Specimen actual data	492	Specimen actual data	59.2	Burger et al. 2019	No	No	No	non-selective
Prionailurus_planiceps	Prionailurus_planiceps	Carnivora	6	21.8	2279.42	90.98	Meiri et al. 2008	477	Specimen actual data	21.98	Burger et al. 2019	No	No	No	non-selective
Prionailurus_viverrinus	Prionailurus_viverrinus	Carnivora	1	27.44	7166.76	126.33	Pocock 1939	694	Sunquist and Sunquist 2002	46.53	Burger et al. 2019	No	No	No	non-selective
Prionodon_linsang	Prionodon_linsang	Carnivora	4	14.94	633.25	71.3	Hunt 2001	335	Specimen actual data	8.5	Burger et al. 2019	No	No	No	non-selective
Procavia_capensis	Procavia_capensis	Hyracoidea	1	18.44	2585.48	97.5	Olds and Shoshani 1982	512.5	Olds and Shoshani 1982	19.47	Burger et al. 2019	No	No	No	non-selective
Procolobus_verus	Procolobus_verus	Primates	4	24.0775	4425	84.7125	Specimen actual data	459.6666667	Average of three measured specimens	52.60038807	Burger et al. 2019	No	No	No	non-selective
Procyon_lotor	Procyon_lotor	Carnivora	12	24.62	5227.65	106.35	Lotze and Anderson 1979	598.5	Average of four measured specimens	41.07	Burger et al. 2019	No	No	No	selective
Proteles_cristata	Proteles_cristata	Carnivora	4	28.63	6690.49	134.5	Joeckel 1998	679	Specimen actual data	35.2	Burger et al. 2019	No	No	No	non-selective
Protoxerus_aubinnii	Protoxerus_aubinnii	Sciuromorpha	2	13.41	475	59.2	Monadjem et al. 2015	253	Monadjem et al. 2015	8.43	Silva de Freitas 2013	No	No	No	non-selective
Pseudocheirus_peregrinus	Pseudocheirus_peregrinus	Diprotodontia	9	12.27	977.78	59.3	Sanchez-Villagra et al. 2000	344.3	Average of six measured specimens	4.52	Burger et al. 2019	No	No	No	non-selective
Pudu_puda	Pudu_puda	Artiodactyla	7	28.48	8005.71	146.09	Hershkovitz 1982	771.7	Hershkovitz 1982	NA	NA	No	No	No	non-selective
Puma_concolor	Puma_concolor	Carnivora	9	40.54	44574.41	199.02	Elbroch 2006	1123.2	Average of 25 adult specimens in UWBM collections	154	Burger et al. 2019	No	No	No	non-selective
Pygathrix_nemaeus	Pygathrix_nemaeus	Primates	2	28.925	10500	118.425	Specimen actual data	605	Specimen actual data	77	Burger et al. 2019	No	No	No	non-selective
Rangifer_tarandus	Rangifer_tarandus	Artiodactyla	1	84.91	240000	359.5	Elbroch 2006	1975	Mattioli 2011	278	Burger et al. 2019	No	No	No	non-selective
Raphicerus_campestris	Raphicerus_campestris	Artiodactyla	10	27.28	10545.45	128.33	Hill 1942	795	Specimen actual data	51.3	Burger et al. 2019	No	No	No	selective
Ratufa_affinis	Ratufa_affinis	Sciuromorpha	5	15.602	1090	59.79	Average of measured specimens	346.2	Average of measured specimens	9.85	Burger et al. 2019	No	No	No	non-selective
Ratufa_bicolor	Ratufa_bicolor	Sciuromorpha	6	17.12166667	1516.666667	64.8	Average of measured specimens	372.8	Average of measured specimens	11.01	Burger et al. 2019	No	No	No	non-selective
Redunca_arundinum	Redunca_arundinum	Artiodactyla	4	48.27	49101.33	264.56	Roberts 1951	1257.5	Specimen actual data	136.8	Burger et al. 2019	No	No	No	non-selective
Reithrodontomys_fulvescens	Reithrodontomys_fulvescens	Myomorpha	10	5.15	10.8	22.2	Howell 1914	72.3	Specimen actual data	NA	NA	No	No	No	selective
Reithrodontomys_megalotis	Reithrodontomys_megalotis	Myomorpha	12	4.93	11.04	21.005	Elbroch 2006	68.5	Webster and Jones 1982	0.4	Burger et al. 2019	No	No	No	selective
Rhipidomys_mastacalis	Rhipidomys_mastacalis	Myomorpha	8	7.55	69.06	33.674	Tribe 2005	129.4	Specimen actual data	1.7	Silva de Freitas 2013	No	No	No	selective
Rhynchocyon_cirnei	Rhynchocyon_cirnei	Macroscelidea	4	15.08	492.5	62.3	Allen 1922	281	Coals and Rathbun 2013	5.9	Burger et al. 2019	No	No	No	non-selective
Saguinus_midas	Saguinus_midas	Primates	8	13.63625	546.25	50.11625	Specimen actual data	275.75	Specimen actual data	9.783900055	Burger et al. 2019	No	No	No	non-selective
Sapajus_apella	Sapajus_apella	Primates	9	22.55555556	2652.222222	87.83	Specimen actual data	371.1111111	Specimen actual data	71.3	Burger et al. 2019	No	No	No	non-selective
Sarcophilus_harrisii	Sarcophilus_harrisii	Dasyuromorphia	5	24.59	6667.18	134.1	Rose et al. 2016	640	Average of all measured specimens	16.09	Burger et al. 2019	No	No	No	non-selective
Sciurus_aberti	Sciurus_aberti	Sciuromorpha	2	13.97	586.5	60.48	Elbroch 2006	298.5	Nash and Seaman 1977	7.44	Burger et al. 2019	No	No	No	non-selective
Sciurus_niger	Sciurus_niger	Sciuromorpha	8	15.05	696.96	61.085	Elbroch 2006	311	Koprowski 1994	7.91	Burger et al. 2019	No	No	No	non-selective
Scutisorex_somereni	Scutisorex_somereni	Eulipotyphla	2	7.34	51.5	33.3	Stanley et al. 2013	121.5	Thorn and Peterhans 2009	0.64	Kaufman et al. 2013	No	No	No	non-selective
Setifer_setosus	Setifer_setosus	Afrosoricida	8	10	166.25	46.19	Asher et al. 2002	166.4	Average of all but one of the measured specimens	1.51	Burger et al. 2019	No	No	No	selective
Sigmodon_hispidus	Sigmodon_hispidus	Myomorpha	10	7.46	130.47	34.79	Elbroch 2006	160.7	Specimen actual data	1.14	Burger et al. 2019	No	No	No	selective
Simias_concolor	Simias_concolor	Primates	2	29.185	8000	99.59	Specimen actual data	494	Specimen actual data	56.2	Burger et al. 2019	No	No	No	non-selective
Sorex_cinereus	Sorex_cinereus	Eulipotyphla	11	4.28	4.68	16.44	Elbroch 2006	54.1	Whitaker 2004	0.17	Burger et al. 2019	No	No	No	selective
Sorex_fumeus	Sorex_fumeus	Eulipotyphla	11	4.56	7.93	18.3	Elbroch 2006	67.6	Owen 1984	0.21	Burger et al. 2019	No	No	No	selective
Sorex_hoyi	Sorex_hoyi	Eulipotyphla	14	3.69	3.27	15.01	Diersing 1980	57.6	Average of seven measured specimens	0.09	Burger et al. 2019	No	No	No	selective
Sorex_longirostris	Sorex_longirostris	Eulipotyphla	11	3.92	3.05	14.6	French 1980	50.6	Average of all measured specimens	NA	NA	No	No	No	selective
Sorex_pacificus	Sorex_pacificus	Eulipotyphla	3	4.93	9.53	21.65	Carraway 1985	76	Specimen actual data	NA	NA	No	No	No	non-selective
Sorex_palustris	Sorex_palustris	Eulipotyphla	13	5.32	11.27	20.1	Beneski and Stinson 1987	75.6	Average of all measured specimens	0.31	Burger et al. 2019	No	No	No	selective
Speothos_venaticus	Speothos_venaticus	Carnivora	1	25.26	6658	132.5	Beisiegel and Zuercher 2005	615	Measurement from sole measured specimen	40.5	Burger et al. 2019	No	No	No	non-selective
Spilocuscus_maculatus	Spilocuscus_maculatus	Diprotodontia	1	18.06	2700	104.5	Helgen and Flannery 2004	436	Measurement from sole measured specimen	13.4	Burger et al. 2019	No	No	No	non-selective
Spilogale_gracilis	Spilogale_gracilis	Carnivora	7	13.46	499.06	55.9	Verts et al. 2001	250	Verts et al. 2001	6.81	Burger et al. 2019	No	No	No	non-selective
Spilogale_putorius	Spilogale_putorius	Carnivora	4	12.52	350.25	56.1	Kinlaw 1995	300.4	Kinlaw 1995	5	Burger et al. 2019	No	No	No	non-selective
Spilogale_pygmaea	Spilogale_pygmaea	Carnivora	3	11.63	208.57	42	Medellin et al. 1998	200.3	Specimen actual data	NA	NA	No	No	No	non-selective
Suncus_murinus	Suncus_murinus	Eulipotyphla	9	6.44	33.61	28.14	Gordon 2003	168	Ishikawa et al. 1987	0.39	Burger et al. 2019	No	No	No	selective
Suricata_suricatta	Suricata_suricatta	Carnivora	2	14.42	655.89	64.21	Gittleman and Van Valkenburgh 1997	291	Van Staaden 1994	10.3	Burger et al. 2019	No	No	No	non-selective
Sus_scrofa	Sus_scrofa	Artiodactyla	3	57.95	93891.33	356.35	Iqbal et al. 2020 (used because two of the three specimens are from the same area)	1389.5	Average of two measured specimens	169.8	Burger et al. 2019	No	No	No	non-selective
Sylvilagus_aquaticus	Sylvilagus_aquaticus	Lagomorpha	2	17.47	2265	87.5	Elbroch 2006	453.5	Average of both measured specimens	NA	NA	Yes	No	Yes	non-selective
Sylvilagus_floridanus	Sylvilagus_floridanus	Lagomorpha	3	13.78	1263.07	74.08	Elbroch 2006	385.3	Chapman et al. 1980	7.56	Burger et al. 2019	Yes	No	Yes	non-selective
Sylvilagus_palustris	Sylvilagus_palustris	Lagomorpha	8	14.67	1227.13	63.4	Chapman and Willner 1981	328.6	Average of Specimens in USNM collections	NA	NA	Yes	No	Yes	non-selective
Sylvisorex_morio	Sylvisorex_morio	Eulipotyphla	5	4.86	7.8	19.63	Hutterer et al. 2009	66	Hutterer et al. 2009	NA	NA	No	No	No	non-selective
Symphalangus_syndactylus	Symphalangus_syndactylus	Primates	1	31	10770	129.11	Specimen actual data	565	Specimen actual data	134.8	Burger et al. 2019	No	No	No	non-selective
Tachyglossus_aculeatus	Tachyglossus_aculeatus	Monotremata	3	24.56	1967.31	107.5	Yom-Tov and Nix 1986	323.3	Specimen actual data	20.73	Burger et al. 2019	Yes	Yes	No	non-selective
Tamandua_tetradactyla	Tamandua_tetradactyla	Pilosa	3	22.32	3516.67	121.6	Hayssen 2011b	617.1	USNM Collection Average	27.5	Burger et al. 2019	No	No	No	non-selective
Tamias_amoenus	Tamias_amoenus	Sciuromorpha	10	7.53	51.84	29.45	Sutton 1992	119	Sutton 1992	1.39	Burger et al. 2019	No	No	No	selective
Tamias_quadrivittatus	Tamias_quadrivittatus	Sciuromorpha	1	7.17	53	31.56	Data from sole measured specimen	123	Data from sole measured specimen	1.7	Burger et al. 2019	No	No	No	non-selective
Tamias_striatus	Tamias_striatus	Sciuromorpha	9	8.64	91.33	41.6	Snyder 1982	145.1	Average of CUMV Specimens	2.17	Burger et al. 2019	No	No	No	selective
Tamiasciurus_hudsonicus	Tamiasciurus_hudsonicus	Sciuromorpha	11	11.03	220.46	45.555	Layne 1954	185	Layne 1954	3.83	Burger et al. 2019	No	No	No	selective
Tapirus_bairdii	Tapirus_bairdii	Perissodactyla	1	84.78	272155	421	Groves and Grubb 2011	1890	Ceballos 2014	159	Perez-Barberia and Gordon 2005	No	No	No	non-selective
Tapirus_indicus	Tapirus_indicus	Perissodactyla	1	89.84	308100	427	Groves and Grubb 2011	2750	Miller and Fowler 2014	265	Burger et al. 2019	No	No	No	non-selective
Tapirus_terrestris	Tapirus_terrestris	Perissodactyla	1	74.67	230000	391	Groves and Grubb 2011	2125	Padilla and Dowler 1994	180.5	Burger et al. 2019	No	No	No	non-selective
Tarsipes_rostratus	Tarsipes_rostratus	Diprotodontia	7	4.62	9.31	24.3	Rosenberg and Richardson 1995	70	Rosenberg and Richardson 1995	0.36	Burger et al. 2019	No	No	No	non-selective
Taxidea_taxus	Taxidea_taxus	Carnivora	8	32.05	5853.81	124.85	Elbroch 2006	588.5	Messick and Hornocker 1981	48.9	Burger et al. 2019	No	No	No	non-selective
Tayassu_pecari	Tayassu_pecari	Artiodactyla	3	38.92	23342.68	243.63	Sicuro et al. 2011	1202.5	Mayer and Wetzel 1987	145.8	Burger et al. 2019	No	No	No	non-selective
Thomomys_bottae	Thomomys_bottae	Castorimorpha	2	7.95	165.7	40.18	Elbroch 2006	155	Jones and Baxter 2004	1.47	Burger et al. 2019	No	No	No	non-selective
Thylacinus_cynocephalus	Thylacinus_cynocephalus	Dasyuromorphia	1	34.99	14970	203	Specimen actual data	1068	Specimen actual data	51.19	Burger et al. 2019	No	No	No	non-selective
Thylamys_elegans	Thylamys_elegans	Didelphimorphia	10	6.46	24.18	31.7	Palma 1997	100	Average of all but two of the measured specimens	0.71	Burger et al. 2019	No	No	No	selective
Thylamys_pallidior	Thylamys_pallidior	Didelphimorphia	10	5.97	20.6	26.7	Braun et al. 2010	87.7	Specimen actual data	0.72	Burger et al. 2019	No	No	No	selective
Thylamys_sponsorius	Thylamys_sponsorius	Didelphimorphia	5	6.35	21.2	28.5	Flores et al. 2000	94.6	Specimen actual data	NA	NA	No	No	No	non-selective
Thylamys_velutinus	Thylamys_velutinus	Didelphimorphia	2	5.98	25.95	27.29	Carmignotto and Montfort 2006	101.3	Specimen actual data	NA	NA	No	No	No	non-selective
Thylamys_venustus	Thylamys_venustus	Didelphimorphia	1	6.6	29	27.8	Flores et al. 2000	110	Specimen actual data	NA	NA	No	No	No	non-selective
Thylogale_billardierii	Thylogale_billardierii	Diprotodontia	6	21.45	3517	105.9	Rose and Rose 2018	461.5	Rose and Rose 2018	22.1	Burger et al. 2019	No	No	No	non-selective
Tlacuatzin_canescens	Tlacuatzin_canescens	Didelphimorphia	7	6.56	21.39	33.6	Zarza et al. 2003	99.4	Specimen actual data	NA	NA	No	No	No	selective
Tolypeutes_matacus	Tolypeutes_matacus	Cingulata	2	17.79	1031.5	60	Smith 2007	250.7	Eisenberg and Redford 1999	8.86	Burger et al. 2019	Yes	No	No	non-selective
Trachypithecus_cristatus	Trachypithecus_cristatus	Primates	11	26.63727273	6435.454545	94.30545455	Specimen actual data	529.7	Average of eleven measured specimens	55	Burger et al. 2019	No	No	No	non-selective
Tragelaphus_eurycerus	Tragelaphus_eurycerus	Artiodactyla	1	96.55	315000	371.5	Ralls 1978	2594.5	Ralls 1978	389	Burger et al. 2019	No	No	No	non-selective
Tragelaphus_spekii	Tragelaphus_spekii	Artiodactyla	1	69.12	95740	292.47	Meinertzhagen 1916	1565	Kingdon 2015 (Average for males)	145	Burger et al. 2019	No	No	No	non-selective
Tragulus_javanicus	Tragulus_javanicus	Artiodactyla	1	21.86	3790	88.5	Meijaard and Groves 2004	438	Tsuji et al. 2016	15.8	Burger et al. 2019	No	No	No	non-selective
Tragulus_kanchil	Tragulus_kanchil	Artiodactyla	10	19.49	1266.45	87.9	Meijaard and Groves 2004	429	Specimen actual data	NA	NA	No	No	No	non-selective
Tragulus_napu	Tragulus_napu	Artiodactyla	3	21.06	2120.33	102.6	Meijaard and Groves 2004	469.3	Specimen actual data	18.5	Burger et al. 2019	No	No	No	non-selective
Tremarctos_ornatus	Tremarctos_ornatus	Carnivora	3	53.18	147084.29	223	Garcia-Rangel 2012	1660	Garcia-Rangel 2012	NA	NA	No	No	No	non-selective
Trichosurus_vulpecula	Trichosurus_vulpecula	Diprotodontia	3	17.12	1632.17	86.75	Yom-Tov and Nix 1986	452.3	Yom-Tov and Nix 1986	11	Burger et al. 2019	No	No	No	non-selective
Tupaia_dorsalis	Tupaia_dorsalis	Scandentia	1	9.67	84	42.935	Endo et al. 2004	175	Data from one specimen in USNM collection	NA	NA	No	No	No	non-selective
Tupaia_glis	Tupaia_glis	Scandentia	7	10.64	139.43	45.285	Han and Sheldon 2000	193.3	Han and Sheldon 2000	3.2	Burger et al. 2019	No	No	No	non-selective
Tupaia_minor	Tupaia_minor	Scandentia	6	8.31	54	30.68	Han and Sheldon 2000	131	Average of four measured specimens	2.58	Burger et al. 2019	No	No	No	non-selective
Urocitellus_beldingi	Urocitellus_beldingi	Sciuromorpha	5	10.7	222.26	44.6	Jenkins and Eshelman 1984	190	Jenkins and Eshelman 1984	2.96	Burger et al. 2019	No	No	No	non-selective
Urocitellus_brunneus	Urocitellus_brunneus	Sciuromorpha	1	9.25	194.9	38	Data from sole measured specimen	182	Data from sole measured specimen	2.11	Burger et al. 2019	No	No	No	non-selective
Urocitellus_columbianus	Urocitellus_columbianus	Sciuromorpha	9	12.25	619.94	52.9	Elbroch 2006	244	Elliot and Flinders 1991	3.95	Burger et al. 2019	No	No	No	selective
Urocitellus_elegans	Urocitellus_elegans	Sciuromorpha	7	10.5	250.47	44.6	Zegers 1984	168.5	Yensen and Sherman 2003	2.76	Burger et al. 2019	No	No	No	selective
Urocyon_cinereoargenteus	Urocyon_cinereoargenteus	Carnivora	10	23.88	4028.04	114.94	Fritzell and Haroldson 1982	603.5	Cypher 2003	37.28	Burger et al. 2019	No	No	No	non-selective
Urocyon_littoralis	Urocyon_littoralis	Carnivora	1	21.41	2267.96	97.6	Moore and Collins 1995	488.5	Cypher 2003	27.7	Burger et al. 2019	No	No	No	non-selective
Ursus_americanus	Ursus_americanus	Carnivora	14	54.79	109751.94	263.39	Elbroch 2006	1676.1	Average of ten measured specimens	248	Burger et al. 2019	No	No	No	selective
Ursus_arctos	Ursus_arctos	Carnivora	5	62.57	139071.31	327.9	Elbroch 2006	1577	Blanchard 1987	335.97	Burger et al. 2019	No	No	No	non-selective
Ursus_maritimus	Ursus_maritimus	Carnivora	4	78.44	249476	355	Average of three measured specimens	1983.3	Average of three measured specimens	507	Burger et al. 2019	No	No	No	non-selective
Vicugna_vicugna	Vicugna_vicugna	Artiodactyla	5	45.32	97600	228.18	Groves and Grubb 2011	1279	Specimen actual data	199.9	Burger et al. 2019	No	No	No	non-selective
Viverra_tangalunga	Viverra_tangalunga	Carnivora	1	21.8	5200	115.63	Meiri et al. 2008	715	Measurement from sole measured specimen	24.1	Burger et al. 2019	No	No	No	non-selective
Viverricula_indica	Viverricula_indica	Carnivora	2	17.79	1550	94.99	Chakraborty 1983	569.8	Chakraborty 1983	16.78	Burger et al. 2019	No	No	No	non-selective
Vombatus_ursinus	Vombatus_ursinus	Diprotodontia	6	40.64	21057	158.67	Nakajima and Townsend 1994	812	Average of all but one of the measured specimens	59	Burger et al. 2019	No	No	No	non-selective
Vulpes_macrotis	Vulpes_macrotis	Carnivora	1	21.25	2678	109.56	Elbroch 2006	538	Specimen actual data	NA	NA	No	No	No	non-selective
Vulpes_velox	Vulpes_velox	Carnivora	3	20.99	2272.65	114.02	Elbroch 2006	496	Cypher 2003	32.1	Burger et al. 2019	No	No	No	non-selective
Vulpes_vulpes	Vulpes_vulpes	Carnivora	11	24	3869	137.31	Elbroch 2006	589	Cypher 2003	49.64	Burger et al. 2019	No	No	No	non-selective
Wallabia_bicolor	Wallabia_bicolor	Diprotodontia	1	25.5	12200	118.5	Jones 1924	697	Merchant 1995	32.9	Burger et al. 2019	No	No	No	non-selective
Xerus_rutilus	Xerus_rutilus	Sciuromorpha	8	13.03	405	47.65	O'Shea 1991	230.8	Specimen actual data	5.09	Burger et al. 2019	No	No	No	selective
Zaedyus_pichiy	Zaedyus_pichiy	Cingulata	1	19.31	850	65.505	Superina and Abba 2014	246	Specimen actual data	7.98	Burger et al. 2019	Yes	No	No	non-selective
Zaglossus_bruijnii	Zaglossus_bruijnii	Monotremata	1	31.9	3302.719444	158	Specimen actual data	535	Specimen actual data		Burger et al. 2019	Yes	Yes	No	non-selective
Zapus_hudsonius	Zapus_hudsonius	Myomorpha	11	5.42	15.85	22.645	Elbroch 2006	72.9	Average of six specimens	0.55	Burger et al. 2019	No	No	No	selective
