# Supplementary material for: Occipital condyle width (OCW) is a highly accurate predictor of body mass in therian mammals
Source: BMC Biol. 2022 Feb 7;20:37. doi: 10.1186/s12915-021-01224-9 (PMC8883515; doi:10.1186/s12915-021-01224-9)
Supplement: Supplementary file 13 — Additional file 13: Table S2. Database of the individual specimens measured in this analysis, including their raw measurements, gender, and captivity status (.csv). [file 12915_2021_1224_MOESM13_ESM.csv]

specimen	institution	number	species	superorder	order	family	gender	ocw	bm	hbl	zoo	Notes
USNM 521037	USNM	521037	Acinonyx_jubatus	Laurasiatheria	Carnivora	Felidae	Male	36.18	34019	1200	Captive
USNM 586893	USNM	586893	Acinonyx_jubatus	Laurasiatheria	Carnivora	Felidae	Male	37.72	32000	NA	Captive
USNM 599680	USNM	599680	Acinonyx_jubatus	Laurasiatheria	Carnivora	Felidae	Female	40.33	49500	NA	Captive
CM 11909	CM	11909	Acrobates_pygmaeus	Marsupialia	Diprotodontia	Acrobatidae	Male	5.69	13.6	NA	Wild
CM 11911	CM	11911	Acrobates_pygmaeus	Marsupialia	Diprotodontia	Acrobatidae	Female	5.39	11.6	NA	Wild
OMNH 9839	OMNH	9839	Addax_nasomaculatus	Laurasiatheria	Artiodactyla	Bovidae	Female	66.91	97522	NA	Captive
USNM 261111	USNM	261111	Aepyceros_melampus	Laurasiatheria	Artiodactyla	Bovidae	Female	46.48	35380	NA	Captive
USNM 344217	USNM	344217	Aepyceros_melampus	Laurasiatheria	Artiodactyla	Bovidae	Male	53.35	31752	NA	Wild
USNM 470198	USNM	470198	Aepyceros_melampus	Laurasiatheria	Artiodactyla	Bovidae	Male	50.83	68039	1315	Wild
USNM 470199	USNM	470199	Aepyceros_melampus	Laurasiatheria	Artiodactyla	Bovidae	Male	49.83	50802	1290	Wild
UMMZ 159322	UMMZ	159322	Aepyprymnus_rufescens	Marsupialia	Diprotodontia	Potoroidae	Female	14.05	982	NA	Captive
USNM 142097	USNM	142097	Aepyprymnus_rufescens	Marsupialia	Diprotodontia	Potoroidae	Male	16.25	1947	NA	Captive
USNM 142162	USNM	142162	Aepyprymnus_rufescens	Marsupialia	Diprotodontia	Potoroidae	Male	16.36	1720	410	Captive
USNM 143721	USNM	143721	Aepyprymnus_rufescens	Marsupialia	Diprotodontia	Potoroidae	Female	16.4	1720	NA	Captive
USNM 143859	USNM	143859	Aepyprymnus_rufescens	Marsupialia	Diprotodontia	Potoroidae	Male	16.19	1247	360	Captive
USNM 144007	USNM	144007	Aepyprymnus_rufescens	Marsupialia	Diprotodontia	Potoroidae	Female	16.26	1580	NA	Captive
USNM 579891	USNM	579891	Ailuropoda_melanoleuca	Laurasiatheria	Carnivora	Ursidae	Female	60.05	110500	NA	Captive
USNM 534421	USNM	534421	Ailurus_fulgens	Laurasiatheria	Carnivora	Ailuridae	Female	23.59	3090	459	Captive
USNM 541413	USNM	541413	Ailurus_fulgens	Laurasiatheria	Carnivora	Ailuridae	Male	23.34	6300	310	Captive
USNM 541416	USNM	541416	Ailurus_fulgens	Laurasiatheria	Carnivora	Ailuridae	Female	24.9	5000	243	Captive
USNM 599672	USNM	599672	Ailurus_fulgens	Laurasiatheria	Carnivora	Ailuridae	Male	25.89	5050	NA	Captive	Pathological
UWBM 76122	UWBM	76122	Ailurus_fulgens	Laurasiatheria	Carnivora	Ailuridae	Male	26.67	8600	637	Captive
OMNH 19800	OMNH	19800	Akodon_spegazzinii	Euarchontoglires	Myomorpha_Rodentia	Cricetidae	Male	6.48	21.5	92	Wild
OMNH 19802	OMNH	19802	Akodon_spegazzinii	Euarchontoglires	Myomorpha_Rodentia	Cricetidae	Male	6.12	21	91	Wild
OMNH 19804	OMNH	19804	Akodon_spegazzinii	Euarchontoglires	Myomorpha_Rodentia	Cricetidae	Female	5.97	22	98	Wild
OMNH 37376	OMNH	37376	Akodon_spegazzinii	Euarchontoglires	Myomorpha_Rodentia	Cricetidae	Female	6.32	19	88	Wild
OMNH 37377	OMNH	37377	Akodon_spegazzinii	Euarchontoglires	Myomorpha_Rodentia	Cricetidae	Male	6.52	18	88	Wild
OMNH 37390	OMNH	37390	Akodon_spegazzinii	Euarchontoglires	Myomorpha_Rodentia	Cricetidae	Female	6.34	19	91	Wild
OMNH 37395	OMNH	37395	Akodon_spegazzinii	Euarchontoglires	Myomorpha_Rodentia	Cricetidae	Female	6.35	23	94	Wild
OMNH 37396	OMNH	37396	Akodon_spegazzinii	Euarchontoglires	Myomorpha_Rodentia	Cricetidae	Female	6	20	92	Wild
OMNH 37397	OMNH	37397	Akodon_spegazzinii	Euarchontoglires	Myomorpha_Rodentia	Cricetidae	Male	6.37	19	87	Wild
OMNH 37408	OMNH	37408	Akodon_spegazzinii	Euarchontoglires	Myomorpha_Rodentia	Cricetidae	Male	6.1	23	97	Wild
OMNH 37416	OMNH	37416	Akodon_spegazzinii	Euarchontoglires	Myomorpha_Rodentia	Cricetidae	Male	6.07	20	91	Wild
USNM 123687	USNM	123687	Alces_alces	Laurasiatheria	Artiodactyla	Cervidae	Male	90.73	272155	NA	Captive
USNM 518230	USNM	518230	Alouatta_caraya	Euarchontoglires	Primates	Atelidae	Male	28.3	5000	1100	Wild
USNM 518231	USNM	518231	Alouatta_caraya	Euarchontoglires	Primates	Atelidae	Female	25.3	3500	1090	Wild
USNM 518232	USNM	518232	Alouatta_caraya	Euarchontoglires	Primates	Atelidae	Female	27.13	6500	480	Wild
USNM 518233	USNM	518233	Alouatta_caraya	Euarchontoglires	Primates	Atelidae	Female	25.93	3500	460	Wild
USNM 518235	USNM	518235	Alouatta_caraya	Euarchontoglires	Primates	Atelidae	Female	29.33	6000	520	Wild
USNM 518236	USNM	518236	Alouatta_caraya	Euarchontoglires	Primates	Atelidae	Male	26.94	7300	550	Wild
USNM 518238	USNM	518238	Alouatta_caraya	Euarchontoglires	Primates	Atelidae	Female	24.55	4800	480	Wild
USNM 518239	USNM	518239	Alouatta_caraya	Euarchontoglires	Primates	Atelidae	Male	27.04	7300	530	Wild
USNM 518240	USNM	518240	Alouatta_caraya	Euarchontoglires	Primates	Atelidae	Female	24.45	4600	480	Wild
USNM 518241	USNM	518241	Alouatta_caraya	Euarchontoglires	Primates	Atelidae	Male	28.23	7200	NA	Wild
USNM 518242	USNM	518242	Alouatta_caraya	Euarchontoglires	Primates	Atelidae	Male	27.67	7100	NA	Wild
USNM 518243	USNM	518243	Alouatta_caraya	Euarchontoglires	Primates	Atelidae	Female	24.03	5400	490	Wild
USNM 324245	USNM	324245	Alouatta_palliata	Euarchontoglires	Primates	Atelidae	Female	24.28	4800	525	Wild
USNM 324246	USNM	324246	Alouatta_palliata	Euarchontoglires	Primates	Atelidae	Male	25.12	7000	545	Wild
USNM 337553	USNM	337553	Alouatta_palliata	Euarchontoglires	Primates	Atelidae	Male	26.37	7500	560	Wild
USNM 337858	USNM	337858	Alouatta_palliata	Euarchontoglires	Primates	Atelidae	Female	24.08	6600	380	Wild
USNM 339919	USNM	339919	Alouatta_palliata	Euarchontoglires	Primates	Atelidae	Male	26.21	7000	405	Wild
USNM 339921	USNM	339921	Alouatta_palliata	Euarchontoglires	Primates	Atelidae	Male	25.12	8000	500	Wild
USNM 339922	USNM	339922	Alouatta_palliata	Euarchontoglires	Primates	Atelidae	Female	25.11	5000	460	Wild
CM 41141	CM	41141	Anomalurus_derbianus	Euarchontoglires	Anomaluromorpha_Rodentia	Anomaluridae	Male	13.81	680	NA	Wild
CM 58772	CM	58772	Anomalurus_derbianus	Euarchontoglires	Anomaluromorpha_Rodentia	Anomaluridae	Female	14.13	780	NA	Wild	No embryos
CM 69345	CM	69345	Anomalurus_pelii	Euarchontoglires	Anomaluromorpha_Rodentia	Anomaluridae	Female	16.12	1700	NA	Wild
CM 69346	CM	69346	Anomalurus_pelii	Euarchontoglires	Anomaluromorpha_Rodentia	Anomaluridae	Female	16.4	1800	NA	Wild
CM 69349	CM	69349	Anomalurus_pelii	Euarchontoglires	Anomaluromorpha_Rodentia	Anomaluridae	Female	16.01	1900	NA	Wild
CM 69350	CM	69350	Anomalurus_pelii	Euarchontoglires	Anomaluromorpha_Rodentia	Anomaluridae	Male	16.26	1400	NA	Wild
CM 69352	CM	69352	Anomalurus_pelii	Euarchontoglires	Anomaluromorpha_Rodentia	Anomaluridae	Male	16.1	1400	NA	Wild
USNM 574476	USNM	574476	Antechinus_minimus	Marsupialia	Dasyuromorphia	Dasyuridae	Female	7.83	32	NA	Wild
USNM 574477	USNM	574477	Antechinus_minimus	Marsupialia	Dasyuromorphia	Dasyuridae	Female	8.06	42	NA	Wild
USNM 574483	USNM	574483	Antechinus_minimus	Marsupialia	Dasyuromorphia	Dasyuridae	Male	7.9	40	NA	Wild
USNM 574484	USNM	574484	Antechinus_minimus	Marsupialia	Dasyuromorphia	Dasyuridae	Female	8.13	53	NA	Wild
CM 50816	CM	50816	Antechinus_stuartii	Marsupialia	Dasyuromorphia	Dasyuridae	Female	6.82	26	NA	Wild
CM 50817	CM	50817	Antechinus_stuartii	Marsupialia	Dasyuromorphia	Dasyuridae	Male	6.78	24	NA	Wild
CM 50826	CM	50826	Antechinus_stuartii	Marsupialia	Dasyuromorphia	Dasyuridae	Female	6.69	26.1	NA	Wild
CM 50827	CM	50827	Antechinus_stuartii	Marsupialia	Dasyuromorphia	Dasyuridae	Male	6.58	21	NA	Wild
CM 50834	CM	50834	Antechinus_stuartii	Marsupialia	Dasyuromorphia	Dasyuridae	Male	6.6	22	NA	Wild
CM 22643	CM	22643	Antilocapra_americana	Laurasiatheria	Artiodactyla	Antilocapridae	Female	45.2	49895	NA	Wild
USNM 266542	USNM	266542	Antilocapra_americana	Laurasiatheria	Artiodactyla	Antilocapridae	Female	45.62	54431	NA	Wild	2 embryos
USNM 266550	USNM	266550	Antilocapra_americana	Laurasiatheria	Artiodactyla	Antilocapridae	Female	47.59	48308	NA	Wild
UWYMV 3948	UWYMV	3948	Antilocapra_americana	Laurasiatheria	Artiodactyla	Antilocapridae	Male	46.23	37400	NA	Wild
OMNH 4996	OMNH	4996	Antilope_cervicapra	Laurasiatheria	Artiodactyla	Bovidae	Female	45.55	39463	NA	Captive
CMNH 22120	CMNH	22120	Aonyx_cinerea	Laurasiatheria	Carnivora	Mustelidae	Female	22.14	2631	NA	Captive
OMNH 16286	OMNH	16286	Aonyx_cinerea	Laurasiatheria	Carnivora	Mustelidae	Female	23.6	3500	46	Captive
USNM 574897	USNM	574897	Aonyx_cinerea	Laurasiatheria	Carnivora	Mustelidae	Female	24.33	4240	NA	Captive
USNM 586577	USNM	586577	Aonyx_cinerea	Laurasiatheria	Carnivora	Mustelidae	Female	22.44	2640	NA	Captive
USNM 599689	USNM	599689	Aonyx_cinerea	Laurasiatheria	Carnivora	Mustelidae	Male	26.03	3620	NA	Captive
USNM 406555	USNM	406555	Aotus_trivirgatus	Euarchontoglires	Primates	Aotidae	Female	16.03	700	289	Wild
USNM 406557	USNM	406557	Aotus_trivirgatus	Euarchontoglires	Primates	Aotidae	Female	16.78	900	280	Wild
CM 65114	CM	65114	Aplodontia_rufa	Euarchontoglires	Sciuromorpha_Rodentia	Aplodontidae	Male	14.69	980	NA	Wild
CM 65115	CM	65115	Aplodontia_rufa	Euarchontoglires	Sciuromorpha_Rodentia	Aplodontidae	Female	14.32	780	NA	Wild	No embryos
OMNH 15802	OMNH	15802	Aplodontia_rufa	Euarchontoglires	Sciuromorpha_Rodentia	Aplodontidae	Male	14.1	830	301	Wild
OMNH 15803	OMNH	15803	Aplodontia_rufa	Euarchontoglires	Sciuromorpha_Rodentia	Aplodontidae	Male	14.42	860	303	Wild
OMNH 15804	OMNH	15804	Aplodontia_rufa	Euarchontoglires	Sciuromorpha_Rodentia	Aplodontidae	Male	15.27	785	315	Wild
OMNH 15805	OMNH	15805	Aplodontia_rufa	Euarchontoglires	Sciuromorpha_Rodentia	Aplodontidae	Male	14.75	885	305	Wild
OMNH 15808	OMNH	15808	Aplodontia_rufa	Euarchontoglires	Sciuromorpha_Rodentia	Aplodontidae	Female	15.18	850	299	Wild
OMNH 15809	OMNH	15809	Aplodontia_rufa	Euarchontoglires	Sciuromorpha_Rodentia	Aplodontidae	Female	13.07	676	280	Wild
OMNH 15810	OMNH	15810	Aplodontia_rufa	Euarchontoglires	Sciuromorpha_Rodentia	Aplodontidae	Female	13.88	754	292	Wild
UF 11936	UF	11936	Aplodontia_rufa	Euarchontoglires	Sciuromorpha_Rodentia	Aplodontidae	Male	14.52	730	298	Wild
UWBM 30788	UWBM	30788	Aplodontia_rufa	Euarchontoglires	Sciuromorpha_Rodentia	Aplodontidae	Male	15.57	1250	323	Wild
UWBM 34050	UWBM	34050	Aplodontia_rufa	Euarchontoglires	Sciuromorpha_Rodentia	Aplodontidae	Female	15.98	1294.5	339	Wild
UWBM 34484	UWBM	34484	Arborimus_longicaudus	Euarchontoglires	Myomorpha_Rodentia	Cricetidae	Female	5.85	26	106	Wild
UWBM 34488	UWBM	34488	Arborimus_longicaudus	Euarchontoglires	Myomorpha_Rodentia	Cricetidae	Male	5.55	26	102	Wild
UWBM 34490	UWBM	34490	Arborimus_longicaudus	Euarchontoglires	Myomorpha_Rodentia	Cricetidae	Male	6.02	31	103	Wild
UWBM 34491	UWBM	34491	Arborimus_longicaudus	Euarchontoglires	Myomorpha_Rodentia	Cricetidae	Male	5.62	27	105	Wild
UWBM 34492	UWBM	34492	Arborimus_longicaudus	Euarchontoglires	Myomorpha_Rodentia	Cricetidae	Male	5.81	30	104	Wild
UWBM 34493	UWBM	34493	Arborimus_longicaudus	Euarchontoglires	Myomorpha_Rodentia	Cricetidae	Male	6.03	31	111	Wild
UWBM 34494	UWBM	34494	Arborimus_longicaudus	Euarchontoglires	Myomorpha_Rodentia	Cricetidae	Male	5.6	27	105	Wild
UWBM 78033	UWBM	78033	Arborimus_longicaudus	Euarchontoglires	Myomorpha_Rodentia	Cricetidae	Female	5.75	30.54	110	Wild
UWBM 78035	UWBM	78035	Arborimus_longicaudus	Euarchontoglires	Myomorpha_Rodentia	Cricetidae	Female	5.55	28.45	104	Wild
UWBM 78051	UWBM	78051	Arborimus_longicaudus	Euarchontoglires	Myomorpha_Rodentia	Cricetidae	Male	5.86	27	103	Wild
UWBM 78052	UWBM	78052	Arborimus_longicaudus	Euarchontoglires	Myomorpha_Rodentia	Cricetidae	Female	5.7	30.55	107	Wild
UWBM 79868	UWBM	79868	Arborimus_longicaudus	Euarchontoglires	Myomorpha_Rodentia	Cricetidae	Female	5.73	29.65	108	Wild
CM 102001	CM	102001	Atelerix_albiventris	Laurasiatheria	Eulipotyphla	Erinaceidae	Female	10.65	170	NA	Wild	Placental scars
USNM 421116	USNM	421116	Atelerix_albiventris	Laurasiatheria	Eulipotyphla	Erinaceidae	Male	9.86	182	159	Wild
USNM 421117	USNM	421117	Atelerix_albiventris	Laurasiatheria	Eulipotyphla	Erinaceidae	Female	9.82	175	157	Wild
USNM 421118	USNM	421118	Atelerix_albiventris	Laurasiatheria	Eulipotyphla	Erinaceidae	Female	9.23	160	156	Wild
USNM 421120	USNM	421120	Atelerix_albiventris	Laurasiatheria	Eulipotyphla	Erinaceidae	Male	9.34	222	163	Wild
USNM 421121	USNM	421121	Atelerix_albiventris	Laurasiatheria	Eulipotyphla	Erinaceidae	Female	8.56	137	153	Wild
USNM 421122	USNM	421122	Atelerix_albiventris	Laurasiatheria	Eulipotyphla	Erinaceidae	Female	9.81	284	168	Wild
USNM 421123	USNM	421123	Atelerix_albiventris	Laurasiatheria	Eulipotyphla	Erinaceidae	Male	9.93	250	167	Wild
USNM 437526	USNM	437526	Atelerix_albiventris	Laurasiatheria	Eulipotyphla	Erinaceidae	Male	9.83	228	184	Wild
USNM 437527	USNM	437527	Atelerix_albiventris	Laurasiatheria	Eulipotyphla	Erinaceidae	Male	9.97	272	176	Wild
USNM 437528	USNM	437528	Atelerix_albiventris	Laurasiatheria	Eulipotyphla	Erinaceidae	Male	9.44	242	156	Wild
UWBM 35435	UWBM	35435	Atelerix_albiventris	Laurasiatheria	Eulipotyphla	Erinaceidae	Male	9.82	372	174	Captive
UWBM 36048	UWBM	36048	Atelerix_albiventris	Laurasiatheria	Eulipotyphla	Erinaceidae	Female	9.62	230	152	Wild
UWBM 36370	UWBM	36370	Atelerix_albiventris	Laurasiatheria	Eulipotyphla	Erinaceidae	Female	10.04	241	148	Wild
UWBM 36371	UWBM	36371	Atelerix_albiventris	Laurasiatheria	Eulipotyphla	Erinaceidae	Male	9.94	224	140	Wild
CM 62108	CM	62108	Atelerix_algirus	Laurasiatheria	Eulipotyphla	Erinaceidae	Female	13.21	454	NA	Wild
CM 62109	CM	62109	Atelerix_algirus	Laurasiatheria	Eulipotyphla	Erinaceidae	Female	12.83	294	NA	Wild
USNM 470574	USNM	470574	Atelerix_algirus	Laurasiatheria	Eulipotyphla	Erinaceidae	Male	12.61	570	225	Wild
USNM 476056	USNM	476056	Atelerix_algirus	Laurasiatheria	Eulipotyphla	Erinaceidae	Female	10.77	337	207	Wild
USNM 476057	USNM	476057	Atelerix_algirus	Laurasiatheria	Eulipotyphla	Erinaceidae	Female	13.08	461	244	Wild
USNM 476058	USNM	476058	Atelerix_algirus	Laurasiatheria	Eulipotyphla	Erinaceidae	Female	13.61	600	256	Wild
USNM 476059	USNM	476059	Atelerix_algirus	Laurasiatheria	Eulipotyphla	Erinaceidae	Male	13.42	800	268	Wild
USNM 476060	USNM	476060	Atelerix_algirus	Laurasiatheria	Eulipotyphla	Erinaceidae	Male	12.65	700	268	Wild
USNM 476062	USNM	476062	Atelerix_algirus	Laurasiatheria	Eulipotyphla	Erinaceidae	Female	11.85	530	244	Wild
CM 46765	CM	46765	Atelerix_frontalis	Laurasiatheria	Eulipotyphla	Erinaceidae	Male	11.72	400	NA	Wild
USNM 337692	USNM	337692	Ateles_geoffroyi	Euarchontoglires	Primates	Atelidae	Female	30.1	8000	400	Wild
USNM 337693	USNM	337693	Ateles_geoffroyi	Euarchontoglires	Primates	Atelidae	Male	30.16	8000	510	Wild
USNM 337694	USNM	337694	Ateles_geoffroyi	Euarchontoglires	Primates	Atelidae	Female	29.78	7000	340	Wild
USNM 337695	USNM	337695	Ateles_geoffroyi	Euarchontoglires	Primates	Atelidae	Female	31.86	9000	305	Wild
USNM 337702	USNM	337702	Ateles_geoffroyi	Euarchontoglires	Primates	Atelidae	Male	28.66	6360	425	Wild
USNM 337704	USNM	337704	Ateles_geoffroyi	Euarchontoglires	Primates	Atelidae	Female	29.06	8180	420	Wild
USNM 337707	USNM	337707	Ateles_geoffroyi	Euarchontoglires	Primates	Atelidae	Female	29.48	7270	410	Wild
USNM 337864	USNM	337864	Ateles_geoffroyi	Euarchontoglires	Primates	Atelidae	Male	27.73	6600	350	Wild
USNM 337866	USNM	337866	Ateles_geoffroyi	Euarchontoglires	Primates	Atelidae	Male	27.67	6600	420	Wild
USNM 443221	USNM	443221	Ateles_hybridus	Euarchontoglires	Primates	Atelidae	Female	28.83	8400	495	Wild
USNM 443224	USNM	443224	Ateles_hybridus	Euarchontoglires	Primates	Atelidae	Female	29.89	8000	535	Wild
USNM 443227	USNM	443227	Ateles_hybridus	Euarchontoglires	Primates	Atelidae	Female	26.93	7000	540	Wild
USNM 443392	USNM	443392	Ateles_hybridus	Euarchontoglires	Primates	Atelidae	Female	29.92	7500	520	Wild
USNM 443426	USNM	443426	Ateles_hybridus	Euarchontoglires	Primates	Atelidae	Male	27.34	9300	495	Wild
USNM 443427	USNM	443427	Ateles_hybridus	Euarchontoglires	Primates	Atelidae	Male	25.92	8000	510	Wild
USNM 443428	USNM	443428	Ateles_hybridus	Euarchontoglires	Primates	Atelidae	Male	28.84	7000	540	Wild
USNM 443429	USNM	443429	Ateles_hybridus	Euarchontoglires	Primates	Atelidae	Female	28.15	8000	560	Wild
CM 16202	CM	16202	Atherurus_africanus	Laurasiatheria	Hystricomorpha_Rodentia	Hystricidae	Male	22.11	4082	NA	Wild
CM 59466	CM	59466	Atherurus_africanus	Euarchontoglires	Hystricomorpha_Rodentia	Hystricidae	Male	21.05	2600	NA	Wild
USNM 469880	USNM	469880	Atilax_paludinosus	Laurasiatheria	Carnivora	Herpestidae	Female	24.39	1928	452	Wild
USNM 469881	USNM	469881	Atilax_paludinosus	Laurasiatheria	Carnivora	Herpestidae	Female	25.13	2495	482	Wild
USNM 541412	USNM	541412	Atilax_paludinosus	Laurasiatheria	Carnivora	Herpestidae	Male	25.72	3400	217	Captive
USNM 545835	USNM	545835	Atilax_paludinosus	Laurasiatheria	Carnivora	Herpestidae	Female	22.95	2000	455	Wild
OMNH 29608	OMNH	29608	Baiomys_musculus	Euarchontoglires	Myomorpha_Rodentia	Cricetidae	Female	5.24	10	68	Wild
OMNH 29619	OMNH	29619	Baiomys_musculus	Euarchontoglires	Myomorpha_Rodentia	Cricetidae	Female	5.03	13	79	Wild
OMNH 29622	OMNH	29622	Baiomys_musculus	Euarchontoglires	Myomorpha_Rodentia	Cricetidae	Female	5.13	14	82	Wild
OMNH 29688	OMNH	29688	Baiomys_musculus	Euarchontoglires	Myomorpha_Rodentia	Cricetidae	Female	5.14	11.3	73	Wild
OMNH 29700	OMNH	29700	Baiomys_musculus	Euarchontoglires	Myomorpha_Rodentia	Cricetidae	Male	5.13	11.4	73	Wild
OMNH 29706	OMNH	29706	Baiomys_musculus	Euarchontoglires	Myomorpha_Rodentia	Cricetidae	Male	5.2	12.4	77	Wild
OMNH 29712	OMNH	29712	Baiomys_musculus	Euarchontoglires	Myomorpha_Rodentia	Cricetidae	Female	5.19	11.6	74	Wild
OMNH 29716	OMNH	29716	Baiomys_musculus	Euarchontoglires	Myomorpha_Rodentia	Cricetidae	Male	5.25	10.8	71	Wild
OMNH 29721	OMNH	29721	Baiomys_musculus	Euarchontoglires	Myomorpha_Rodentia	Cricetidae	Male	5.21	12.2	76	Wild
OMNH 30326	OMNH	30326	Baiomys_musculus	Euarchontoglires	Myomorpha_Rodentia	Cricetidae	Male	5.07	10.5	70	Wild
OMNH 19956	OMNH	19956	Baiomys_taylori	Euarchontoglires	Myomorpha_Rodentia	Cricetidae	Female	4.39	8	66	Wild
OMNH 22745	OMNH	22745	Baiomys_taylori	Euarchontoglires	Myomorpha_Rodentia	Cricetidae	Female	4.53	8.5	70	Wild
OMNH 23192	OMNH	23192	Baiomys_taylori	Euarchontoglires	Myomorpha_Rodentia	Cricetidae	Female	4.3	7.8	65	Wild
OMNH 23309	OMNH	23309	Baiomys_taylori	Euarchontoglires	Myomorpha_Rodentia	Cricetidae	Female	4.64	7.5	63	Wild
OMNH 23321	OMNH	23321	Baiomys_taylori	Euarchontoglires	Myomorpha_Rodentia	Cricetidae	Male	4.43	7.3	61	Wild
OMNH 23397	OMNH	23397	Baiomys_taylori	Euarchontoglires	Myomorpha_Rodentia	Cricetidae	Male	4.56	8	60	Wild
OMNH 29772	OMNH	29772	Baiomys_taylori	Euarchontoglires	Myomorpha_Rodentia	Cricetidae	Male	4.52	7.1	59	Wild
OMNH 6348	OMNH	6348	Baiomys_taylori	Euarchontoglires	Myomorpha_Rodentia	Cricetidae	Female	4.86	7.6	64	Wild
OMNH 8416	OMNH	8416	Baiomys_taylori	Euarchontoglires	Myomorpha_Rodentia	Cricetidae	Male	4.74	8.5	70	Wild
UMMZ 63901	UMMZ	63901	Bassariscus_astutus	Laurasiatheria	Carnivora	Procyonidae	Female	17.51	907	NA	Wild	Mass measurement originally 2 lbs
UMMZ 63902	UMMZ	63902	Bassariscus_astutus	Laurasiatheria	Carnivora	Procyonidae	Male	18	1361	NA	Wild	Mass measurement originally 3 lbs
UMMZ 63904	UMMZ	63904	Bassariscus_astutus	Laurasiatheria	Carnivora	Procyonidae	Male	18.77	1021	NA	Wild	Mass measurement originally 2.25 lbs
UMMZ 63905	UMMZ	63905	Bassariscus_astutus	Laurasiatheria	Carnivora	Procyonidae	Male	17.74	1247	NA	Wild	Mass measurement originally 2.75 lbs
UMMZ 63906	UMMZ	63906	Bassariscus_astutus	Laurasiatheria	Carnivora	Procyonidae	Female	17.48	907	NA	Wild	Mass measurement originally 2 lbs
UWBM 34131	UWBM	34131	Bassariscus_astutus	Laurasiatheria	Carnivora	Procyonidae	Male	18.73	1186	NA	Wild
UWBM 34132	UWBM	34132	Bassariscus_astutus	Laurasiatheria	Carnivora	Procyonidae	Male	18.8	885	NA	Wild
UWBM 6418	UWBM	6418	Bassariscus_astutus	Laurasiatheria	Carnivora	Procyonidae	Male	18.52	1060	NA	Wild
USNM 546176	USNM	546175	Bison_bonasus	Laurasiatheria	Artiodactyla	Bovidae	Male	124.7	1700000	NA	Captive
CMNH 10019	CMNH	10019	Blarina_brevicauda	Laurasiatheria	Eulipotyphla	Soricidae	Female	5.46	14.5	NA	Wild
CMNH 10037	CMNH	10037	Blarina_brevicauda	Laurasiatheria	Eulipotyphla	Soricidae	Male	5.43	14.5	NA	Wild
CMNH 10056	CMNH	10056	Blarina_brevicauda	Laurasiatheria	Eulipotyphla	Soricidae	Female	5.08	12.1	NA	Wild
CMNH 10057	CMNH	10057	Blarina_brevicauda	Laurasiatheria	Eulipotyphla	Soricidae	Female	5.41	12.8	NA	Wild
CMNH 10060	CMNH	10060	Blarina_brevicauda	Laurasiatheria	Eulipotyphla	Soricidae	Female	5.54	13.9	NA	Wild
CMNH 10061	CMNH	10061	Blarina_brevicauda	Laurasiatheria	Eulipotyphla	Soricidae	Male	5.21	12.7	NA	Wild
CMNH 20212	CMNH	20212	Blarina_brevicauda	Laurasiatheria	Eulipotyphla	Soricidae	Female	5.38	15.1	NA	Wild
CMNH 20635	CMNH	20635	Blarina_brevicauda	Laurasiatheria	Eulipotyphla	Soricidae	Male	5.44	13.9	NA	Wild
CMNH 20639	CMNH	20639	Blarina_brevicauda	Laurasiatheria	Eulipotyphla	Soricidae	Male	5.42	12.7	NA	Wild
CMNH 20651	CMNH	20651	Blarina_brevicauda	Laurasiatheria	Eulipotyphla	Soricidae	Male	5.16	14.2	NA	Wild
UMMZ 167639	UMMZ	167639	Boselaphus_tragocamelus	Laurasiatheria	Artiodactyla	Bovidae	Female	62.6	149685	NA	Captive	Mass measured as 300 lbs
UWBM 78596	UWBM	78596	Brachylagus_idahoensis	Euarchontoglires	Lagomorpha	Leporidae	Male	10.74	311.8	246	Wild
UWBM 78597	UWBM	78597	Brachylagus_idahoensis	Euarchontoglires	Lagomorpha	Leporidae	Female	11.21	383	242	Wild
UWBM 82486	UWBM	82486	Brachylagus_idahoensis	Euarchontoglires	Lagomorpha	Leporidae	Male	11.02	364.65	234	Wild
UWBM 82489	UWBM	82489	Brachylagus_idahoensis	Euarchontoglires	Lagomorpha	Leporidae	Male	10.2	275	225	Wild
UWBM 82557	UWBM	82557	Brachylagus_idahoensis	Euarchontoglires	Lagomorpha	Leporidae	Male	11.1	389	241	Wild
UWBM 82563	UWBM	82563	Brachylagus_idahoensis	Euarchontoglires	Lagomorpha	Leporidae	Female	12.04	400.1	251	Wild
UWBM 82570	UWBM	82570	Brachylagus_idahoensis	Euarchontoglires	Lagomorpha	Leporidae	Female	10.94	404.6	249	Wild
UWBM 82571	UWBM	82571	Brachylagus_idahoensis	Euarchontoglires	Lagomorpha	Leporidae	Female	11.69	425.6	266	Wild
UF 24821	UF	24821	Bradypus_variegatus	Xenarthra	Pilosa	Bradypodidae	Female	17.85	2720	NA	Wild
UMMZ 59971	UMMZ	59971	Bradypus_variegatus	Xenarthra	Pilosa	Bradypodidae	Male	16.95	2458	NA	Wild
UMMZ 64939	UMMZ	64939	Bradypus_variegatus	Xenarthra	Pilosa	Bradypodidae	Female	18.66	3965	NA	Wild
USNM 406422	USNM	406422	Cacajao_melanocephalus	Euarchontoglires	Primates	Pitheciidae	Male	22.37	4000	460	Wild
USNM 406423	USNM	406423	Cacajao_melanocephalus	Euarchontoglires	Primates	Pitheciidae	Male	23.46	2700	410	Wild
USNM 406425	USNM	406425	Cacajao_melanocephalus	Euarchontoglires	Primates	Pitheciidae	Female	23.62	2900	414	Wild
USNM 406426	USNM	406426	Cacajao_melanocephalus	Euarchontoglires	Primates	Pitheciidae	Male	21.43	2400	389	Wild
USNM 406572	USNM	406572	Cacajao_melanocephalus	Euarchontoglires	Primates	Pitheciidae	Female	22.01	2500	392	Wild
USNM 406574	USNM	406574	Cacajao_melanocephalus	Euarchontoglires	Primates	Pitheciidae	Male	23.59	3600	470	Wild
UMMZ 176542	UMMZ	176542	Caenolestes_caniventer	Marsupialia	Paucituberculata	Caenolestidae	Male	8.1	30	NA	Wild
UMMZ 176547	UMMZ	176547	Caenolestes_caniventer	Marsupialia	Paucituberculata	Caenolestidae	Female	7.87	38	NA	Wild
UMMZ 176587	UMMZ	176587	Caenolestes_caniventer	Marsupialia	Paucituberculata	Caenolestidae	Male	8.48	51	NA	Wild
UMMZ 176636	UMMZ	176636	Caenolestes_caniventer	Marsupialia	Paucituberculata	Caenolestidae	Male	7.88	44	NA	Wild
UMMZ 176699	UMMZ	176699	Caenolestes_caniventer	Marsupialia	Paucituberculata	Caenolestidae	Female	7.92	23.5	NA	Wild
UMMZ 176742	UMMZ	176742	Caenolestes_caniventer	Marsupialia	Paucituberculata	Caenolestidae	Male	8.45	29	NA	Wild
UMMZ 176753	UMMZ	176753	Caenolestes_caniventer	Marsupialia	Paucituberculata	Caenolestidae	Male	7.87	20	NA	Wild
UMMZ 155570	UMMZ	155570	Caenolestes_fuliginosus	Marsupialia	Paucituberculata	Caenolestidae	Male	7.27	23	NA	Wild
UMMZ 155573	UMMZ	155573	Caenolestes_fuliginosus	Marsupialia	Paucituberculata	Caenolestidae	Male	7.23	33	NA	Wild
UMMZ 155574	UMMZ	155574	Caenolestes_fuliginosus	Marsupialia	Paucituberculata	Caenolestidae	Male	7.42	37	NA	Wild
UMMZ 155575	UMMZ	155575	Caenolestes_fuliginosus	Marsupialia	Paucituberculata	Caenolestidae	Female	7.35	38	NA	Wild
UMMZ 155577	UMMZ	155577	Caenolestes_fuliginosus	Marsupialia	Paucituberculata	Caenolestidae	Male	7.64	23	NA	Wild
UMMZ 155578	UMMZ	155578	Caenolestes_fuliginosus	Marsupialia	Paucituberculata	Caenolestidae	Male	7.45	37	NA	Wild
UMMZ 155579	UMMZ	155579	Caenolestes_fuliginosus	Marsupialia	Paucituberculata	Caenolestidae	Female	7.11	25	NA	Wild
UMMZ 155580	UMMZ	155580	Caenolestes_fuliginosus	Marsupialia	Paucituberculata	Caenolestidae	Female	7.54	31	NA	Wild
UMMZ 155581	UMMZ	155581	Caenolestes_fuliginosus	Marsupialia	Paucituberculata	Caenolestidae	Female	7.12	22	NA	Wild
USNM 461702	USNM	461702	Callicebus_moloch	Euarchontoglires	Primates	Pitheciidae	Male	17.02	1400	310	Wild
USNM 544520	USNM	544520	Callicebus_moloch	Euarchontoglires	Primates	Pitheciidae	Female	17.53	1020	320	Wild
USNM 406410	USNM	406410	Callicebus_torquatus	Euarchontoglires	Primates	Pitheciidae	Male	17.49	1200	340	Wild
USNM 406411	USNM	406411	Callicebus_torquatus	Euarchontoglires	Primates	Pitheciidae	Female	15.73	1200	341	Wild
USNM 406412	USNM	406412	Callicebus_torquatus	Euarchontoglires	Primates	Pitheciidae	Female	16.06	1000	341	Wild
USNM 406416	USNM	406416	Callicebus_torquatus	Euarchontoglires	Primates	Pitheciidae	Male	17.52	1400	360	Wild
USNM 518553	USNM	518553	Callithrix_geoffroyi	Euarchontoglires	Primates	Callitrichidae	Female	11.72	370	215	Wild
USNM 397241	USNM	397241	Callithrix_jacchus	Euarchontoglires	Primates	Callitrichidae	Female	12.29	277	190	Wild
USNM 397251	USNM	397251	Callithrix_jacchus	Euarchontoglires	Primates	Callitrichidae	Female	12.04	310	192	Wild
USNM 503896	USNM	503896	Callithrix_jacchus	Euarchontoglires	Primates	Callitrichidae	Male	11.49	200	180	Wild
USNM 518557	USNM	518557	Callithrix_jacchus	Euarchontoglires	Primates	Callitrichidae	Female	13.02	275	225	Wild
CMNH 22192	CMNH	22192	Callosciurus_prevostii	Euarchontoglires	Sciuromorpha_Rodentia	Sciuridae	Female	13.21	408	NA	Captive
CMNH 19627	CMNH	19627	Callospermophilus_lateralis	Euarchontoglires	Sciuromorpha_Rodentia	Sciuridae	NA	10.67	233	NA	Wild
UWBM 35291	UWBM	35291	Callospermophilus_lateralis	Euarchontoglires	Sciuromorpha_Rodentia	Sciuridae	Female	10.21	177.4	172	Wild
UWBM 38962	UWBM	38962	Callospermophilus_lateralis	Euarchontoglires	Sciuromorpha_Rodentia	Sciuridae	Female	9.38	139	170	Wild
UWBM 38966	UWBM	38966	Callospermophilus_lateralis	Euarchontoglires	Sciuromorpha_Rodentia	Sciuridae	Male	9.51	148	163	Wild
UWBM 38969	UWBM	38969	Callospermophilus_lateralis	Euarchontoglires	Sciuromorpha_Rodentia	Sciuridae	Male	9.7	178	186	Wild
UWBM 38981	UWBM	38981	Callospermophilus_lateralis	Euarchontoglires	Sciuromorpha_Rodentia	Sciuridae	Male	9.48	158	168	Wild
UWBM 42540	UWBM	42540	Callospermophilus_lateralis	Euarchontoglires	Sciuromorpha_Rodentia	Sciuridae	Female	8.21	149	177	Wild
UWBM 42557	UWBM	42557	Callospermophilus_lateralis	Euarchontoglires	Sciuromorpha_Rodentia	Sciuridae	Female	10.18	146	178	Wild
UWYMV 2436	UWYMV	2436	Callospermophilus_lateralis	Euarchontoglires	Sciuromorpha_Rodentia	Sciuridae	Male	9.72	198.5	NA	Wild
UWYMV 2437	UWYMV	2437	Callospermophilus_lateralis	Euarchontoglires	Sciuromorpha_Rodentia	Sciuridae	Male	9.92	208	NA	Wild
UWYMV 264	UWYMV	264	Callospermophilus_lateralis	Euarchontoglires	Sciuromorpha_Rodentia	Sciuridae	Female	9.74	263.5	NA	Wild
UWYMV 274	UWYMV	274	Callospermophilus_lateralis	Euarchontoglires	Sciuromorpha_Rodentia	Sciuridae	Female	9.63	232.7	NA	Wild
OMNH 35314	OMNH	35314	Calomys_musculinus	Euarchontoglires	Myomorpha_Rodentia	Cricetidae	Female	5.38	13	75	Wild
OMNH 35329	OMNH	35329	Calomys_musculinus	Euarchontoglires	Myomorpha_Rodentia	Cricetidae	Female	5.12	16	83	Wild
OMNH 35333	OMNH	35333	Calomys_musculinus	Euarchontoglires	Myomorpha_Rodentia	Cricetidae	Male	5.86	17	82	Wild
OMNH 35334	OMNH	35334	Calomys_musculinus	Euarchontoglires	Myomorpha_Rodentia	Cricetidae	Female	5.03	16	80	Wild
OMNH 35340	OMNH	35340	Calomys_musculinus	Euarchontoglires	Myomorpha_Rodentia	Cricetidae	Male	5.59	12	76	Wild
OMNH 35341	OMNH	35341	Calomys_musculinus	Euarchontoglires	Myomorpha_Rodentia	Cricetidae	Female	5.46	16	82	Wild
OMNH 35348	OMNH	35348	Calomys_musculinus	Euarchontoglires	Myomorpha_Rodentia	Cricetidae	Male	5.19	16	82	Wild
OMNH 35355	OMNH	35355	Calomys_musculinus	Euarchontoglires	Myomorpha_Rodentia	Cricetidae	Male	5.25	18	84	Wild
OMNH 35359	OMNH	35359	Calomys_musculinus	Euarchontoglires	Myomorpha_Rodentia	Cricetidae	Male	5.5	15	80	Wild
UF 26706	UF	26706	Calomyscus_bailwardi	Euarchontoglires	Myomorpha_Rodentia	Calomyscidae	Male	5.94	17	91	Wild
UF 26707	UF	26707	Calomyscus_bailwardi	Euarchontoglires	Myomorpha_Rodentia	Calomyscidae	Male	5.74	18	90	Wild
UF 26708	UF	26708	Calomyscus_bailwardi	Euarchontoglires	Myomorpha_Rodentia	Calomyscidae	Female	6.08	17	90	Wild
UF 26711	UF	26711	Calomyscus_bailwardi	Euarchontoglires	Myomorpha_Rodentia	Calomyscidae	Female	6.19	19	87	Wild
UF 26730	UF	26730	Calomyscus_bailwardi	Euarchontoglires	Myomorpha_Rodentia	Calomyscidae	Male	6.07	17	89	Wild
UF 26737	UF	26737	Calomyscus_bailwardi	Euarchontoglires	Myomorpha_Rodentia	Calomyscidae	Male	6.13	18	91	Wild
UF 27118	UF	27118	Calomyscus_bailwardi	Euarchontoglires	Myomorpha_Rodentia	Calomyscidae	Female	6.21	17	91	Wild
UF 27119	UF	27119	Calomyscus_bailwardi	Euarchontoglires	Myomorpha_Rodentia	Calomyscidae	Male	6.48	21	91	Wild
UF 30317	UF	30317	Calomyscus_bailwardi	Euarchontoglires	Myomorpha_Rodentia	Calomyscidae	Male	6.49	20	92	Wild
UF 28476	UF	28476	Calomyscus_baluchi	Euarchontoglires	Myomorpha_Rodentia	Calomyscidae	Female	6.54	18	86	Wild
USNM 335003	USNM	335003	Caluromys_derbianus	Marsupialia	Didelphimorphia	Caluromyidae	Female	12.42	296	225	Wild
USNM 335004	USNM	335004	Caluromys_derbianus	Marsupialia	Didelphimorphia	Caluromyidae	Male	11.07	288	242	Wild
USNM 335005	USNM	335005	Caluromys_derbianus	Marsupialia	Didelphimorphia	Caluromyidae	Male	10.19	266	245	Wild
USNM 335008	USNM	335008	Caluromys_derbianus	Marsupialia	Didelphimorphia	Caluromyidae	Female	10.92	254	221	Wild
USNM 335010	USNM	335010	Caluromys_derbianus	Marsupialia	Didelphimorphia	Caluromyidae	Male	11.49	296	250	Wild
USNM 335011	USNM	335011	Caluromys_derbianus	Marsupialia	Didelphimorphia	Caluromyidae	Male	11.22	293	240	Wild
USNM 335012	USNM	335012	Caluromys_derbianus	Marsupialia	Didelphimorphia	Caluromyidae	Female	10.51	250	245	Wild
USNM 335013	USNM	335013	Caluromys_derbianus	Marsupialia	Didelphimorphia	Caluromyidae	Female	11.71	310	240	Wild
AMNH 208151	AMNH	208151	Caluromysiops_irrupta	Marsupialia	Didelphimorphia	Didelphidae	Female	11.06	496	310	Captive
USNM 590126	USNM	590126	Camelus_bactrianus	Laurasiatheria	Artiodactyla	Camelidae	Female	79.78	728000	NA	Captive
CMNH 21951	CMNH	21951	Canis_latrans	Laurasiatheria	Carnivora	Canidae	Male	36.22	19030	NA	Wild
OMNH 10922	OMNH	10922	Canis_latrans	Laurasiatheria	Carnivora	Canidae	Female	32.91	11793	979	Wild
OMNH 13018	OMNH	13018	Canis_latrans	Laurasiatheria	Carnivora	Canidae	Female	35.3	11793	895	Wild	Mass measured as 26 lbs
OMNH 16556	OMNH	16556	Canis_latrans	Laurasiatheria	Carnivora	Canidae	Male	33.45	13380.97	840	Wild
OMNH 17003	OMNH	17003	Canis_latrans	Laurasiatheria	Carnivora	Canidae	Male	34.41	13154	985	Wild	Mass measured as 29 lbs
OMNH 43515	OMNH	43515	Canis_latrans	Laurasiatheria	Carnivora	Canidae	Female	37.78	14514	942	Wild	Mass measured as 31 lbs
OMNH 43657	OMNH	43657	Canis_latrans	Laurasiatheria	Carnivora	Canidae	Female	36.63	14061	923	Wild	Mass measured as 30 lbs
OMNH 43718	OMNH	43718	Canis_latrans	Laurasiatheria	Carnivora	Canidae	Female	34.23	14969	913	Wild	Mass measured as 33 lbs
OMNH 44333	OMNH	44333	Canis_latrans	Laurasiatheria	Carnivora	Canidae	Female	37.43	14969	885	Wild	Mass measured as 33 lbs
OMNH 48440	OMNH	48440	Canis_latrans	Laurasiatheria	Carnivora	Canidae	Female	34.16	9979	850	Wild	Mass measured as 22 lbs
OMNH 48444	OMNH	48444	Canis_latrans	Laurasiatheria	Carnivora	Canidae	Male	35.74	12700	896	Wild	Mass measured as 28 lbs
OMNH 9021	OMNH	9021	Canis_latrans	Laurasiatheria	Carnivora	Canidae	Male	34.69	10433	780	Wild
OMNH 9024	OMNH	9024	Canis_latrans	Laurasiatheria	Carnivora	Canidae	Female	34.08	9752	750	Wild
OMNH 9740	OMNH	9740	Canis_latrans	Laurasiatheria	Carnivora	Canidae	Male	33.84	11793	874	Wild
OMNH 9750	OMNH	9750	Canis_latrans	Laurasiatheria	Carnivora	Canidae	Female	35.73	12701	860	Wild	Pathological with possible infected bullet wounds
OMNH 9855	OMNH	9855	Canis_latrans	Laurasiatheria	Carnivora	Canidae	Male	34.48	12701	860	Wild
OMNH 9856	OMNH	9856	Canis_latrans	Laurasiatheria	Carnivora	Canidae	Male	36.83	14515	913	Wild
OMNH 9865	OMNH	9865	Canis_latrans	Laurasiatheria	Carnivora	Canidae	Female	32.95	11340	810	Wild
OMNH 9866	OMNH	9866	Canis_latrans	Laurasiatheria	Carnivora	Canidae	Female	34.88	11113.01	845	Wild	Pathological
OMNH 9867	OMNH	9867	Canis_latrans	Laurasiatheria	Carnivora	Canidae	Female	34.85	11793	918	Wild
OMNH 9876	OMNH	9876	Canis_latrans	Laurasiatheria	Carnivora	Canidae	Male	37.58	12247	890	Wild	Mass measured as 27 lbs
OMNH 9879	OMNH	9879	Canis_latrans	Laurasiatheria	Carnivora	Canidae	Female	35.8	11340	834	Wild	Mass measured as 25 lbs
OMNH 9880	OMNH	9880	Canis_latrans	Laurasiatheria	Carnivora	Canidae	Female	34.29	12701	836	Wild	Old adult
OMNH 9883	OMNH	9883	Canis_latrans	Laurasiatheria	Carnivora	Canidae	Female	33.44	10886	786	Wild
OMNH 9893	OMNH	9893	Canis_latrans	Laurasiatheria	Carnivora	Canidae	Male	33.76	11113	794	Wild
OMNH 9894	OMNH	9894	Canis_latrans	Laurasiatheria	Carnivora	Canidae	Female	33.29	9979	769	Wild
UWBM 38273	UWBM	38273	Canis_latrans	Laurasiatheria	Carnivora	Canidae	Female	34.31	11900	721	Wild
YELL 130947	YELL	130947	Canis_lupus	Laurasiatheria	Carnivora	Canidae	Female	48.25	35500	1335	Wild
YELL 130964	YELL	130964	Canis_lupus	Laurasiatheria	Carnivora	Canidae	Male	52.12	61400	1440	Wild
YELL 199478	YELL	199478	Canis_lupus	Laurasiatheria	Carnivora	Canidae	Male	49.2	46400	1420	Wild
YELL 199480	YELL	199480	Canis_lupus	Laurasiatheria	Carnivora	Canidae	Female	49.57	39100	1300	Wild
YELL 199499	YELL	199499	Canis_lupus	Laurasiatheria	Carnivora	Canidae	Male	48.09	50500	1202.5	Wild
YELL 203208	YELL	203208	Canis_lupus	Laurasiatheria	Carnivora	Canidae	Female	50.39	42300	1270	Wild
YELL 203210	YELL	203210	Canis_lupus	Laurasiatheria	Carnivora	Canidae	Male	53.62	56800	1470	Wild
YELL 203213	YELL	203213	Canis_lupus	Laurasiatheria	Carnivora	Canidae	Female	49.63	43200	1320	Wild
YELL 203218	YELL	203218	Canis_lupus	Laurasiatheria	Carnivora	Canidae	Female	48.89	41700	1220	Wild
YELL 203225	YELL	203225	Canis_lupus	Laurasiatheria	Carnivora	Canidae	Male	52.57	52300	1210	Wild
CMNH 19649	CMNH	19649	Castor_canadensis	Euarchontoglires	Castorimorpha_Rodentia	Castoridae	Female	32.44	15507	NA	Wild
CMNH 21926	CMNH	21926	Castor_canadensis	Euarchontoglires	Castorimorpha_Rodentia	Castoridae	Male	32.57	20910	NA	Wild
OMNH 53209	OMNH	53209	Castor_canadensis	Euarchontoglires	Castorimorpha_Rodentia	Castoridae	Female	29.81	18597	761	Wild
OMNH 53212	OMNH	53212	Castor_canadensis	Euarchontoglires	Castorimorpha_Rodentia	Castoridae	Male	33.42	29030	882	Wild
OMNH 53215	OMNH	53215	Castor_canadensis	Euarchontoglires	Castorimorpha_Rodentia	Castoridae	Male	31.64	23133	822	Wild
OMNH 53224	OMNH	53224	Castor_canadensis	Euarchontoglires	Castorimorpha_Rodentia	Castoridae	Female	29.6	17236	837	Wild
OMNH 53252	OMNH	53252	Castor_canadensis	Euarchontoglires	Castorimorpha_Rodentia	Castoridae	Male	30.57	17690	748	Wild
OMNH 53270	OMNH	53270	Castor_canadensis	Euarchontoglires	Castorimorpha_Rodentia	Castoridae	Female	32.9	20412	783	Wild
OMNH 55144	OMNH	55144	Castor_canadensis	Euarchontoglires	Castorimorpha_Rodentia	Castoridae	Male	33.75	16329	734	Wild
OMNH 56725	OMNH	56725	Castor_canadensis	Euarchontoglires	Castorimorpha_Rodentia	Castoridae	Female	29.82	21772	809	Wild
OMNH 64229	OMNH	64229	Castor_canadensis	Euarchontoglires	Castorimorpha_Rodentia	Castoridae	Male	32.48	22226	815	Wild
UF 6376	UF	6376	Castor_canadensis	Euarchontoglires	Castorimorpha_Rodentia	Castoridae	Female	32.32	20480	695	Wild
UF 12121	UF	12121	Catagonus_wagneri	Laurasiatheria	Artiodactyla	Tayassuidae	Male	42.86	38000	1043	Wild
USNM 461718	USNM	461718	Cebus_albifrons	Euarchontoglires	Primates	Cebidae	Male	22.68	2920	400	Wild
USNM 482004	USNM	482004	Cephalophus_dorsalis	Laurasiatheria	Artiodactyla	Bovidae	Female	35.48	14515	NA	Wild
USNM 482005	USNM	482005	Cephalophus_dorsalis	Laurasiatheria	Artiodactyla	Bovidae	Female	36.31	15876	NA	Wild
USNM 482006	USNM	482006	Cephalophus_dorsalis	Laurasiatheria	Artiodactyla	Bovidae	Male	32.99	12700	NA	Wild
USNM 482007	USNM	482007	Cephalophus_dorsalis	Laurasiatheria	Artiodactyla	Bovidae	Female	35.47	15422	NA	Wild
USNM 482008	USNM	482008	Cephalophus_dorsalis	Laurasiatheria	Artiodactyla	Bovidae	Male	34.3	35380	NA	Wild
USNM 477374	USNM	477374	Cephalophus_niger	Laurasiatheria	Artiodactyla	Bovidae	Male	41.4	19500	NA	Wild	subadult
USNM 482014	USNM	482014	Cephalophus_niger	Laurasiatheria	Artiodactyla	Bovidae	Male	36.65	14061	NA	Wild
USNM 482015	USNM	482015	Cephalophus_niger	Laurasiatheria	Artiodactyla	Bovidae	Male	36.53	21772	NA	Wild
USNM 482016	USNM	482016	Cephalophus_niger	Laurasiatheria	Artiodactyla	Bovidae	Male	36.36	20411	NA	Wild
UWBM 82121	UWBM	82121	Cephalophus_rufilatus	Laurasiatheria	Artiodactyla	Bovidae	Male	31.48	10614	760	Captive	Mass measurement originally 23.4 lbs
CM 11890	CM	11890	Cercartetus_nanus	Marsupialia	Diprotodontia	Burramyidae	Male	5.86	22.8	NA	Wild
CM 11891	CM	11891	Cercartetus_nanus	Marsupialia	Diprotodontia	Burramyidae	Female	5.72	22.6	NA	Wild	No embryos
CM 11893	CM	11893	Cercartetus_nanus	Marsupialia	Diprotodontia	Burramyidae	Female	5.62	22.6	NA	Wild
USNM 598488	USNM	598488	Cercocebus_torquatus	Euarchontoglires	Primates	Cercopithecidae	Female	28.44	4900	501	Wild
USNM 425421	USNM	425421	Cercopithecus_albogularis	Euarchontoglires	Primates	Cercopithecidae	Female	25.78	6000	485	Wild
USNM 425423	USNM	425423	Cercopithecus_albogularis	Euarchontoglires	Primates	Cercopithecidae	Female	27.04	6010	533	Wild
USNM 425427	USNM	425427	Cercopithecus_albogularis	Euarchontoglires	Primates	Cercopithecidae	Female	25.15	5560	465	Wild
USNM 425430	USNM	425430	Cercopithecus_albogularis	Euarchontoglires	Primates	Cercopithecidae	Male	28.51	11230	647	Wild
USNM 425432	USNM	425432	Cercopithecus_albogularis	Euarchontoglires	Primates	Cercopithecidae	Female	25.07	5560	521	Wild
USNM 452570	USNM	452570	Cercopithecus_albogularis	Euarchontoglires	Primates	Cercopithecidae	Male	25.79	5890	528	Wild
USNM 452571	USNM	452571	Cercopithecus_albogularis	Euarchontoglires	Primates	Cercopithecidae	Male	24.38	5750	525	Wild
USNM 452575	USNM	452575	Cercopithecus_albogularis	Euarchontoglires	Primates	Cercopithecidae	Male	26.45	7360	521	Wild
USNM 452578	USNM	452578	Cercopithecus_albogularis	Euarchontoglires	Primates	Cercopithecidae	Female	23.92	3590	450	Wild
USNM 452586	USNM	452586	Cercopithecus_albogularis	Euarchontoglires	Primates	Cercopithecidae	Male	27.1	8200	539	Wild
USNM 452587	USNM	452587	Cercopithecus_albogularis	Euarchontoglires	Primates	Cercopithecidae	Male	25.18	6555	543	Wild
USNM 470262	USNM	470262	Cercopithecus_albogularis	Euarchontoglires	Primates	Cercopithecidae	Male	27.86	9000	585	Wild
USNM 452530	USNM	452530	Cercopithecus_mitis	Euarchontoglires	Primates	Cercopithecidae	Male	26.74	9510	589	Wild
USNM 452535	USNM	452535	Cercopithecus_mitis	Euarchontoglires	Primates	Cercopithecidae	Female	25.16	4303	462	Wild
USNM 452536	USNM	452536	Cercopithecus_mitis	Euarchontoglires	Primates	Cercopithecidae	Male	27.16	6799	NA	Wild
USNM 452537	USNM	452537	Cercopithecus_mitis	Euarchontoglires	Primates	Cercopithecidae	Female	25.33	5415	NA	Wild
USNM 452538	USNM	452538	Cercopithecus_mitis	Euarchontoglires	Primates	Cercopithecidae	Male	28.39	7950	562	Wild
USNM 452545	USNM	452545	Cercopithecus_mitis	Euarchontoglires	Primates	Cercopithecidae	Male	28.93	8440	542	Wild
USNM 454544	USNM	454544	Cercopithecus_mitis	Euarchontoglires	Primates	Cercopithecidae	Female	24.65	4680	500	Wild
USNM 406806	USNM	406806	Cerdocyon_thous	Laurasiatheria	Carnivora	Canidae	Male	26.79	4700	597	Wild	pathological
USNM 406811	USNM	406811	Cerdocyon_thous	Laurasiatheria	Carnivora	Canidae	Female	27.64	5910	675	Wild
USNM 406813	USNM	406813	Cerdocyon_thous	Laurasiatheria	Carnivora	Canidae	Female	27.6	5450	680	Wild
USNM 406814	USNM	406814	Cerdocyon_thous	Laurasiatheria	Carnivora	Canidae	Female	26.39	6360	715	Wild
USNM 406816	USNM	406816	Cerdocyon_thous	Laurasiatheria	Carnivora	Canidae	Male	27.07	6820	755	Wild	pathological
USNM 406818	USNM	406818	Cerdocyon_thous	Laurasiatheria	Carnivora	Canidae	Male	26.49	5448	675	Wild
USNM 443267	USNM	443267	Cerdocyon_thous	Laurasiatheria	Carnivora	Canidae	Male	26.52	5221	650	Wild
USNM 443511	USNM	443511	Cerdocyon_thous	Laurasiatheria	Carnivora	Canidae	Male	27.18	5230	580	Wild
USNM 443512	USNM	443512	Cerdocyon_thous	Laurasiatheria	Carnivora	Canidae	Female	26.89	5450	655	Wild
USNM 443516	USNM	443516	Cerdocyon_thous	Laurasiatheria	Carnivora	Canidae	Female	25.6	5450	723	Wild
CM 21549	CM	21549	Cervus_canadensis	Laurasiatheria	Artiodactyla	Cervidae	Female	84.84	265352	NA	Wild
UWBM 35017	UWBM	35017	Cervus_canadensis	Laurasiatheria	Artiodactyla	Cervidae	Female	85.15	181000	2360	Wild
UWBM 35021	UWBM	35021	Cervus_canadensis	Laurasiatheria	Artiodactyla	Cervidae	Female	86.35	226000	2500	Wild
CMNH 22212	CMNH	22212	Cervus_nippon	Laurasiatheria	Artiodactyla	Cervidae	Female	48.62	65900	NA	Captive
CMNH 22213	CMNH	22213	Cervus_nippon	Laurasiatheria	Artiodactyla	Cervidae	Male	50.96	84000	NA	Captive
OMNH 136	OMNH	136	Chaetodipus_hispidus	Euarchontoglires	Castorimorpha_Rodentia	Heteromyidae	Female	6.23	30	95	Wild
OMNH 23425	OMNH	23425	Chaetodipus_hispidus	Euarchontoglires	Castorimorpha_Rodentia	Heteromyidae	Male	5.9	40	106	Wild
OMNH 29850	OMNH	29850	Chaetodipus_hispidus	Euarchontoglires	Castorimorpha_Rodentia	Heteromyidae	Male	6.23	46	114	Wild
OMNH 3292	OMNH	3292	Chaetodipus_hispidus	Euarchontoglires	Castorimorpha_Rodentia	Heteromyidae	Male	6.29	52.8	122	Wild
OMNH 3491	OMNH	3491	Chaetodipus_hispidus	Euarchontoglires	Castorimorpha_Rodentia	Heteromyidae	Female	6.27	45.8	112	Wild
OMNH 39404	OMNH	39404	Chaetodipus_hispidus	Euarchontoglires	Castorimorpha_Rodentia	Heteromyidae	Female	6.16	36	102	Wild
OMNH 53922	OMNH	53922	Chaetodipus_hispidus	Euarchontoglires	Castorimorpha_Rodentia	Heteromyidae	Female	6.37	39	105	Wild
OMNH 65516	OMNH	65516	Chaetodipus_hispidus	Euarchontoglires	Castorimorpha_Rodentia	Heteromyidae	Female	6.5	41.5	109	Wild
OMNH 6821	OMNH	6821	Chaetodipus_hispidus	Euarchontoglires	Castorimorpha_Rodentia	Heteromyidae	Male	6.3	50	117	Wild
OMNH 763	OMNH	763	Chaetodipus_hispidus	Euarchontoglires	Castorimorpha_Rodentia	Heteromyidae	Male	6.21	45	112	Wild
USNM 406430	USNM	406430	Chiropotes_satanas	Euarchontoglires	Primates	Pitheciidae	Male	22.37	2100	373	Wild
USNM 406432	USNM	406432	Chiropotes_satanas	Euarchontoglires	Primates	Pitheciidae	Male	22.8	2400	374	Wild
USNM 406582	USNM	406582	Chiropotes_satanas	Euarchontoglires	Primates	Pitheciidae	Male	21.98	2750	459	Wild
USNM 406583	USNM	406583	Chiropotes_satanas	Euarchontoglires	Primates	Pitheciidae	Male	21.24	2800	386	Wild
USNM 406587	USNM	406587	Chiropotes_satanas	Euarchontoglires	Primates	Pitheciidae	Female	22.15	1800	409	Wild
USNM 406590	USNM	406590	Chiropotes_satanas	Euarchontoglires	Primates	Pitheciidae	Female	21.35	2000	380	Wild
USNM 406591	USNM	406591	Chiropotes_satanas	Euarchontoglires	Primates	Pitheciidae	Male	21.56	2000	373	Wild
USNM 406592	USNM	406592	Chiropotes_satanas	Euarchontoglires	Primates	Pitheciidae	Female	21.51	2600	395	Wild
USNM 452601	USNM	452601	Chlorocebus_pygerythrus	Euarchontoglires	Primates	Cercopithecidae	Female	23.88	3825	442	Wild
USNM 452605	USNM	452605	Chlorocebus_pygerythrus	Euarchontoglires	Primates	Cercopithecidae	Female	23.44	4325	465	Wild
USNM 452606	USNM	452606	Chlorocebus_pygerythrus	Euarchontoglires	Primates	Cercopithecidae	Male	27.95	7404	538	Wild
USNM 452610	USNM	452610	Chlorocebus_pygerythrus	Euarchontoglires	Primates	Cercopithecidae	Male	22.15	3777	441	Wild
USNM 452611	USNM	452611	Chlorocebus_pygerythrus	Euarchontoglires	Primates	Cercopithecidae	Male	24.92	5185	509	Wild
USNM 469905	USNM	469905	Chlorocebus_pygerythrus	Euarchontoglires	Primates	Cercopithecidae	Male	25.82	5000	277	Wild
USNM 464982	USNM	464982	Choeropsis_liberiensis	Laurasiatheria	Artiodactyla	Hippopotamidae	Female	83.75	259500	NA	Captive
USNM 538815	USNM	538815	Choeropsis_liberiensis	Laurasiatheria	Artiodactyla	Hippopotamidae	NA	82.37	190000	1620	Captive
USNM 549277	USNM	549277	Choeropsis_liberiensis	Laurasiatheria	Artiodactyla	Hippopotamidae	NA	80.18	250000	NA	Captive
USNM 577700	USNM	577700	Choeropsis_liberiensis	Laurasiatheria	Artiodactyla	Hippopotamidae	Female	88.92	184500	1555	Captive
USNM 586572	USNM	586572	Choeropsis_liberiensis	Laurasiatheria	Artiodactyla	Hippopotamidae	Female	83.44	285000	NA	Captive
CM 22558	CM	22558	Choloepus_hoffmani	Xenarthra	Pilosa	Megalonychidae	NA	23.75	5443.11	NA	Wild
UMMZ 64938	UMMZ	64938	Choloepus_hoffmani	Xenarthra	Pilosa	Megalonychidae	Male	24.56	4150	NA	Wild	Condyles look like old adult
UMMZ 64940	UMMZ	64940	Choloepus_hoffmani	Xenarthra	Pilosa	Megalonychidae	Male	24.61	5340	NA	Wild
UMMZ 64941	UMMZ	64941	Choloepus_hoffmani	Xenarthra	Pilosa	Megalonychidae	Female	24.8	3240	NA	Wild	Possibly juvenile? Sutures of skull very distinct and unfused
UMMZ 94944	UMMZ	94944	Choloepus_hoffmani	Xenarthra	Pilosa	Megalonychidae	NA	23.38	5340	NA	Wild
NPM 1211	NPM	1211	Chrysocyon_brachyurus	Laurasiatheria	Carnivora	Canidae	Female	41.46	24000	1080	Wild
NPM 1305	NPM	1305	Chrysocyon_brachyurus	Laurasiatheria	Carnivora	Canidae	Male	45.5	30000	1200	Wild
NPM 1308	NPM	1308	Chrysocyon_brachyurus	Laurasiatheria	Carnivora	Canidae	Female	44.08	35000	1045	Wild
NPM 1403	NPM	1403	Chrysocyon_brachyurus	Laurasiatheria	Carnivora	Canidae	Female	42.92	24000	1180	Wild
USNM 586494	USNM	586494	Chrysocyon_brachyurus	Laurasiatheria	Carnivora	Canidae	Female	41.04	21500	NA	Captive
USNM 586569	USNM	586569	Chrysocyon_brachyurus	Laurasiatheria	Carnivora	Canidae	Female	42.07	18000	NA	Captive
USNM 586570	USNM	586570	Chrysocyon_brachyurus	Laurasiatheria	Carnivora	Canidae	Female	41.45	20500	NA	Captive
USNM 586571	USNM	586571	Chrysocyon_brachyurus	Laurasiatheria	Carnivora	Canidae	Male	40.72	21000	NA	Captive
USNM 589083	USNM	589083	Chrysocyon_brachyurus	Laurasiatheria	Carnivora	Canidae	Female	41.05	22500	NA	Captive
USNM 450452	USNM	450452	Civettictis_civetta	Laurasiatheria	Carnivora	Viverridae	Female	25.63	10900	800	Wild
USNM 481987	USNM	481987	Civettictis_civetta	Laurasiatheria	Carnivora	Viverridae	Female	24.97	9200	795	Wild
CM 76993	CM	76993	Coendou_insidiosus	Euarchontoglires	Hystricomorpha_Rodentia	Erethizontidae	Male	18.5	1666	NA	Wild
CM 92117	CM	92117	Coendou_mexicanus	Euarchontoglires	Hystricomorpha_Rodentia	Erethizontidae	Male	20.93	2200	NA	Wild
USNM 481784	USNM	481784	Colobus_polykomos	Euarchontoglires	Primates	Cercopithecidae	Male	29.47	10000	610	Wild
USNM 481785	USNM	481785	Colobus_polykomos	Euarchontoglires	Primates	Cercopithecidae	Female	28.41	8000	NA	Wild
USNM 481786	USNM	481786	Colobus_polykomos	Euarchontoglires	Primates	Cercopithecidae	Female	28.68	5800	620	Wild
USNM 481787	USNM	481787	Colobus_polykomos	Euarchontoglires	Primates	Cercopithecidae	Female	27.1	5600	635	Wild
USNM 481790	USNM	481790	Colobus_polykomos	Euarchontoglires	Primates	Cercopithecidae	Male	31.15	11400	645	Wild
USNM 481791	USNM	481791	Colobus_polykomos	Euarchontoglires	Primates	Cercopithecidae	Male	32.44	10400	620	Wild
OMNH 15157	OMNH	15157	Conepatus_chinga	Laurasiatheria	Carnivora	Mephitidae	Male	15.29	950	295	Wild
OMNH 35923	OMNH	35923	Conepatus_chinga	Laurasiatheria	Carnivora	Mephitidae	Male	18.55	1500	360	Wild
UMMZ 63993	UMMZ	63993	Conepatus_leuconotus	Laurasiatheria	Carnivora	Mephitidae	Male	18.11	1134	NA	Wild
UMMZ 63994	UMMZ	63994	Conepatus_leuconotus	Laurasiatheria	Carnivora	Mephitidae	Female	17.19	794	NA	Wild
UMMZ 63997	UMMZ	63997	Conepatus_leuconotus	Laurasiatheria	Carnivora	Mephitidae	Female	18.34	907	NA	Wild
UF 13302	UF	13302	Conepatus_semistriatus	Laurasiatheria	Carnivora	Mephitidae	Female	21.1	2500	NA	Wild
USNM 443285	USNM	443285	Conepatus_semistriatus	Laurasiatheria	Carnivora	Mephitidae	Female	19.45	2050	425	Wild
USNM 443289	USNM	443289	Conepatus_semistriatus	Laurasiatheria	Carnivora	Mephitidae	Female	20.08	2140	410	Wild
USNM 443291	USNM	443291	Conepatus_semistriatus	Laurasiatheria	Carnivora	Mephitidae	Male	20.35	3180	450	Wild
USNM 443576	USNM	443576	Conepatus_semistriatus	Laurasiatheria	Carnivora	Mephitidae	Male	20.19	3410	500	Wild
CUMV 13750	CUMV	13750	Cricetomys_gambianus	Euarchontoglires	Myomorpha_Rodentia	Nesomyidae	Female	16.36	1000	348	Wild
CUMV 13753	CUMV	13753	Cricetomys_gambianus	Euarchontoglires	Myomorpha_Rodentia	Nesomyidae	Male	16.3	1850	338	Wild
CUMV 15023	CUMV	15023	Cricetomys_gambianus	Euarchontoglires	Myomorpha_Rodentia	Nesomyidae	Female	16.37	1700	NA	Wild
UWBM 35918	UWBM	35918	Cricetomys_gambianus	Euarchontoglires	Myomorpha_Rodentia	Nesomyidae	Female	15.8	2000	345	Wild
UWBM 35919	UWBM	35919	Cricetomys_gambianus	Euarchontoglires	Myomorpha_Rodentia	Nesomyidae	Male	17.05	2500	370	Wild
UWBM 36401	UWBM	36401	Cricetomys_gambianus	Euarchontoglires	Myomorpha_Rodentia	Nesomyidae	Female	15.71	1120	310	Wild
CM 86765	CM	86765	Crossarchus_alexandri	Laurasiatheria	Carnivora	Herpestidae	Female	18.16	1500	NA	Wild
UMMZ 126105	UMMZ	126105	Cryptonanus_chacoensis	Marsupialia	Didelphimorphia	Didelphidae	Female	5.47	13	84	Wild
USNM 319987	USNM	319987	Cryptoprocta_ferox	Laurasiatheria	Carnivora	Eupleridae	Male	27.2	7484	NA	Captive
OMNH 19560	OMNH	19560	Cryptotis_parva	Laurasiatheria	Eulipotyphla	Soricidae	Female	4.06	5.5	67	Wild	Foramen magnum crushed
OMNH 22632	OMNH	22632	Cryptotis_parva	Laurasiatheria	Eulipotyphla	Soricidae	Female	3.8	5	62	Wild
OMNH 31932	OMNH	31932	Cryptotis_parva	Laurasiatheria	Eulipotyphla	Soricidae	Male	3.82	4.1	64	Wild
OMNH 33749	OMNH	33749	Cryptotis_parva	Laurasiatheria	Eulipotyphla	Soricidae	Male	3.97	5.1	63	Wild
OMNH 33750	OMNH	33750	Cryptotis_parva	Laurasiatheria	Eulipotyphla	Soricidae	Female	3.9	5.2	65	Wild
OMNH 36776	OMNH	36776	Cryptotis_parva	Laurasiatheria	Eulipotyphla	Soricidae	Male	4	5	65	Wild
OMNH 37126	OMNH	37126	Cryptotis_parva	Laurasiatheria	Eulipotyphla	Soricidae	Male	3.95	4.5	61	Wild
OMNH 55242	OMNH	55242	Cryptotis_parva	Laurasiatheria	Eulipotyphla	Soricidae	Female	3.74	4.5	60	Wild
OMNH 64986	OMNH	64986	Cryptotis_parva	Laurasiatheria	Eulipotyphla	Soricidae	Female	3.81	4.4	56	Wild
OMNH 9355	OMNH	9355	Cryptotis_parva	Laurasiatheria	Eulipotyphla	Soricidae	Male	3.82	4.5	58	Wild
UF 22769	UF	22769	Cryptotis_parva	Laurasiatheria	Eulipotyphla	Soricidae	Female	4.51	4.5	55	Wild
UF 22770	UF	22770	Cryptotis_parva	Laurasiatheria	Eulipotyphla	Soricidae	Male	4.34	5.3	68	Wild
CM 76998	CM	76998	Cuniculus_paca	Euarchontoglires	Hystricomorpha_Rodentia	Cuniculidae	Male	27.75	7000	NA	Wild	Subadult?
UWBM 39948	UWBM	39948	Cuniculus_paca	Euarchontoglires	Hystricomorpha_Rodentia	Cuniculidae	Female	26.38	6300	NA	Wild
CMNH 21838	CMNH	21838	Cuniculus_taczanowskii	Euarchontoglires	Hystricomorpha_Rodentia	Dasyproctidae	NA	22.63	3402	NA	Captive
MCZ 35929	MCZ	35929	Cuon_alpinus	Laurasiatheria	Carnivora	Canidae	Male	33.25	11339.80925	876	Wild
CM 11456	CM	11456	Cynomys_leucurus	Euarchontoglires	Sciuromorpha_Rodentia	Sciuridae	Male	13.64	710	NA	Wild
CM 11457	CM	11457	Cynomys_leucurus	Euarchontoglires	Sciuromorpha_Rodentia	Sciuridae	Female	13.3	617	NA	Wild
OMNH 8832	OMNH	8832	Cynomys_leucurus	Euarchontoglires	Sciuromorpha_Rodentia	Sciuridae	Female	13.75	620	292	Wild
OMNH 8833	OMNH	8833	Cynomys_leucurus	Euarchontoglires	Sciuromorpha_Rodentia	Sciuridae	Female	13.3	675	276	Wild
UMMZ 65545	UMMZ	65545	Cynomys_leucurus	Euarchontoglires	Sciuromorpha_Rodentia	Sciuridae	Male	14.07	508	NA	Wild
UWYMV 2450	UWYMV	2450	Cynomys_leucurus	Euarchontoglires	Sciuromorpha_Rodentia	Sciuridae	NA	13.64	649	NA	Wild
OMNH 1130	OMNH	1130	Cynomys_ludovicianus	Euarchontoglires	Sciuromorpha_Rodentia	Sciuridae	Female	14.17	1089	279	Wild
OMNH 19006	OMNH	19006	Cynomys_ludovicianus	Euarchontoglires	Sciuromorpha_Rodentia	Sciuridae	Male	15.09	1200	286	Wild
OMNH 19007	OMNH	19007	Cynomys_ludovicianus	Euarchontoglires	Sciuromorpha_Rodentia	Sciuridae	Male	14.71	1000	302	Wild
OMNH 19621	OMNH	19621	Cynomys_ludovicianus	Euarchontoglires	Sciuromorpha_Rodentia	Sciuridae	Female	14.34	1000	NA	Wild
OMNH 36571	OMNH	36571	Cynomys_ludovicianus	Euarchontoglires	Sciuromorpha_Rodentia	Sciuridae	Female	13.58	600	275	Wild
OMNH 7055	OMNH	7055	Cynomys_ludovicianus	Euarchontoglires	Sciuromorpha_Rodentia	Sciuridae	Female	13.98	845	280	Wild
OMNH 7056	OMNH	7056	Cynomys_ludovicianus	Euarchontoglires	Sciuromorpha_Rodentia	Sciuridae	Male	14.18	933	279	Wild
UWYMV 6051	UWYMV	6051	Cynomys_ludovicianus	Euarchontoglires	Sciuromorpha_Rodentia	Sciuridae	Female	15.1	647	NA	Wild
UWBM 39947	UWBM	39947	Dasyprocta_fuliginosa	Euarchontoglires	Hystricomorpha_Rodentia	Dasyproctidae	Male	21.5	4300	544	Wild
CM 76828	CM	76828	Dasypus_kappleri	Xenarthra	Cingulata	Dasypodidae	Female	31.46	10000	NA	Wild
OMNH 14950	OMNH	14950	Dasypus_novemcinctus	Xenarthra	Cingulata	Dasypodidae	Male	25.39	4700	445	Wild
OMNH 15653	OMNH	15653	Dasypus_novemcinctus	Xenarthra	Cingulata	Dasypodidae	Male	25.89	4000	400	Wild	Juvenile, teeth erupting
OMNH 16544	OMNH	16544	Dasypus_novemcinctus	Xenarthra	Cingulata	Dasypodidae	Female	24.99	4082	NA	Wild
OMNH 29926	OMNH	29926	Dasypus_novemcinctus	Xenarthra	Cingulata	Dasypodidae	Female	26.55	4700	428	Wild
OMNH 38410	OMNH	38410	Dasypus_novemcinctus	Xenarthra	Cingulata	Dasypodidae	Male	26.69	5200	390	Wild
OMNH 70	OMNH	70	Dasypus_novemcinctus	Xenarthra	Cingulata	Dasypodidae	Male	24.06	5296	453	Wild
UWBM 39932	UWBM	39932	Dasypus_sabanicola	Xenarthra	Cingulata	Dasypodidae	Female	18.19	1149	NA	Wild
UWBM 39933	UWBM	39933	Dasypus_sabanicola	Xenarthra	Cingulata	Dasypodidae	Male	18.47	1021	NA	Wild
AMNH 257603	AMNH	257603	Dasyuroides_byrnei	Marsupialia	Dasyuromorphia	Dasyuridae	Male	9.97	117	NA	Captive
USNM 396649	USNM	396649	Dasyuroides_byrnei	Marsupialia	Dasyuromorphia	Dasyuridae	Female	9	84	NA	Captive
USNM 521836	USNM	521836	Dasyurus_albopunctatus	Marsupialia	Dasyuromorphia	Dasyuridae	Male	13.08	548	270	Captive
USNM 449999	USNM	449999	Dasyurus_maculatus	Marsupialia	Dasyuromorphia	Dasyuridae	Female	17.77	2960	NA	Captive
USNM 450000	USNM	450000	Dasyurus_maculatus	Marsupialia	Dasyuromorphia	Dasyuridae	Female	17.13	1985	NA	Captive
USNM 573928	USNM	573928	Dasyurus_maculatus	Marsupialia	Dasyuromorphia	Dasyuridae	Female	17.46	2245	NA	Captive
USNM 573929	USNM	573929	Dasyurus_maculatus	Marsupialia	Dasyuromorphia	Dasyuridae	Female	18	2147	NA	Captive
USNM 579572	USNM	579572	Dasyurus_maculatus	Marsupialia	Dasyuromorphia	Dasyuridae	Female	18.6	1666	NA	Captive
USNM 579573	USNM	579573	Dasyurus_maculatus	Marsupialia	Dasyuromorphia	Dasyuridae	Male	17.01	1985	NA	Captive
USNM 580083	USNM	580083	Dasyurus_maculatus	Marsupialia	Dasyuromorphia	Dasyuridae	Male	17.97	1460	NA	Captive
UWBM 68901	UWBM	68901	Dasyurus_maculatus	Marsupialia	Dasyuromorphia	Dasyuridae	Male	20.37	3500	511	Wild
USNM 125335	USNM	125335	Dasyurus_viverrinus	Marsupialia	Dasyuromorphia	Dasyuridae	Female	13.65	420	280	Captive
USNM 142597	USNM	142597	Dasyurus_viverrinus	Marsupialia	Dasyuromorphia	Dasyuridae	Female	14.32	350	270	Captive
USNM 574486	USNM	574486	Dasyurus_viverrinus	Marsupialia	Dasyuromorphia	Dasyuridae	Male	15.43	1400	NA	Wild
USNM 574487	USNM	574487	Dasyurus_viverrinus	Marsupialia	Dasyuromorphia	Dasyuridae	Male	15.1	918	NA	Wild
USNM 574488	USNM	574488	Dasyurus_viverrinus	Marsupialia	Dasyuromorphia	Dasyuridae	Male	15.39	1350	NA	Wild
CM 86766	CM	86766	Dendrohyrax_arboreus	Afrotheria	Hyracoidea	Procaviidae	Female	23.43	3750	NA	Wild
CUMV 13737	CUMV	13737	Dendrohyrax_arboreus	Afrotheria	Hyracoidea	Procaviidae	Female	19.81	1350	403	Wild	Tooth pathologies
CUMV 13739	CUMV	13739	Dendrohyrax_arboreus	Afrotheria	Hyracoidea	Procaviidae	Female	17.69	2050	461	Wild
CUMV 14512	CUMV	14512	Dendrohyrax_arboreus	Afrotheria	Hyracoidea	Procaviidae	Male	18.46	1450	372	Wild
CUMV 14517	CUMV	14517	Dendrohyrax_arboreus	Afrotheria	Hyracoidea	Procaviidae	Male	19.05	1475	309	Wild
CUMV 14518	CUMV	14518	Dendrohyrax_arboreus	Afrotheria	Hyracoidea	Procaviidae	Female	18.86	2050	413	Wild
CUMV 14519	CUMV	14519	Dendrohyrax_arboreus	Afrotheria	Hyracoidea	Procaviidae	Male	18.94	2450	390	Wild
CUMV 14525	CUMV	14525	Dendrohyrax_arboreus	Afrotheria	Hyracoidea	Procaviidae	Male	17.41	1750	315	Wild
CUMV 14527	CUMV	14527	Dendrohyrax_arboreus	Afrotheria	Hyracoidea	Procaviidae	Female	18.1	2500	302	Wild
CUMV 14530	CUMV	14530	Dendrohyrax_arboreus	Afrotheria	Hyracoidea	Procaviidae	Female	19.1	1900	361	Wild
UF 20500	UF	20500	Dendrohyrax_dorsalis	Afrotheria	Hyracoidea	Procaviidae	Female	21.91	2743	NA	Captive
CUMV 13565	CUMV	13565	Dendrolagus_dorianus	Marsupialia	Diprotodontia	Macropodidae	Female	30.38	6719	520	Wild	Weight originally recorded as 14 lbs 13 oz
CUMV 13566	CUMV	13566	Dendrolagus_dorianus	Marsupialia	Diprotodontia	Macropodidae	Female	25.83	5217	577	Wild	Weight originally recorded as 11 lbs 8 oz
CMNH 22117	CMNH	22117	Dendrolagus_matschiei	Marsupialia	Diprotodontia	Macropodidae	Female	25.52	6441.012	NA	Captive
USNM 537457	USNM	537457	Dendrolagus_matschiei	Marsupialia	Diprotodontia	Macropodidae	Male	24.96	7484	408	Captive
USNM 582898	USNM	582898	Dendrolagus_matschiei	Marsupialia	Diprotodontia	Macropodidae	Female	23.74	8000	NA	Captive
USNM 586497	USNM	586497	Dendrolagus_matschiei	Marsupialia	Diprotodontia	Macropodidae	Female	26.01	6100	NA	Captive
OMNH 64042	OMNH	64042	Diceros_bicornis	Laurasiatheria	Perissodactyla	Rhinocerotidae	Female	149.86	1154714.286	NA	Captive	Animal was an old individual that was euthanized due to health complications. Weight is average of seven weighings from when animal was younger and healthier
CM 80007	CM	80007	Didelphis_albiventris	Marsupialia	Didelphimorphia	Didelphidae	Female	12.82	510	NA	Wild	Pathological
CM 80008	CM	80008	Didelphis_albiventris	Marsupialia	Didelphimorphia	Didelphidae	Male	12.46	440	NA	Wild
CM 69802	CM	69802	Didelphis_aurita	Marsupialia	Didelphimorphia	Didelphidae	Female	14.14	1250	NA	Wild
UMMZ 125452	UMMZ	125452	Didelphis_aurita	Marsupialia	Didelphimorphia	Didelphidae	Female	13.77	1050	NA	Wild
UMMZ 134047	UMMZ	134047	Didelphis_aurita	Marsupialia	Didelphimorphia	Didelphidae	Male	13.98	1750	NA	Wild
UMMZ 134048	UMMZ	134048	Didelphis_aurita	Marsupialia	Didelphimorphia	Didelphidae	Male	14.45	1800	NA	Wild
UMMZ 134050	UMMZ	134050	Didelphis_aurita	Marsupialia	Didelphimorphia	Didelphidae	Male	14.3	1500	NA	Wild
UMMZ 134051	UMMZ	134051	Didelphis_aurita	Marsupialia	Didelphimorphia	Didelphidae	Male	14.56	1500	NA	Wild
UMMZ 134054	UMMZ	134054	Didelphis_aurita	Marsupialia	Didelphimorphia	Didelphidae	Female	14.26	800	NA	Wild
UMMZ 134055	UMMZ	134055	Didelphis_aurita	Marsupialia	Didelphimorphia	Didelphidae	Female	13.47	800	NA	Wild
CM 52695	CM	52695	Didelphis_pernigra	Marsupialia	Didelphimorphia	Didelphidae	Male	13.11	564	NA	Wild	Subadult
CM 23791	CM	23791	Didelphis_virginiana	Marsupialia	Didelphimorphia	Didelphidae	Female	17.5	2381	NA	Wild
CM 23794	CM	23794	Didelphis_virginiana	Marsupialia	Didelphimorphia	Didelphidae	Male	17.09	2268	NA	Wild
CM 23797	CM	23797	Didelphis_virginiana	Marsupialia	Didelphimorphia	Didelphidae	Male	17.09	2722	NA	Wild
CM 27664	CM	27664	Didelphis_virginiana	Marsupialia	Didelphimorphia	Didelphidae	Female	16.37	2320	NA	Wild
CM 30479	CM	30479	Didelphis_virginiana	Marsupialia	Didelphimorphia	Didelphidae	Male	16.84	2608	NA	Wild
CM 30504	CM	30504	Didelphis_virginiana	Marsupialia	Didelphimorphia	Didelphidae	Female	16.32	2495	NA	Wild
UF 561	UF	561	Didelphis_virginiana	Marsupialia	Didelphimorphia	Didelphidae	Female	15.53	1450	413	Wild
UF 562	UF	562	Didelphis_virginiana	Marsupialia	Didelphimorphia	Didelphidae	Female	16.31	1470	441	Wild
UF 565	UF	565	Didelphis_virginiana	Marsupialia	Didelphimorphia	Didelphidae	Male	17.6	2320	468	Wild
CMNH 22121	CMNH	22121	Dinomys_branickii	Euarchontoglires	Hystricomorpha_Rodentia	Dinomyidae	Male	23.27	9525	NA	Captive
CMNH 11915	CMNH	11915	Dipodomys_heermanni	Euarchontoglires	Castorimorpha_Rodentia	Heteromyidae	Male	6.32	72.3	NA	Wild
CMNH 11318	CMNH	11318	Dipodomys_merriami	Euarchontoglires	Castorimorpha_Rodentia	Heteromyidae	Female	5.77	43	NA	Wild
CMNH 11405	CMNH	11405	Dipodomys_microps	Euarchontoglires	Castorimorpha_Rodentia	Heteromyidae	Female	6.51	67.5	NA	Wild
CMNH 11446	CMNH	11446	Dipodomys_microps	Euarchontoglires	Castorimorpha_Rodentia	Heteromyidae	Female	6.25	54	NA	Wild	Skin looks damaged
OMNH 4175	OMNH	4175	Dipodomys_ordii	Euarchontoglires	Castorimorpha_Rodentia	Heteromyidae	Male	6.78	71	121	Wild
OMNH 5150	OMNH	5150	Dipodomys_ordii	Euarchontoglires	Castorimorpha_Rodentia	Heteromyidae	Male	6.82	63	115	Wild
OMNH 556	OMNH	556	Dipodomys_ordii	Euarchontoglires	Castorimorpha_Rodentia	Heteromyidae	Female	6.78	55	106	Wild
OMNH 564	OMNH	564	Dipodomys_ordii	Euarchontoglires	Castorimorpha_Rodentia	Heteromyidae	Female	6.52	54	105	Wild
OMNH 566	OMNH	566	Dipodomys_ordii	Euarchontoglires	Castorimorpha_Rodentia	Heteromyidae	Male	6.64	66	114	Wild
OMNH 571	OMNH	571	Dipodomys_ordii	Euarchontoglires	Castorimorpha_Rodentia	Heteromyidae	Male	6.93	60	111	Wild
OMNH 572	OMNH	572	Dipodomys_ordii	Euarchontoglires	Castorimorpha_Rodentia	Heteromyidae	Female	7.07	64	114	Wild
OMNH 580	OMNH	580	Dipodomys_ordii	Euarchontoglires	Castorimorpha_Rodentia	Heteromyidae	Male	6.75	59	107	Wild
OMNH 582	OMNH	582	Dipodomys_ordii	Euarchontoglires	Castorimorpha_Rodentia	Heteromyidae	Female	6.6	68	119	Wild
OMNH 584	OMNH	584	Dipodomys_ordii	Euarchontoglires	Castorimorpha_Rodentia	Heteromyidae	Female	6.42	60	111	Wild
CM 44059	CM	44059	Dolichotis_salinicola	Euarchontoglires	Hystricomorpha_Rodentia	Caviidae	Female	16.2	2150	NA	Wild
CM 44060	CM	44060	Dolichotis_salinicola	Euarchontoglires	Hystricomorpha_Rodentia	Caviidae	Male	14.43	1800	NA	Wild
CM 44061	CM	44061	Dolichotis_salinicola	Euarchontoglires	Hystricomorpha_Rodentia	Caviidae	Male	13.65	1550	NA	Wild
CM 44062	CM	44062	Dolichotis_salinicola	Euarchontoglires	Hystricomorpha_Rodentia	Caviidae	Male	14.45	1800	NA	Wild
CM 44063	CM	44063	Dolichotis_salinicola	Euarchontoglires	Hystricomorpha_Rodentia	Caviidae	Female	14.78	2300	NA	Wild
CM 44064	CM	44064	Dolichotis_salinicola	Euarchontoglires	Hystricomorpha_Rodentia	Caviidae	Female	15	2200	NA	Wild
CM 40621	CM	40621	Dromiciops_gliroides	Marsupialia	Microbiotheria	Microbiotheriidae	Female	6.36	34.5	NA	Wild
OMNH 15406	OMNH	15406	Dromiciops_gliroides	Marsupialia	Microbiotheria	Microbiotheriidae	Male	6.51	27.5	94	Wild
UWBM 38711	UWBM	38711	Dromiciops_gliroides	Marsupialia	Microbiotheria	Microbiotheriidae	Male	6.54	26	116	Wild
UWBM 77854	UWBM	77854	Dromiciops_gliroides	Marsupialia	Microbiotheria	Microbiotheriidae	Female	6.82	25	91	Wild
UWBM 78635	UWBM	78635	Dromiciops_gliroides	Marsupialia	Microbiotheria	Microbiotheriidae	Male	6.59	23.5	94	Wild
UWBM 78641	UWBM	78641	Dromiciops_gliroides	Marsupialia	Microbiotheria	Microbiotheriidae	Male	6.61	24	106	Wild
UWBM 78642	UWBM	78642	Dromiciops_gliroides	Marsupialia	Microbiotheria	Microbiotheriidae	Female	6.57	20.5	58	Wild
UWBM 78643	UWBM	78643	Dromiciops_gliroides	Marsupialia	Microbiotheria	Microbiotheriidae	Male	6.71	21	98	Wild
USNM 328615	USNM	328615	Echinops_telfairi	Afrotheria	Afrosoricida	Tenrecidae	Female	7.9	145	153	Wild
USNM 328616	USNM	328616	Echinops_telfairi	Afrotheria	Afrosoricida	Tenrecidae	Male	7.5	100	140	Wild
USNM 328617	USNM	328617	Echinops_telfairi	Afrotheria	Afrosoricida	Tenrecidae	Male	7.69	126	122	Wild
USNM 328619	USNM	328619	Echinops_telfairi	Afrotheria	Afrosoricida	Tenrecidae	Female	8.33	156	123	Wild
USNM 328622	USNM	328622	Echinops_telfairi	Afrotheria	Afrosoricida	Tenrecidae	Female	7.53	155	128	Wild
USNM 328623	USNM	328623	Echinops_telfairi	Afrotheria	Afrosoricida	Tenrecidae	Male	7.28	159	122	Wild
USNM 328624	USNM	328624	Echinops_telfairi	Afrotheria	Afrosoricida	Tenrecidae	Female	7.54	128	147	Wild
USNM 328625	USNM	328625	Echinops_telfairi	Afrotheria	Afrosoricida	Tenrecidae	Female	7.5	149	153	Wild
UMMZ 117116	UMMZ	117116	Echinosorex_gymnura	Laurasiatheria	Eulipotyphla	Erinaceidae	Male	14.64	498	NA	Wild
UMMZ 117117	UMMZ	117117	Echinosorex_gymnura	Laurasiatheria	Eulipotyphla	Erinaceidae	Female	14.93	710	NA	Wild
USNM 487889	USNM	487889	Echinosorex_gymnura	Laurasiatheria	Eulipotyphla	Erinaceidae	Female	15.66	625	315	Wild
USNM 487890	USNM	487890	Echinosorex_gymnura	Laurasiatheria	Eulipotyphla	Erinaceidae	Female	15.33	506	327	Wild
USNM 487891	USNM	487891	Echinosorex_gymnura	Laurasiatheria	Eulipotyphla	Erinaceidae	Female	15.46	644	210	Wild
USNM 487892	USNM	487892	Echinosorex_gymnura	Laurasiatheria	Eulipotyphla	Erinaceidae	Female	14.97	888	360	Wild
USNM 487893	USNM	487893	Echinosorex_gymnura	Laurasiatheria	Eulipotyphla	Erinaceidae	Male	15.45	665	330	Wild
USNM 487894	USNM	487894	Echinosorex_gymnura	Laurasiatheria	Eulipotyphla	Erinaceidae	Male	15.33	751	340	Wild
USNM 487895	USNM	487895	Echinosorex_gymnura	Laurasiatheria	Eulipotyphla	Erinaceidae	Male	14.99	687	340	Wild
USNM 487896	USNM	487896	Echinosorex_gymnura	Laurasiatheria	Eulipotyphla	Erinaceidae	Male	14.41	553	325	Wild
USNM 487897	USNM	487897	Echinosorex_gymnura	Laurasiatheria	Eulipotyphla	Erinaceidae	Male	14.7	601	325	Wild
USNM 487898	USNM	487898	Echinosorex_gymnura	Laurasiatheria	Eulipotyphla	Erinaceidae	Female	14.34	692	335	Wild
USNM 487901	USNM	487901	Echinosorex_gymnura	Laurasiatheria	Eulipotyphla	Erinaceidae	Male	14.96	492	300	Wild
USNM 277441	USNM	277441	Echymipera_kalubu	Marsupialia	Peramelemorphia	Peroryctidae	Female	14.48	449	NA	Wild
USNM 277442	USNM	277442	Echymipera_kalubu	Marsupialia	Peramelemorphia	Peroryctidae	Male	15.33	610	NA	Wild
USNM 295037	USNM	295037	Echymipera_kalubu	Marsupialia	Peramelemorphia	Peroryctidae	Male	16.93	1205	NA	Wild
USNM 585613	USNM	585613	Echymipera_kalubu	Marsupialia	Peramelemorphia	Peroryctidae	Female	15.88	825	NA	Wild
CM 77040	CM	77040	Eira_barbara	Laurasiatheria	Carnivora	Mustelidae	Male	25.38	5500	NA	Wild
UMMZ 63487	UMMZ	63487	Eira_barbara	Laurasiatheria	Carnivora	Mustelidae	Female	24.95	4082	NA	Wild
CM 40797	CM	40797	Elephantulus_edwardi	Afrotheria	Macroscelidea	Macroscelididae	Male	8.28	41	NA	Wild
CM 46766	CM	46766	Elephantulus_edwardi	Afrotheria	Macroscelidea	Macroscelididae	Male	8.4	49	NA	Wild
CM 46767	CM	46767	Elephantulus_edwardi	Afrotheria	Macroscelidea	Macroscelididae	Male	7.87	44	NA	Wild
CM 46768	CM	46768	Elephantulus_edwardi	Afrotheria	Macroscelidea	Macroscelididae	Male	8.44	48	NA	Wild
CM 46769	CM	46769	Elephantulus_edwardi	Afrotheria	Macroscelidea	Macroscelididae	Female	8.16	43	NA	Wild
CM 94933	CM	94933	Elephantulus_edwardi	Afrotheria	Macroscelidea	Macroscelididae	Female	7.9	52	NA	Wild	Pregnant female
CUMV 13615	CUMV	13615	Elephantulus_rufescens	Afrotheria	Macroscelidea	Macroscelididae	Male	8.63	60	128	Wild
CUMV 13655	CUMV	13655	Elephantulus_rufescens	Afrotheria	Macroscelidea	Macroscelididae	Male	8.61	56	111	Wild
CUMV 13741	CUMV	13741	Elephantulus_rufescens	Afrotheria	Macroscelidea	Macroscelididae	Female	8.69	60	119	Wild
CUMV 14201	CUMV	14201	Elephantulus_rufescens	Afrotheria	Macroscelidea	Macroscelididae	Male	8.5	55	121	Wild
CUMV 14202	CUMV	14202	Elephantulus_rufescens	Afrotheria	Macroscelidea	Macroscelididae	Male	8.62	60	120	Wild
CUMV 14203	CUMV	14203	Elephantulus_rufescens	Afrotheria	Macroscelidea	Macroscelididae	Male	8.27	50	122	Wild
CUMV 14204	CUMV	14204	Elephantulus_rufescens	Afrotheria	Macroscelidea	Macroscelididae	Male	8.35	58	127	Wild
CUMV 14205	CUMV	14205	Elephantulus_rufescens	Afrotheria	Macroscelidea	Macroscelididae	Male	8.1	50	120	Wild
CUMV 14206	CUMV	14206	Elephantulus_rufescens	Afrotheria	Macroscelidea	Macroscelididae	Female	8.73	45	120	Wild
CUMV 14207	CUMV	14207	Elephantulus_rufescens	Afrotheria	Macroscelidea	Macroscelididae	Female	8.48	55	120	Wild
CUMV 14208	CUMV	14208	Elephantulus_rufescens	Afrotheria	Macroscelidea	Macroscelididae	Female	8.27	50	123	Wild
OMNH 34579	OMNH	34579	Eligmodontia_moreni	Euarchontoglires	Myomorpha_Rodentia	Cricetidae	Male	5.55	17	83	Wild
OMNH 34590	OMNH	34590	Eligmodontia_moreni	Euarchontoglires	Myomorpha_Rodentia	Cricetidae	Male	5.56	15	78	Wild
OMNH 34597	OMNH	34597	Eligmodontia_moreni	Euarchontoglires	Myomorpha_Rodentia	Cricetidae	Female	5.66	16.5	81	Wild
OMNH 34599	OMNH	34599	Eligmodontia_moreni	Euarchontoglires	Myomorpha_Rodentia	Cricetidae	Female	5.35	18.5	87	Wild
OMNH 34600	OMNH	34600	Eligmodontia_moreni	Euarchontoglires	Myomorpha_Rodentia	Cricetidae	Female	5.79	19	88	Wild
OMNH 34601	OMNH	34601	Eligmodontia_moreni	Euarchontoglires	Myomorpha_Rodentia	Cricetidae	Female	5.39	17.5	85	Wild
OMNH 34612	OMNH	34612	Eligmodontia_moreni	Euarchontoglires	Myomorpha_Rodentia	Cricetidae	Male	5.53	18	86	Wild
OMNH 34622	OMNH	34622	Eligmodontia_moreni	Euarchontoglires	Myomorpha_Rodentia	Cricetidae	Male	5.9	18	86	Wild
OMNH 34626	OMNH	34626	Eligmodontia_moreni	Euarchontoglires	Myomorpha_Rodentia	Cricetidae	Female	5.63	16	79	Wild
OMNH 34628	OMNH	34628	Eligmodontia_moreni	Euarchontoglires	Myomorpha_Rodentia	Cricetidae	Male	5.51	15.5	79	Wild
CM 40575	CM	40575	Enhydra_lutris	Laurasiatheria	Carnivora	Mustelidae	Male	44.06	34473	NA	Wild	Mass measurement originally 76 lbs
USNM 582088	USNM	582088	Equus_caballus	Laurasiatheria	Perissodactyla	Equiidae	Female	78.47	380450	NA	Captive
USNM 582467	USNM	582467	Equus_caballus	Laurasiatheria	Perissodactyla	Equiidae	Male	77.9	301000	NA	Captive
USNM 534828	USNM	534828	Equus_quagga	Laurasiatheria	Perissodactyla	Equiidae	Male	79.8	309000	NA	Captive
CM 26956	CM	26956	Erethizon_dorsatum	Euarchontoglires	Hystricomorpha_Rodentia	Erethizontidae	Female	22.1	5216	NA	Wild	Mass measurement originally 11.5 lbs
CM 26960	CM	26960	Erethizon_dorsatum	Euarchontoglires	Hystricomorpha_Rodentia	Erethizontidae	Male	21.44	5400	NA	Wild
CM 26962	CM	26962	Erethizon_dorsatum	Euarchontoglires	Hystricomorpha_Rodentia	Erethizontidae	Male	21.57	6750	NA	Wild
CM 26965	CM	26965	Erethizon_dorsatum	Euarchontoglires	Hystricomorpha_Rodentia	Erethizontidae	Female	22.43	4920	NA	Wild
CM 26966	CM	26966	Erethizon_dorsatum	Euarchontoglires	Hystricomorpha_Rodentia	Erethizontidae	Female	20.51	4860	NA	Wild
CM 26968	CM	26968	Erethizon_dorsatum	Euarchontoglires	Hystricomorpha_Rodentia	Erethizontidae	Female	21.76	4309	NA	Wild	Mass measurement originally 9.5 lbs
CM 26974	CM	26974	Erethizon_dorsatum	Euarchontoglires	Hystricomorpha_Rodentia	Erethizontidae	Female	25.7	4649	NA	Wild	Old individual, unusual secondary ossification around condyle. Mass measurement originally 10.25 lbs
CM 26976	CM	26976	Erethizon_dorsatum	Euarchontoglires	Hystricomorpha_Rodentia	Erethizontidae	Male	21.88	5557	NA	Wild	Mass measurement originally 12.25 lbs
CM 27640	CM	27640	Erethizon_dorsatum	Euarchontoglires	Hystricomorpha_Rodentia	Erethizontidae	Male	22.44	5216	NA	Wild	Mass measurement originally 11.5 lbs
CM 33274	CM	33274	Erethizon_dorsatum	Euarchontoglires	Hystricomorpha_Rodentia	Erethizontidae	Male	22.6	7484	NA	Wild	Internal edge of condyles broken. Mass measurement originally 16.75 lbs
CM 107856	CM	107856	Erinaceus_europaeus	Laurasiatheria	Eulipotyphla	Erinaceidae	Male	12.55	400	NA	Wild
CM 107857	CM	107857	Erinaceus_europaeus	Laurasiatheria	Eulipotyphla	Erinaceidae	Male	13.65	550	NA	Wild
CM 89002	CM	89002	Erinaceus_europaeus	Laurasiatheria	Eulipotyphla	Erinaceidae	Female	13.15	610	NA	Wild
CM 101007	CM	101007	Euphractus_sexcinctus	Xenarthra	Cingulata	Dasypodidae	Female	27.62	3500	NA	Wild
UMMZ 134014	UMMZ	134014	Euphractus_sexcinctus	Xenarthra	Cingulata	Dasypodidae	Female	29.8	4500	NA	Wild
OMNH 23606	OMNH	23606	Galea_musteloides	Euarchontoglires	Hystricomorpha_Rodentia	Caviidae	Male	9.07	290	233	Wild
OMNH 23607	OMNH	23607	Galea_musteloides	Euarchontoglires	Hystricomorpha_Rodentia	Caviidae	Male	8.38	135	182	Wild
OMNH 30227	OMNH	30227	Galea_musteloides	Euarchontoglires	Hystricomorpha_Rodentia	Caviidae	Female	10.24	320	242	Wild
OMNH 30228	OMNH	30228	Galea_musteloides	Euarchontoglires	Hystricomorpha_Rodentia	Caviidae	Female	8.32	195	210	Wild
OMNH 33317	OMNH	33317	Galea_musteloides	Euarchontoglires	Hystricomorpha_Rodentia	Caviidae	Female	8.22	140	163	Wild
OMNH 33318	OMNH	33318	Galea_musteloides	Euarchontoglires	Hystricomorpha_Rodentia	Caviidae	Female	8.39	210	210	Wild
CM 89708	CM	89708	Galeopterus_variegatus	Euarchontoglires	Dermoptera	Cynocephalidae	Female	13.71	1500	NA	Wild	Pregnant with 1 embryo
USNM 115605	USNM	115605	Galeopterus_variegatus	Euarchontoglires	Dermoptera	Cynocephalidae	Female	13.84	1588	425	Wild
USNM 121748	USNM	121748	Galeopterus_variegatus	Euarchontoglires	Dermoptera	Cynocephalidae	Male	12.9	1474	410	Wild
USNM 122890	USNM	122890	Galeopterus_variegatus	Euarchontoglires	Dermoptera	Cynocephalidae	Female	12.35	1361	407	Wild
USNM 481011	USNM	481011	Galeopterus_variegatus	Euarchontoglires	Dermoptera	Cynocephalidae	Male	12.29	1225	394	Wild
CM 47317	CM	47317�	Galerella_pulverulenta	Laurasiatheria	Carnivora	Herpestidae	Male	16.8	730	NA	Wild
USNM 469868	USNM	469868	Galerella_pulverulenta	Laurasiatheria	Carnivora	Herpestidae	Male	16.91	680	347	Wild
USNM 469871	USNM	469871	Galerella_pulverulenta	Laurasiatheria	Carnivora	Herpestidae	Female	16.53	680	347	Wild
USNM 469872	USNM	469872	Galerella_pulverulenta	Laurasiatheria	Carnivora	Herpestidae	Male	16.93	964	351	Wild
USNM 469873	USNM	469873	Galerella_pulverulenta	Laurasiatheria	Carnivora	Herpestidae	Male	17.84	907	297	Wild
USNM 469874	USNM	469874	Galerella_pulverulenta	Laurasiatheria	Carnivora	Herpestidae	Female	16.41	794	291	Wild
USNM 469875	USNM	469875	Galerella_pulverulenta	Laurasiatheria	Carnivora	Herpestidae	Male	16.91	1021	379	Wild
USNM 469876	USNM	469876	Galerella_pulverulenta	Laurasiatheria	Carnivora	Herpestidae	Male	16.96	907	312	Wild
USNM 469877	USNM	469877	Galerella_pulverulenta	Laurasiatheria	Carnivora	Herpestidae	Female	16.56	794	325	Wild
CUMV 13612	CUMV	13612	Galerella_sanguinea	Laurasiatheria	Carnivora	Herpestidae	Female	14.23	275	251	Wild
USNM 467667	USNM	467667	Galerella_sanguinea	Laurasiatheria	Carnivora	Herpestidae	Female	14.55	460	305	Wild
USNM 467668	USNM	467668	Galerella_sanguinea	Laurasiatheria	Carnivora	Herpestidae	Male	15.37	423	305	Wild
USNM 467669	USNM	467669	Galerella_sanguinea	Laurasiatheria	Carnivora	Herpestidae	Male	15.43	423	306	Wild
USNM 467670	USNM	467670	Galerella_sanguinea	Laurasiatheria	Carnivora	Herpestidae	Male	15.1	458	303	Wild
USNM 467671	USNM	467671	Galerella_sanguinea	Laurasiatheria	Carnivora	Herpestidae	Male	15.45	412	288	Wild
USNM 467672	USNM	467672	Galerella_sanguinea	Laurasiatheria	Carnivora	Herpestidae	Female	15.18	484	315	Wild
UF 31102	UF	31102	Gazella_spekei	Laurasiatheria	Artiodactyla	Bovidae	Male	34.61	14600	NA	Captive
USNM 582089	USNM	582089	Gazella_spekei	Laurasiatheria	Artiodactyla	Bovidae	Female	34.62	12500	NA	Captive
USNM 582090	USNM	582090	Gazella_spekei	Laurasiatheria	Artiodactyla	Bovidae	Female	32.22	11000	NA	Captive
USNM 588199	USNM	588199	Gazella_spekei	Laurasiatheria	Artiodactyla	Bovidae	Female	34.18	9000	NA	Captive
USNM 588207	USNM	588207	Gazella_spekei	Laurasiatheria	Artiodactyla	Bovidae	Female	31.09	11000	NA	Captive
CM 57899	CM	57899	Genetta_genetta	Laurasiatheria	Carnivora	Viverridae	Male	18.4	1389	NA	Wild	Mass measurement originally 3 lbs 1 oz
CM 57900	CM	57900	Genetta_genetta	Laurasiatheria	Carnivora	Viverridae	Female	17.57	999	NA	Wild
CM 67897	CM	67897	Genetta_genetta	Laurasiatheria	Carnivora	Viverridae	Female	18.05	1474	NA	Wild	Mass measurement originally 3 lbs 4 oz
CM 85592	CM	85592	Genetta_genetta	Laurasiatheria	Carnivora	Viverridae	Male	18.04	1650	NA	Wild
USNM 469855	USNM	469855	Genetta_genetta	Laurasiatheria	Carnivora	Viverridae	Female	18.14	1247	481	Wild
USNM 469856	USNM	469856	Genetta_genetta	Laurasiatheria	Carnivora	Viverridae	Male	18.76	1474	444	Wild	teeth worn
USNM 469857	USNM	469857	Genetta_genetta	Laurasiatheria	Carnivora	Viverridae	Male	19.61	2041	493	Wild
USNM 469858	USNM	469858	Genetta_genetta	Laurasiatheria	Carnivora	Viverridae	Male	19.58	1814	482	Wild
CM 59594	CM	59594	Genetta_thierryi	Laurasiatheria	Carnivora	Viverridae	Male	18.6	1170	NA	Wild
USNM 465661	USNM	465661	Genetta_thierryi	Laurasiatheria	Carnivora	Viverridae	Male	17.22	1810	426	Wild
USNM 465662	USNM	465662	Genetta_thierryi	Laurasiatheria	Carnivora	Viverridae	Female	17.14	1134	405	Wild
USNM 465663	USNM	465663	Genetta_thierryi	Laurasiatheria	Carnivora	Viverridae	Female	17.88	1200	415	Wild
USNM 465668	USNM	465668	Genetta_thierryi	Laurasiatheria	Carnivora	Viverridae	Female	16.75	1000	403	Wild
USNM 465669	USNM	465669	Genetta_thierryi	Laurasiatheria	Carnivora	Viverridae	Male	16.76	1100	412	Wild
USNM 465670	USNM	465670	Genetta_thierryi	Laurasiatheria	Carnivora	Viverridae	Female	17.8	800	365	Wild
USNM 465671	USNM	465671	Genetta_thierryi	Laurasiatheria	Carnivora	Viverridae	Male	17.78	1300	443	Wild
CM 69800	CM	69800	Genetta_tigrina	Laurasiatheria	Carnivora	Viverridae	Female	19.77	1928	NA	Wild	Mass measurement originally 4 lbs 4 oz
UWBM 60839	UWBM	60839	Geocapromys_ingrahami	Euarchontoglires	Hystricomorpha_Rodentia	Capromyidae	Female	11.96	635	308	Wild
UWBM 60841	UWBM	60841	Geocapromys_ingrahami	Euarchontoglires	Hystricomorpha_Rodentia	Capromyidae	Male	11.05	685	300	Wild
UF 10462	UF	10462	Geomys_pinetis	Euarchontoglires	Castorimorpha_Rodentia	Geomyidae	Male	9.3	235	172	Wild
UF 11969	UF	11969	Geomys_pinetis	Euarchontoglires	Castorimorpha_Rodentia	Geomyidae	Female	7.93	149	153	Wild
UF 11993	UF	11993	Geomys_pinetis	Euarchontoglires	Castorimorpha_Rodentia	Geomyidae	Female	7.69	152	172	Wild
UF 11999	UF	11999	Geomys_pinetis	Euarchontoglires	Castorimorpha_Rodentia	Geomyidae	Female	9.23	142	154	Wild
UF 12114	UF	12114	Geomys_pinetis	Euarchontoglires	Castorimorpha_Rodentia	Geomyidae	Male	8.82	221	178	Wild
UF 12115	UF	12115	Geomys_pinetis	Euarchontoglires	Castorimorpha_Rodentia	Geomyidae	Male	9.39	212	181	Wild
UF 12203	UF	12203	Geomys_pinetis	Euarchontoglires	Castorimorpha_Rodentia	Geomyidae	Female	8.54	146	159	Wild
UF 22171	UF	22171	Geomys_pinetis	Euarchontoglires	Castorimorpha_Rodentia	Geomyidae	Male	9.28	226	180	Wild
UWBM 82502	UWBM	82502	Giraffa_camelopardalis	Laurasiatheria	Artiodactyla	Giraffidae	Male	110.36	911721	3355	Captive	Mass measurement originally 2010 lbs
CM 29879	CM	29879	Glaucomys_volans	Euarchontoglires	Sciuromorpha_Rodentia	Sciuridae	Female	8.36	71.5	NA	Wild
CM 60088	CM	60088	Glaucomys_volans	Euarchontoglires	Sciuromorpha_Rodentia	Sciuridae	Male	7.9	70.9	NA	Wild
CM 70655	CM	70655	Glaucomys_volans	Euarchontoglires	Sciuromorpha_Rodentia	Sciuridae	Female	7.95	76	NA	Wild
CM 89355	CM	89355	Glaucomys_volans	Euarchontoglires	Sciuromorpha_Rodentia	Sciuridae	Male	7.53	63	NA	Wild
CM 94601	CM	94601	Glaucomys_volans	Euarchontoglires	Sciuromorpha_Rodentia	Sciuridae	Male	7.65	57	NA	Wild
CM 94602	CM	94602	Glaucomys_volans	Euarchontoglires	Sciuromorpha_Rodentia	Sciuridae	Female	7.34	57	NA	Wild
CMNH 10128	CMNH	10128	Glaucomys_volans	Euarchontoglires	Sciuromorpha_Rodentia	Sciuridae	Male	7.89	70.2	NA	Wild
CMNH 20224	CMNH	20224	Glaucomys_volans	Euarchontoglires	Sciuromorpha_Rodentia	Sciuridae	Male	8.17	62.9	NA	Wild
CMNH 21106	CMNH	21106	Glaucomys_volans	Euarchontoglires	Sciuromorpha_Rodentia	Sciuridae	Female	8.06	66.5	NA	Wild
CMNH 21876	CMNH	21876	Glaucomys_volans	Euarchontoglires	Sciuromorpha_Rodentia	Sciuridae	Male	7.95	49.3	NA	Wild	Juvenile
CMNH 21943	CMNH	21943	Glaucomys_volans	Euarchontoglires	Sciuromorpha_Rodentia	Sciuridae	Male	7.95	69.2	NA	Wild
CMNH 22401	CMNH	22401	Glaucomys_volans	Euarchontoglires	Sciuromorpha_Rodentia	Sciuridae	Male	7.71	61.4	NA	Wild
CMNH 22410	CMNH	22410	Glaucomys_volans	Euarchontoglires	Sciuromorpha_Rodentia	Sciuridae	Male	7.97	60	NA	Wild
OMNH 17359	OMNH	17359	Gracilinanus_agilis	Marsupialia	Didelphimorphia	Didelphidae	Male	6.25	25.2	103	Wild
OMNH 17360	OMNH	17360	Gracilinanus_agilis	Marsupialia	Didelphimorphia	Didelphidae	Male	6.65	27.2	102	Wild
OMNH 17361	OMNH	17361	Gracilinanus_agilis	Marsupialia	Didelphimorphia	Didelphidae	Female	6.25	27	105	Wild
OMNH 17362	OMNH	17362	Gracilinanus_agilis	Marsupialia	Didelphimorphia	Didelphidae	Female	6.31	25.5	109	Wild
OMNH 17363	OMNH	17363	Gracilinanus_agilis	Marsupialia	Didelphimorphia	Didelphidae	Female	6.11	18	103	Wild
OMNH 17364	OMNH	17364	Gracilinanus_agilis	Marsupialia	Didelphimorphia	Didelphidae	Female	6.25	14.5	80	Wild
OMNH 17365	OMNH	17365	Gracilinanus_agilis	Marsupialia	Didelphimorphia	Didelphidae	Female	6.26	16.5	86	Wild
OMNH 17370	OMNH	17370	Gracilinanus_agilis	Marsupialia	Didelphimorphia	Didelphidae	Male	6.15	14.5	87	Wild
OMNH 17372	OMNH	17372	Gracilinanus_agilis	Marsupialia	Didelphimorphia	Didelphidae	Female	6.1	27.5	109	Wild
OMNH 37215	OMNH	37215	Gracilinanus_agilis	Marsupialia	Didelphimorphia	Didelphidae	Male	6.53	27.5	109	Wild
OMNH 15198	OMNH	15198	Graomys_griseoflavus	Euarchontoglires	Myomorpha_Rodentia	Cricetidae	Female	7.56	70	141	Wild
OMNH 15300	OMNH	15300	Graomys_griseoflavus	Euarchontoglires	Myomorpha_Rodentia	Cricetidae	Male	7.39	58	128	Wild
OMNH 19392	OMNH	19392	Graomys_griseoflavus	Euarchontoglires	Myomorpha_Rodentia	Cricetidae	Male	7.1	60	130	Wild
OMNH 19393	OMNH	19393	Graomys_griseoflavus	Euarchontoglires	Myomorpha_Rodentia	Cricetidae	Female	7.56	60	129	Wild
OMNH 23560	OMNH	23560	Graomys_griseoflavus	Euarchontoglires	Myomorpha_Rodentia	Cricetidae	Female	6.79	59	129	Wild
OMNH 30051	OMNH	30051	Graomys_griseoflavus	Euarchontoglires	Myomorpha_Rodentia	Cricetidae	Female	6.86	52	121	Wild
OMNH 30054	OMNH	30054	Graomys_griseoflavus	Euarchontoglires	Myomorpha_Rodentia	Cricetidae	Male	7.43	80	148	Wild
OMNH 30068	OMNH	30068	Graomys_griseoflavus	Euarchontoglires	Myomorpha_Rodentia	Cricetidae	Female	7.69	57	127	Wild
OMNH 33336	OMNH	33336	Graomys_griseoflavus	Euarchontoglires	Myomorpha_Rodentia	Cricetidae	Male	7.61	64	134	Wild
OMNH 35389	OMNH	35389	Graomys_griseoflavus	Euarchontoglires	Myomorpha_Rodentia	Cricetidae	Female	7.23	70	139	Wild
CM 42200	CM	42200	Graphiurus_nagtglasii	Euarchontoglires	Sciuromorpha_Rodentia	Gliridae	Female	8.43	89	NA	Wild
CM 59455	CM	59455	Graphiurus_nagtglasii	Euarchontoglires	Sciuromorpha_Rodentia	Gliridae	Female	9	100	NA	Wild
CM 59457	CM	59457	Graphiurus_nagtglasii	Euarchontoglires	Sciuromorpha_Rodentia	Gliridae	Male	9.22	115	NA	Wild
CM 59458	CM	59458	Graphiurus_nagtglasii	Euarchontoglires	Sciuromorpha_Rodentia	Gliridae	Female	8.67	87	NA	Wild
CM 69330	CM	69330	Graphiurus_nagtglasii	Euarchontoglires	Sciuromorpha_Rodentia	Gliridae	Female	8.15	91	NA	Wild
CM 69332	CM	69332	Graphiurus_nagtglasii	Euarchontoglires	Sciuromorpha_Rodentia	Gliridae	Male	7.97	80	NA	Wild
CM 69333	CM	69333	Graphiurus_nagtglasii	Euarchontoglires	Sciuromorpha_Rodentia	Gliridae	Male	7.98	90	NA	Wild	Right condyle a little damaged
CM 69334	CM	69334	Graphiurus_nagtglasii	Euarchontoglires	Sciuromorpha_Rodentia	Gliridae	Male	8.06	85	NA	Wild
CM 69335	CM	69335	Graphiurus_nagtglasii	Euarchontoglires	Sciuromorpha_Rodentia	Gliridae	Female	8.09	81	NA	Wild
UMMZ 111093	UMMZ	111093	Gulo_gulo	Laurasiatheria	Carnivora	Mustelidae	Male	34.94	12701	NA	Wild	Originally recoded as 28 lbs
UWBM 41022	UWBM	41022	Gulo_gulo	Laurasiatheria	Carnivora	Mustelidae	Female	35.62	11450	919	Wild
UF 14206	UF	14206	Helarctos_malayanus	Laurasiatheria	Carnivora	Ursidae	Male	44.88	62100	NA	Captive
USNM 538095	USNM	538095	Helarctos_malayanus	Laurasiatheria	Carnivora	Ursidae	Male	58.81	98600	NA	Captive
CUMV 13752	CUMV	13752	Helogale_parvula	Laurasiatheria	Carnivora	Herpestidae	Male	13.18	305	231	Wild
CUMV 14176	CUMV	14176	Helogale_parvula	Laurasiatheria	Carnivora	Herpestidae	Male	13.31	400	242	Wild
UWBM 35890	UWBM	35890	Helogale_parvula	Laurasiatheria	Carnivora	Herpestidae	Male	13.01	300	240	Wild
UWBM 36467	UWBM	36467	Helogale_parvula	Laurasiatheria	Carnivora	Herpestidae	Male	14.11	455	250	Wild
UWBM 36468	UWBM	36468	Helogale_parvula	Laurasiatheria	Carnivora	Herpestidae	Female	13.47	340	240	Wild
UWBM 36469	UWBM	36469	Helogale_parvula	Laurasiatheria	Carnivora	Herpestidae	Female	13.38	400	245	Wild
UWBM 36470	UWBM	36470	Helogale_parvula	Laurasiatheria	Carnivora	Herpestidae	Female	12.8	255	230	Wild
UWBM 36471	UWBM	36471	Helogale_parvula	Laurasiatheria	Carnivora	Herpestidae	Female	14.36	315	240	Wild
UF 14655	UF	14655	Hemiechinus_auritus	Laurasiatheria	Eulipotyphla	Erinaceidae	Male	10.26	450	215	Wild
UF 5169	UF	5169	Hemiechinus_auritus	Laurasiatheria	Eulipotyphla	Erinaceidae	Female	10.66	360	155	Wild
UF 5170	UF	5170	Hemiechinus_auritus	Laurasiatheria	Eulipotyphla	Erinaceidae	Female	10.6	260	155	Wild
USNM 600277	USNM	600277	Hemiechinus_auritus	Laurasiatheria	Eulipotyphla	Erinaceidae	Female	11.25	310	184	Wild
USNM 600456	USNM	600456	Hemiechinus_auritus	Laurasiatheria	Eulipotyphla	Erinaceidae	Female	11.81	709.2	229	Wild
USNM 602059	USNM	602059	Hemiechinus_auritus	Laurasiatheria	Eulipotyphla	Erinaceidae	Female	12.16	459.2	202	Wild
USNM 602060	USNM	602060	Hemiechinus_auritus	Laurasiatheria	Eulipotyphla	Erinaceidae	Male	12.5	646	205	Wild
USNM 602061	USNM	602061	Hemiechinus_auritus	Laurasiatheria	Eulipotyphla	Erinaceidae	Male	11.16	664.3	206	Wild
CM 85594	CM	85594	Herpestes_ichneumon	Laurasiatheria	Carnivora	Herpestidae	Male	20.55	2575	NA	Wild
CM 85595	CM	85595	Herpestes_ichneumon	Laurasiatheria	Carnivora	Herpestidae	Female	21.04	2250	NA	Wild
CUMV 13699	CUMV	13699	Heterohyrax_brucei	Afrotheria	Hyracoidea	Procaviidae	Female	17.09	1575	395	Wild
CUMV 13731	CUMV	13731	Heterohyrax_brucei	Afrotheria	Hyracoidea	Procaviidae	Female	18.95	1800	455	Wild
CUMV 13855	CUMV	13855	Heterohyrax_brucei	Afrotheria	Hyracoidea	Procaviidae	Male	18.44	2050	NA	Wild	Condyles broken, no photo
CUMV 13856	CUMV	13856	Heterohyrax_brucei	Afrotheria	Hyracoidea	Procaviidae	Female	19.88	2500	431	Wild
CUMV 13857	CUMV	13857	Heterohyrax_brucei	Afrotheria	Hyracoidea	Procaviidae	Female	19.16	1975	446	Wild
CUMV 13858	CUMV	13858	Heterohyrax_brucei	Afrotheria	Hyracoidea	Procaviidae	Female	18.3	2300	464	Wild
CUMV 19637	CUMV	19637	Heterohyrax_brucei	Afrotheria	Hyracoidea	Procaviidae	Female	18.57	1700	NA	Wild
CUMV 19639	CUMV	19639	Heterohyrax_brucei	Afrotheria	Hyracoidea	Procaviidae	Female	18.4	2000	NA	Wild
CUMV 19984	CUMV	19984	Heterohyrax_brucei	Afrotheria	Hyracoidea	Procaviidae	Male	20.16	2350	NA	Wild
UWBM 36472	UWBM	36472	Heterohyrax_brucei	Afrotheria	Hyracoidea	Procaviidae	Male	18.32	1980	419	Wild
USNM 384208	USNM	384208	Hippotragus_niger	Laurasiatheria	Artiodactyla	Bovidae	Female	80.54	190509	1985	Wild
USNM 142161	USNM	142161	Hydrochoerus_hydrochaeris	Euarchontoglires	Hystricomorpha_Rodentia	Caviidae	Male	36.98	32604	NA	Captive
USNM 154186	USNM	154186	Hydrochoerus_hydrochaeris	Euarchontoglires	Hystricomorpha_Rodentia	Caviidae	Male	29.9	31525	NA	Wild
USNM 372873	USNM	372873	Hydrochoerus_hydrochaeris	Euarchontoglires	Hystricomorpha_Rodentia	Caviidae	Female	39.42	41314	1130	Wild
USNM 443413	USNM	443413	Hydrochoerus_hydrochaeris	Euarchontoglires	Hystricomorpha_Rodentia	Caviidae	Female	35	32000	NA	Wild
MVZ 175330	MVZ	175330	Hydromys_chrysogaster	Euarchontoglires	Myomorpha_Rodentia	Muridae	Female	12.1	387	255.26	Wild
USNM 482001	USNM	482001	Hyemoschus_aquaticus	Laurasiatheria	Artiodactyla	Tragulidae	Male	26.85	7200	642	Wild
AMNH 267338	AMNH	267338	Hyladelphys_kalinowskii	Marsupialia	Didelphimorphia	Didelphidae	Male	6.04	18	76	Wild
USNM 153797	USNM	153797	Hylobates_albibarbis	Euarchontoglires	Primates	Hylobatidae	Female	26.22	6804	465	Wild
USNM 153801	USNM	153801	Hylobates_albibarbis	Euarchontoglires	Primates	Hylobatidae	Male	28.23	6228	NA	Wild
USNM 143570	USNM	143570	Hylobates_lar	Euarchontoglires	Primates	Hylobatidae	Female	26.55	5330	460	Wild
USNM 487904	USNM	487904	Hylomys_suillus	Laurasiatheria	Eulipotyphla	Erinaceidae	Female	8.42	55	134	Wild
USNM 487905	USNM	487905	Hylomys_suillus	Laurasiatheria	Eulipotyphla	Erinaceidae	Female	7.9	56	142	Wild
USNM 487906	USNM	487906	Hylomys_suillus	Laurasiatheria	Eulipotyphla	Erinaceidae	Male	8.33	68	155	Wild
USNM 487907	USNM	487907	Hylomys_suillus	Laurasiatheria	Eulipotyphla	Erinaceidae	Female	7.89	54	133	Wild
USNM 487909	USNM	487909	Hylomys_suillus	Laurasiatheria	Eulipotyphla	Erinaceidae	Male	8.53	72	150	Wild
USNM 487911	USNM	487911	Hylomys_suillus	Laurasiatheria	Eulipotyphla	Erinaceidae	Female	8.55	65.5	143	Wild
USNM 487912	USNM	487912	Hylomys_suillus	Laurasiatheria	Eulipotyphla	Erinaceidae	Male	8.56	68	152	Wild
USNM 487913	USNM	487913	Hylomys_suillus	Laurasiatheria	Eulipotyphla	Erinaceidae	Male	8.2	61.5	146	Wild
USNM 487914	USNM	487914	Hylomys_suillus	Laurasiatheria	Eulipotyphla	Erinaceidae	Female	8.37	61.5	131	Wild
USNM 487916	USNM	487916	Hylomys_suillus	Laurasiatheria	Eulipotyphla	Erinaceidae	Male	8.27	67.5	139	Wild
CM 85588	CM	85588	Hystrix_cristata	Euarchontoglires	Hystricomorpha_Rodentia	Hystricidae	Female	33.32	11000	NA	Wild
CM 85596	CM	85596	Ichneumia_albicauda	Laurasiatheria	Carnivora	Herpestidae	Male	22.77	3150	NA	Wild
CUMV 13754	CUMV	13754	Ichneumia_albicauda	Laurasiatheria	Carnivora	Herpestidae	Female	22.5	2000	543	Wild
CUMV 15025	CUMV	15025	Ichneumia_albicauda	Laurasiatheria	Carnivora	Herpestidae	Male	23.1	3500	NA	Wild
CUMV 15026	CUMV	15026	Ichneumia_albicauda	Laurasiatheria	Carnivora	Herpestidae	Male	21.94	3500	NA	Wild
MECN 4914	DMMECN	4914	Ichthyomys_stolzmanni	Euarchontoglires	Myomorpha_Rodentia	Cricetidae	Male	9.7	140	160	Wild	Measurements from Brito et al. 2016
MNCR M2106	MNCR	M2106	Ichthyomys_tweedii	Euarchontoglires	Myomorpha_Rodentia	Cricetidae	Female	9.3	125	165	Wild	Measurements from Ramirez-Fernandez et al. 2020
USNM 460684	USNM	460684	Ichthyomys_tweedii	Euarchontoglires	Myomorpha_Rodentia	Cricetidae	Male	9.2	127	143	Wild	Measurements from Ramirez-Fernandez et al. 2020
USNM 461078	USNM	461078	Ichthyomys_tweedii	Euarchontoglires	Myomorpha_Rodentia	Cricetidae	Male	8.8	123	144	Wild	Measurements from Ramirez-Fernandez et al. 2020
USNM 461094	USNM	461094	Ichthyomys_tweedii	Euarchontoglires	Myomorpha_Rodentia	Cricetidae	Male	8.8	155	197	Wild	Measurements from Ramirez-Fernandez et al. 2020
OMNH 2717	OMNH	2717	Ictidomys_mexicanus	Euarchontoglires	Sciuromorpha_Rodentia	Sciuridae	Female	9.13	142.5	177	Wild
OMNH 2718	OMNH	2718	Ictidomys_mexicanus	Euarchontoglires	Sciuromorpha_Rodentia	Sciuridae	Female	9.42	147.6	180	Wild
OMNH 2719	OMNH	2719	Ictidomys_mexicanus	Euarchontoglires	Sciuromorpha_Rodentia	Sciuridae	Male	10.33	248	185	Wild
OMNH 2720	OMNH	2720	Ictidomys_mexicanus	Euarchontoglires	Sciuromorpha_Rodentia	Sciuridae	Female	9.63	176.5	190	Wild
OMNH 2721	OMNH	2721	Ictidomys_mexicanus	Euarchontoglires	Sciuromorpha_Rodentia	Sciuridae	Male	10.38	360	200	Wild
OMNH 2722	OMNH	2722	Ictidomys_mexicanus	Euarchontoglires	Sciuromorpha_Rodentia	Sciuridae	Female	9.53	179	200	Wild
OMNH 2723	OMNH	2723	Ictidomys_mexicanus	Euarchontoglires	Sciuromorpha_Rodentia	Sciuridae	Female	9.55	187.5	180	Wild
OMNH 2724	OMNH	2724	Ictidomys_mexicanus	Euarchontoglires	Sciuromorpha_Rodentia	Sciuridae	Male	9.95	219	215	Wild
OMNH 2727	OMNH	2727	Ictidomys_mexicanus	Euarchontoglires	Sciuromorpha_Rodentia	Sciuridae	Male	11.09	203	190	Wild
OMNH 2728	OMNH	2728	Ictidomys_mexicanus	Euarchontoglires	Sciuromorpha_Rodentia	Sciuridae	Female	10.64	163.5	166	Wild
OMNH 2729	OMNH	2729	Ictidomys_mexicanus	Euarchontoglires	Sciuromorpha_Rodentia	Sciuridae	Male	10.53	304.6	202	Wild
OMNH 2730	OMNH	2730	Ictidomys_mexicanus	Euarchontoglires	Sciuromorpha_Rodentia	Sciuridae	Male	10.42	230.5	192	Wild
OMNH 10406	OMNH	10406	Ictidomys_tridecemlineatus	Euarchontoglires	Sciuromorpha_Rodentia	Sciuridae	Female	9.04	133.5	159	Wild
OMNH 17692	OMNH	17692	Ictidomys_tridecemlineatus	Euarchontoglires	Sciuromorpha_Rodentia	Sciuridae	Male	8.88	120	160	Wild
OMNH 17693	OMNH	17693	Ictidomys_tridecemlineatus	Euarchontoglires	Sciuromorpha_Rodentia	Sciuridae	Female	8.59	129	160	Wild
OMNH 17699	OMNH	17699	Ictidomys_tridecemlineatus	Euarchontoglires	Sciuromorpha_Rodentia	Sciuridae	Female	8.27	121	165	Wild
OMNH 5220	OMNH	5220	Ictidomys_tridecemlineatus	Euarchontoglires	Sciuromorpha_Rodentia	Sciuridae	Male	9.6	133	165	Wild
OMNH 5221	OMNH	5221	Ictidomys_tridecemlineatus	Euarchontoglires	Sciuromorpha_Rodentia	Sciuridae	Male	9.37	121	151	Wild
OMNH 7423	OMNH	7423	Ictidomys_tridecemlineatus	Euarchontoglires	Sciuromorpha_Rodentia	Sciuridae	Female	9.21	129	171	Wild
UWYMV 2048	UWYMV	2048	Ictidomys_tridecemlineatus	Euarchontoglires	Sciuromorpha_Rodentia	Sciuridae	Female	8.34	113	NA	Wild
UWYMV 6055	UWYMV	6055	Ictidomys_tridecemlineatus	Euarchontoglires	Sciuromorpha_Rodentia	Sciuridae	Male	8.54	80	NA	Wild
UWYMV 6056	UWYMV	6056	Ictidomys_tridecemlineatus	Euarchontoglires	Sciuromorpha_Rodentia	Sciuridae	Male	8.29	82	NA	Wild
CM 47316	CM	47316	Ictonyx_striatus	Laurasiatheria	Carnivora	Mustelidae	Male	15.26	560	NA	Wild
CUMV 13608	CUMV	13608	Ictonyx_striatus	Laurasiatheria	Carnivora	Mustelidae	Female	16.58	705	399	Wild
USNM 469845	USNM	469845	Ictonyx_striatus	Laurasiatheria	Carnivora	Mustelidae	Female	14.7	408	263	Wild	juvenile
USNM 469846	USNM	469846	Ictonyx_striatus	Laurasiatheria	Carnivora	Mustelidae	Male	15.01	567	338	Wild
USNM 469847	USNM	469847	Ictonyx_striatus	Laurasiatheria	Carnivora	Mustelidae	Female	14.76	555	302	Wild
USNM 469848	USNM	469848	Ictonyx_striatus	Laurasiatheria	Carnivora	Mustelidae	Male	14.3	567	296	Wild
USNM 469850	USNM	469850	Ictonyx_striatus	Laurasiatheria	Carnivora	Mustelidae	Female	15.13	520	290	Wild
USNM 469851	USNM	469851	Ictonyx_striatus	Laurasiatheria	Carnivora	Mustelidae	Male	14.96	454	310	Wild
USNM 469852	USNM	469852	Ictonyx_striatus	Laurasiatheria	Carnivora	Mustelidae	Female	14.48	457	273	Wild
CM 41142	CM	41142	Idiurus_macrotis	Euarchontoglires	Anomaluromorpha_Rodentia	Anomaluridae	Male	7.25	34	NA	Wild
CM 41146	CM	41146	Idiurus_macrotis	Euarchontoglires	Anomaluromorpha_Rodentia	Anomaluridae	Male	6.84	32	NA	Wild
CM 69354	CM	69354	Idiurus_macrotis	Euarchontoglires	Anomaluromorpha_Rodentia	Anomaluridae	Male	6.63	29	NA	Wild
CM 69359	CM	69359	Idiurus_macrotis	Euarchontoglires	Anomaluromorpha_Rodentia	Anomaluridae	Female	6.97	28	NA	Wild
CM 69360	CM	69360	Idiurus_macrotis	Euarchontoglires	Anomaluromorpha_Rodentia	Anomaluridae	Female	6.91	25	NA	Wild
CM 69361	CM	69361	Idiurus_macrotis	Euarchontoglires	Anomaluromorpha_Rodentia	Anomaluridae	Male	6.88	24	NA	Wild
CM 69363	CM	69363	Idiurus_macrotis	Euarchontoglires	Anomaluromorpha_Rodentia	Anomaluridae	Female	6.71	26	NA	Wild
CM 101556	CM	101556	Kerodon_rupestris	Euarchontoglires	Hystricomorpha_Rodentia	Caviidae	Male	12.41	640	NA	Captive
CM 101558	CM	101558	Kerodon_rupestris	Euarchontoglires	Hystricomorpha_Rodentia	Caviidae	Male	13.73	528	NA	Captive
CM 101559	CM	101559	Kerodon_rupestris	Euarchontoglires	Hystricomorpha_Rodentia	Caviidae	Male	12.85	714	NA	Captive
CM 101560	CM	101560	Kerodon_rupestris	Euarchontoglires	Hystricomorpha_Rodentia	Caviidae	Female	11.64	577	NA	Captive
CM 101563	CM	101563	Kerodon_rupestris	Euarchontoglires	Hystricomorpha_Rodentia	Caviidae	Female	12.46	557	NA	Captive
CM 101564	CM	101564	Kerodon_rupestris	Euarchontoglires	Hystricomorpha_Rodentia	Caviidae	Female	12.51	521	NA	Captive
OMNH 18590	OMNH	18590	Kerodon_rupestris	Euarchontoglires	Hystricomorpha_Rodentia	Caviidae	Female	12.32	734	340	Wild
USNM 500420	USNM	500420	Kobus_kob	Laurasiatheria	Artiodactyla	Bovidae	Male	62.19	93000	1580	Wild
USNM 500421	USNM	500421	Kobus_kob	Laurasiatheria	Artiodactyla	Bovidae	Male	55.3	79000	1510	Wild
USNM 500488	USNM	500488	Kobus_kob	Laurasiatheria	Artiodactyla	Bovidae	Male	60.28	87200	1520	Wild
USNM 500520	USNM	500520	Kobus_kob	Laurasiatheria	Artiodactyla	Bovidae	Female	54.29	63000	1470	Wild
USNM 500523	USNM	500523	Kobus_kob	Laurasiatheria	Artiodactyla	Bovidae	Female	50.01	62000	1450	Wild
USNM 500524	USNM	500524	Kobus_kob	Laurasiatheria	Artiodactyla	Bovidae	Male	62.58	101000	1600	Wild
USNM 500527	USNM	500527	Kobus_kob	Laurasiatheria	Artiodactyla	Bovidae	Female	54.06	69300	1475	Wild
USNM 500533	USNM	500533	Kobus_kob	Laurasiatheria	Artiodactyla	Bovidae	Female	53.59	68500	1290	Wild
USNM 500535	USNM	500535	Kobus_kob	Laurasiatheria	Artiodactyla	Bovidae	Female	51.62	56700	1290	Wild
USNM 500724	USNM	500724	Kobus_kob	Laurasiatheria	Artiodactyla	Bovidae	Male	54.78	72600	1440	Wild
MEPN 10237	MEPN	10237	Lagidium_ahuacaense	Euarchontoglires	Hystricomorpha_Rodentia	Chinchillidae	Male	19.14	2030	403	Wild	Measurements from Ledesma et al. 2009
OMNH 15158	OMNH	15158	Lagostomus_maximus	Euarchontoglires	Hystricomorpha_Rodentia	Chinchillidae	Female	18.11	1500	348	Wild
OMNH 15159	OMNH	15159	Lagostomus_maximus	Euarchontoglires	Hystricomorpha_Rodentia	Chinchillidae	NA	18.39	1300	354	Wild
USNM 545879	USNM	545879	Lagothrix_lagotricha	Euarchontoglires	Primates	Atelidae	Male	28.94	4540	430	Wild
USNM 545880	USNM	545880	Lagothrix_lagotricha	Euarchontoglires	Primates	Atelidae	Male	29.43	5800	450	Wild
USNM 545881	USNM	545881	Lagothrix_lagotricha	Euarchontoglires	Primates	Atelidae	Female	27.87	5400	420	Wild
USNM 545890	USNM	545890	Lagothrix_lagotricha	Euarchontoglires	Primates	Atelidae	Female	29.1	5650	440	Wild
UMMZ 157201	UMMZ	157201	Lama_guanicoe	Laurasiatheria	Artiodactyla	Camelidae	Male	48.19	99000	1195	Captive
USNM 588424	USNM	588424	Leontopithecus_rosalia	Euarchontoglires	Primates	Callitrichidae	Female	14.61	369	NA	Captive
UMMZ 59965	UMMZ	59965	Leopardus_pardalis	Laurasiatheria	Carnivora	Felidae	NA	30.76	15422	NA	Wild
USNM 372860	USNM	372860	Leopardus_pardalis	Laurasiatheria	Carnivora	Felidae	Male	34.03	11350	810	Wild
USNM 374854	USNM	374854	Leopardus_pardalis	Laurasiatheria	Carnivora	Felidae	Male	33.23	10896	875	Wild
USNM 388317	USNM	388317	Leopardus_pardalis	Laurasiatheria	Carnivora	Felidae	Male	33.01	10500	783	Wild
USNM 406844	USNM	406844	Leopardus_pardalis	Laurasiatheria	Carnivora	Felidae	Female	33.61	9988	993	Wild
USNM 443489	USNM	443489	Leopardus_pardalis	Laurasiatheria	Carnivora	Felidae	Female	30.97	6590	780	Wild
CM 33284	CM	33284	Lepus_americanus	Euarchontoglires	Lagomorpha	Leporidae	Male	13.07	1260	NA	Wild
CM 33285	CM	33285	Lepus_americanus	Euarchontoglires	Lagomorpha	Leporidae	Female	13.13	1060	NA	Wild
CM 33286	CM	33286	Lepus_americanus	Euarchontoglires	Lagomorpha	Leporidae	Male	15.8	1510	NA	Wild
CM 37054	CM	37054	Lepus_americanus	Euarchontoglires	Lagomorpha	Leporidae	Male	15.02	1588	NA	Wild
CM 37055	CM	37055	Lepus_americanus	Euarchontoglires	Lagomorpha	Leporidae	Female	17.28	2155	NA	Wild
CM 69636	CM	69636	Lepus_americanus	Euarchontoglires	Lagomorpha	Leporidae	Male	13.81	1670	NA	Wild
CMNH 19316	CMNH	19316	Lepus_americanus	Euarchontoglires	Lagomorpha	Leporidae	Female	15.7	1361	NA	Wild
OMNH 6810	OMNH	6810	Lepus_californicus	Euarchontoglires	Lagomorpha	Leporidae	Male	14.65	2494.756	508	Wild
OMNH 7733	OMNH	7733	Lepus_californicus	Euarchontoglires	Lagomorpha	Leporidae	Male	14.86	2154.562	484	Wild
OMNH 7734	OMNH	7734	Lepus_californicus	Euarchontoglires	Lagomorpha	Leporidae	Female	16.56	2494.756	363	Wild
OMNH 9267	OMNH	9267	Lepus_californicus	Euarchontoglires	Lagomorpha	Leporidae	Female	16.92	2608.154	468	Wild
UMMZ 54475	UMMZ	54475	Lepus_californicus	Euarchontoglires	Lagomorpha	Leporidae	Male	15.56	2180	NA	Wild
UMMZ 54476	UMMZ	54476	Lepus_californicus	Euarchontoglires	Lagomorpha	Leporidae	Female	16.14	2630	NA	Wild
UMMZ 54477	UMMZ	54477	Lepus_californicus	Euarchontoglires	Lagomorpha	Leporidae	Male	15.12	2010	NA	Wild
UMMZ 54478	UMMZ	54478	Lepus_californicus	Euarchontoglires	Lagomorpha	Leporidae	Female	16	2210	NA	Wild
UMMZ 54479	UMMZ	54479	Lepus_californicus	Euarchontoglires	Lagomorpha	Leporidae	Male	13.72	1980	NA	Wild
UMMZ 54482	UMMZ	54482	Lepus_californicus	Euarchontoglires	Lagomorpha	Leporidae	Female	14.98	2200	NA	Wild
UAM 77099	UAM	77099	Lepus_othus	Euarchontoglires	Lagomorpha	Leporidae	Male	18.3	5400	557	Wild
UWYMV 2984	UWYMV	2984	Lepus_townsendii	Euarchontoglires	Lagomorpha	Leporidae	Male	15.42	3800	NA	Wild	Might have to exclude, condyles are a little weird
UWYMV 2999	UWYMV	2999	Lepus_townsendii	Euarchontoglires	Lagomorpha	Leporidae	Female	15.6	2900	NA	Wild
UWYMV 3002	UWYMV	3002	Lepus_townsendii	Euarchontoglires	Lagomorpha	Leporidae	Male	15.96	2400	NA	Wild
UWYMV 4263	UWYMV	4263	Lepus_townsendii	Euarchontoglires	Lagomorpha	Leporidae	Male	16.95	2442.3	NA	Wild
UMMZ 160457	UMMZ	160457	Lestoros_inca	Marsupialia	Paucituberculata	Caenolestidae	Male	7.56	35	NA	Wild
UMMZ 160458	UMMZ	160458	Lestoros_inca	Marsupialia	Paucituberculata	Caenolestidae	Male	7.04	32	NA	Wild
UMMZ 160460	UMMZ	160460	Lestoros_inca	Marsupialia	Paucituberculata	Caenolestidae	Male	7.43	28	NA	Wild
UMMZ 160465	UMMZ	160465	Lestoros_inca	Marsupialia	Paucituberculata	Caenolestidae	Female	7.19	19	NA	Wild
UMMZ 160466	UMMZ	160466	Lestoros_inca	Marsupialia	Paucituberculata	Caenolestidae	Male	7.69	32	NA	Wild
UMMZ 160467	UMMZ	160467	Lestoros_inca	Marsupialia	Paucituberculata	Caenolestidae	Male	7.42	19	NA	Wild
OMNH 28047	OMNH	28047	Liomys_pictus	Euarchontoglires	Castorimorpha_Rodentia	Heteromyidae	Male	6.45	42	118	Wild
OMNH 28052	OMNH	28052	Liomys_pictus	Euarchontoglires	Castorimorpha_Rodentia	Heteromyidae	Male	6.49	49	126	Wild
OMNH 28093	OMNH	28093	Liomys_pictus	Euarchontoglires	Castorimorpha_Rodentia	Heteromyidae	Female	6.64	41.2	117	Wild
OMNH 28103	OMNH	28103	Liomys_pictus	Euarchontoglires	Castorimorpha_Rodentia	Heteromyidae	Male	6.34	37.5	113	Wild
OMNH 28155	OMNH	28155	Liomys_pictus	Euarchontoglires	Castorimorpha_Rodentia	Heteromyidae	Female	6.77	36.5	111	Wild
OMNH 28206	OMNH	28206	Liomys_pictus	Euarchontoglires	Castorimorpha_Rodentia	Heteromyidae	Female	6.87	36.4	111	Wild
OMNH 28244	OMNH	28244	Liomys_pictus	Euarchontoglires	Castorimorpha_Rodentia	Heteromyidae	Male	6.6	39	111	Wild
OMNH 28276	OMNH	28276	Liomys_pictus	Euarchontoglires	Castorimorpha_Rodentia	Heteromyidae	Female	6.09	40.5	116	Wild
OMNH 6258	OMNH	6258	Liomys_pictus	Euarchontoglires	Castorimorpha_Rodentia	Heteromyidae	Male	6.53	35.3	110	Wild
UF 31015	UF	31015	Litocranius_walleri	Laurasiatheria	Artiodactyla	Bovidae	Male	45.69	31600	NA	Captive
CUMV 10134	CUMV	10134	Lontra_canadensis	Laurasiatheria	Carnivora	Mustelidae	Male	30.98	8618	671	Wild	Weight originally recorded as 19 lbs
CUMV 6772	CUMV	6772	Lontra_canadensis	Laurasiatheria	Carnivora	Mustelidae	Male	30.8	9979	781	Wild	Weight originally recorded as 22 lbs
CUMV 9422	CUMV	9422	Lontra_canadensis	Laurasiatheria	Carnivora	Mustelidae	Male	30.02	7718	674	Wild	Weight originally recorded as 17 lbs
UWBM 32180	UWBM	32180	Lontra_canadensis	Laurasiatheria	Carnivora	Mustelidae	Male	34.41	10900	762	Wild
UWBM 32231	UWBM	32231	Lontra_canadensis	Laurasiatheria	Carnivora	Mustelidae	Male	33.01	8200	655	Wild
UWBM 32232	UWBM	32232	Lontra_canadensis	Laurasiatheria	Carnivora	Mustelidae	Male	31.55	12300	718	Wild
UWBM 32233	UWBM	32233	Lontra_canadensis	Laurasiatheria	Carnivora	Mustelidae	Female	31.58	7300	645	Wild
UWBM 32234	UWBM	32234	Lontra_canadensis	Laurasiatheria	Carnivora	Mustelidae	Female	30.8	7700	658	Wild
UWBM 32241	UWBM	32241	Lontra_canadensis	Laurasiatheria	Carnivora	Mustelidae	Male	34	10450	698	Wild
UWBM 39358	UWBM	39358	Lontra_canadensis	Laurasiatheria	Carnivora	Mustelidae	Female	33.61	8900	767	Wild
UWBM 78743	UWBM	78743	Lontra_canadensis	Laurasiatheria	Carnivora	Mustelidae	Female	33.96	9620	654	Wild
UWBM 82634	UWBM	82634	Lontra_canadensis	Laurasiatheria	Carnivora	Mustelidae	Female	32.77	6340	606	Wild
USNM 452498	USNM	452498	Lophocebus_johnstoni	Euarchontoglires	Primates	Cercopithecidae	Female	29.76	6890	479	Wild
USNM 452502	USNM	452502	Lophocebus_johnstoni	Euarchontoglires	Primates	Cercopithecidae	Male	29.8	4345	448	Wild
USNM 452503	USNM	452503	Lophocebus_johnstoni	Euarchontoglires	Primates	Cercopithecidae	Male	28.06	8480	563	Wild
ROM 96185	ROM	96185	Loxodonta_africana	Afrotheria	Proboscidea	Elephantidae	Male	251.6	6435000	3700	Captive	Recorded as ROM R6000 in other studies. The total length and tail length for ROM R6000 were originally recorded as 3700 and 1200 mm, respectively, which would result in an HBL of 2500 mm (Lim and Seymour, pers. comm.). However, there is reason to believe this is a lapsus and the report of 3700 mm refers to head-body length, rather than total length. Using 2500 mm as the HBL for this specimen resu…
UMMZ 126109	UMMZ	126109	Lutreolina_crassicaudata	Marsupialia	Didelphimorphia	Didelphidae	Male	12.46	700	NA	Wild
UMMZ 126110	UMMZ	126110	Lutreolina_crassicaudata	Marsupialia	Didelphimorphia	Didelphidae	Male	12.43	700	NA	Wild
UMMZ 126111	UMMZ	126111	Lutreolina_crassicaudata	Marsupialia	Didelphimorphia	Didelphidae	Female	12.66	360	NA	Wild
UMMZ 134017	UMMZ	134017	Lutreolina_crassicaudata	Marsupialia	Didelphimorphia	Didelphidae	Female	12.15	325	NA	Wild
UMMZ 134018	UMMZ	134018	Lutreolina_crassicaudata	Marsupialia	Didelphimorphia	Didelphidae	Male	13.5	800	NA	Wild
UMMZ 134019	UMMZ	134019	Lutreolina_crassicaudata	Marsupialia	Didelphimorphia	Didelphidae	Male	14.73	780	NA	Wild
UMMZ 134020	UMMZ	134020	Lutreolina_crassicaudata	Marsupialia	Didelphimorphia	Didelphidae	Male	12.76	500	NA	Wild
UMMZ 134021	UMMZ	134021	Lutreolina_crassicaudata	Marsupialia	Didelphimorphia	Didelphidae	Female	12.01	300	NA	Wild
CM 42775	CM	42775	Lutreolina_massoia	Marsupialia	Didelphimorphia	Didelphidae	Male	12.3	260	NA	Wild
CM 42776	CM	42776	Lutreolina_massoia	Marsupialia	Didelphimorphia	Didelphidae	Female	11.82	176	NA	Wild
CM 42778	CM	42778	Lutreolina_massoia	Marsupialia	Didelphimorphia	Didelphidae	Male	12.2	217	NA	Wild
OMNH 35914	OMNH	35914	Lycalopex_griseus	Laurasiatheria	Carnivora	Canidae	Male	22.26	2600	NA	Wild
USNM 470142	USNM	470142	Lycaon_pictus	Laurasiatheria	Carnivora	Canidae	Male	43.31	24948	1000	Wild
USNM 470144	USNM	470144	Lycaon_pictus	Laurasiatheria	Carnivora	Canidae	Male	39.92	21319	945	Wild
UWBM 51786	UWBM	51786	Lynx_canadensis	Laurasiatheria	Carnivora	Felidae	Male	31	9072	830	Wild	Mass measurement originally 20 lbs
UWYMV 2695	UWYMV	2695	Lynx_canadensis	Laurasiatheria	Carnivora	Felidae	Female	29.17	7711	NA	Wild	Original measurement 17 lbs
UF 22514	UF	22514	Lynx_rufus	Laurasiatheria	Carnivora	Felidae	Female	28.97	8278	685	Wild
UF 22550	UF	22550	Lynx_rufus	Laurasiatheria	Carnivora	Felidae	Male	28.41	9225	770	Wild
UF 22562	UF	22562	Lynx_rufus	Laurasiatheria	Carnivora	Felidae	Female	28.21	7711	NA	Wild
UF 22564	UF	22564	Lynx_rufus	Laurasiatheria	Carnivora	Felidae	Male	29.09	9525	765	Wild
UF 22565	UF	22565	Lynx_rufus	Laurasiatheria	Carnivora	Felidae	Female	29.76	8845	890	Wild
UF 22567	UF	22567	Lynx_rufus	Laurasiatheria	Carnivora	Felidae	Male	29.29	9979	750	Wild
UF 22570	UF	22570	Lynx_rufus	Laurasiatheria	Carnivora	Felidae	Female	30.21	9630	740	Wild
UF 22578	UF	22578	Lynx_rufus	Laurasiatheria	Carnivora	Felidae	Male	30.6	10580	800	Wild
UF 22579	UF	22579	Lynx_rufus	Laurasiatheria	Carnivora	Felidae	Male	30.76	11450	810	Wild
UF 22581	UF	22581	Lynx_rufus	Laurasiatheria	Carnivora	Felidae	Female	29.17	7100	760	Wild
USNM 111898	USNM	111898	Macaca_fascicularis	Euarchontoglires	Primates	Cercopithecidae	Female	24.3	5103	470	Wild
USNM 114408	USNM	114408	Macaca_fascicularis	Euarchontoglires	Primates	Cercopithecidae	Male	23.55	3860	420	Wild
USNM 114410	USNM	114410	Macaca_fascicularis	Euarchontoglires	Primates	Cercopithecidae	Male	22.91	3970	425	Wild
USNM 114506	USNM	114506	Macaca_fascicularis	Euarchontoglires	Primates	Cercopithecidae	Male	22.55	4650	453	Wild
USNM 115676	USNM	115676	Macaca_fascicularis	Euarchontoglires	Primates	Cercopithecidae	Male	24.1	5000	485	Wild
USNM 121513	USNM	121513	Macaca_fascicularis	Euarchontoglires	Primates	Cercopithecidae	Female	24.22	3740	325	Wild
USNM 121803	USNM	121803	Macaca_fascicularis	Euarchontoglires	Primates	Cercopithecidae	Male	22.31	5000	415	Wild
USNM 121836	USNM	121836	Macaca_fascicularis	Euarchontoglires	Primates	Cercopithecidae	Male	23.79	4000	435	Wild
USNM 151830	USNM	151830	Macaca_fascicularis	Euarchontoglires	Primates	Cercopithecidae	Female	22.04	3900	438	Wild
USNM 344989	USNM	344989	Macaca_fascicularis	Euarchontoglires	Primates	Cercopithecidae	Female	23.19	2350	390	Wild
USNM 344990	USNM	344990	Macaca_fascicularis	Euarchontoglires	Primates	Cercopithecidae	Male	25.19	4670	387	Wild
USNM 357241	USNM	357241	Macaca_fascicularis	Euarchontoglires	Primates	Cercopithecidae	Male	24.22	6690	440	Wild
USNM 521839	USNM	521839	Macaca_fascicularis	Euarchontoglires	Primates	Cercopithecidae	Male	23.61	5400	495	Wild
USNM 114503	USNM	114503	Macaca_nemestrina	Euarchontoglires	Primates	Cercopithecidae	Female	28.41	7000	490	Wild
USNM 123143	USNM	123143	Macaca_nemestrina	Euarchontoglires	Primates	Cercopithecidae	Male	30.69	11000	550	Wild
USNM 141144	USNM	141144	Macaca_nemestrina	Euarchontoglires	Primates	Cercopithecidae	Female	29.33	7000	490	Wild
USNM 144094	USNM	144094	Macaca_nemestrina	Euarchontoglires	Primates	Cercopithecidae	Male	28.23	11000	575	Wild
USNM 476783	USNM	476783	Macaca_sylvanus	Euarchontoglires	Primates	Cercopithecidae	Female	30.05	8200	NA	Wild
USNM 476786	USNM	476786	Macaca_sylvanus	Euarchontoglires	Primates	Cercopithecidae	Female	30.04	9000	NA	Wild
USNM 476787	USNM	476787	Macaca_sylvanus	Euarchontoglires	Primates	Cercopithecidae	Female	27.07	10000	NA	Wild
USNM 476791	USNM	476791	Macaca_sylvanus	Euarchontoglires	Primates	Cercopithecidae	Male	28.08	10000	NA	Wild
OMNH 3277	OMNH	3277	Macropus_robustus	Marsupialia	Diprotodontia	Macropodidae	Female	30.76	14515	NA	Captive	Original measurement 32 lbs
OMNH 5392	OMNH	5392	Macropus_robustus	Marsupialia	Diprotodontia	Macropodidae	Female	31.79	17690	842	Captive	Original measurement 39 lbs
UWBM 34174	UWBM	34174	Macropus_robustus	Marsupialia	Diprotodontia	Macropodidae	Male	35.79	46820	970	Captive
UWBM 81298	UWBM	81298	Macropus_robustus	Marsupialia	Diprotodontia	Macropodidae	Female	32.24	20000	NA	Captive
UWBM 81692	UWBM	81692	Macropus_robustus	Marsupialia	Diprotodontia	Macropodidae	Female	33.81	18400	NA	Captive
CM 50889	CM	50889	Macropus_rufogriseus	Marsupialia	Diprotodontia	Macropodidae	Male	29.77	16000	NA	Wild
USNM 449434	USNM	449434	Macropus_rufogriseus	Marsupialia	Diprotodontia	Macropodidae	Male	27.84	11400	925	Wild
USNM 449435	USNM	449435	Macropus_rufogriseus	Marsupialia	Diprotodontia	Macropodidae	Female	22.98	5500	912	Wild	subadult
USNM 449436	USNM	449436	Macropus_rufogriseus	Marsupialia	Diprotodontia	Macropodidae	Female	21.29	5200	845	Wild
USNM 449437	USNM	449437	Macropus_rufogriseus	Marsupialia	Diprotodontia	Macropodidae	Female	23.98	9800	937	Wild
USNM 449438	USNM	449438	Macropus_rufogriseus	Marsupialia	Diprotodontia	Macropodidae	Female	25.73	8400	941	Wild
UWBM 81693	UWBM	81693	Macropus_rufogriseus	Marsupialia	Diprotodontia	Macropodidae	Male	27.69	15500	NA	Captive
UWBM 82007	UWBM	82007	Macropus_rufogriseus	Marsupialia	Diprotodontia	Macropodidae	Female	26.18	12500	670	Captive
CM 63503	CM	63503	Marmosa_demerarae	Marsupialia	Didelphimorphia	Didelphidae	Male	8.64	87	NA	Wild
CM 63504	CM	63504	Marmosa_demerarae	Marsupialia	Didelphimorphia	Didelphidae	Male	8.88	70	NA	Wild
CM 63505	CM	63505	Marmosa_demerarae	Marsupialia	Didelphimorphia	Didelphidae	Female	8.24	50	NA	Wild
CM 68342	CM	68342	Marmosa_demerarae	Marsupialia	Didelphimorphia	Didelphidae	Female	8.35	96	NA	Wild	9 pouch young
UF 30464	UF	30464	Marmosa_demerarae	Marsupialia	Didelphimorphia	Didelphidae	Female	8.86	105	155	Wild
USNM 461368	USNM	461368	Marmosa_demerarae	Marsupialia	Didelphimorphia	Didelphidae	Female	8.33	90	170	Wild
USNM 461370	USNM	461370	Marmosa_demerarae	Marsupialia	Didelphimorphia	Didelphidae	Male	9.07	114	180	Wild
USNM 461672	USNM	461672	Marmosa_demerarae	Marsupialia	Didelphimorphia	Didelphidae	Female	9.12	110	170	Wild
USNM 461901	USNM	461901	Marmosa_demerarae	Marsupialia	Didelphimorphia	Didelphidae	Male	8.8	143	185	Wild
CM 112861	CM	112861	Marmosa_mexicana	Marsupialia	Didelphimorphia	Didelphidae	Female	6.6	23	NA	Wild
CM 112863	CM	112863	Marmosa_mexicana	Marsupialia	Didelphimorphia	Didelphidae	Male	7.14	32	NA	Wild
CM 112864	CM	112864	Marmosa_mexicana	Marsupialia	Didelphimorphia	Didelphidae	Male	7.2	29	NA	Wild
CM 112867	CM	112867	Marmosa_mexicana	Marsupialia	Didelphimorphia	Didelphidae	Male	7.36	40	NA	Wild
CM 112868	CM	112868	Marmosa_mexicana	Marsupialia	Didelphimorphia	Didelphidae	Female	6.65	23.5	NA	Wild
CM 112869	CM	112869	Marmosa_mexicana	Marsupialia	Didelphimorphia	Didelphidae	Male	7.38	44	NA	Wild
CM 112870	CM	112870	Marmosa_mexicana	Marsupialia	Didelphimorphia	Didelphidae	Male	7.27	34.5	NA	Wild
CM 112871	CM	112871	Marmosa_mexicana	Marsupialia	Didelphimorphia	Didelphidae	Female	6.85	24	NA	Wild
CM 112872	CM	112872	Marmosa_mexicana	Marsupialia	Didelphimorphia	Didelphidae	Female	7	30	NA	Wild
CM 112873	CM	112873	Marmosa_mexicana	Marsupialia	Didelphimorphia	Didelphidae	Male	7.8	43	NA	Wild
CM 112874	CM	112874	Marmosa_mexicana	Marsupialia	Didelphimorphia	Didelphidae	Female	6.87	35	NA	Wild
CM 119065	CM	119065	Marmosa_mexicana	Marsupialia	Didelphimorphia	Didelphidae	Female	7.43	48.5	NA	Wild
UF 30448	UF	30448	Marmosa_murina	Marsupialia	Didelphimorphia	Didelphidae	Female	7.36	55	116	Wild
USNM 543292	USNM	543292	Marmosa_murina	Marsupialia	Didelphimorphia	Didelphidae	Female	7.82	40	115	Wild
USNM 543293	USNM	543293	Marmosa_murina	Marsupialia	Didelphimorphia	Didelphidae	Male	7.71	70	140	Wild
USNM 544468	USNM	544468	Marmosa_murina	Marsupialia	Didelphimorphia	Didelphidae	Male	7.89	60	130	Wild
USNM 544469	USNM	544469	Marmosa_murina	Marsupialia	Didelphimorphia	Didelphidae	Male	7.63	40	120	Wild
USNM 544470	USNM	544470	Marmosa_murina	Marsupialia	Didelphimorphia	Didelphidae	Male	8.22	50	125	Wild
USNM 544471	USNM	544471	Marmosa_murina	Marsupialia	Didelphimorphia	Didelphidae	Male	7.66	40	120	Wild
USNM 544473	USNM	544473	Marmosa_murina	Marsupialia	Didelphimorphia	Didelphidae	Female	7.31	44	100	Wild
USNM 544474	USNM	544474	Marmosa_murina	Marsupialia	Didelphimorphia	Didelphidae	Male	7.83	55	130	Wild
CM 112152	CM	112152	Marmosa_robinsoni	Marsupialia	Didelphimorphia	Didelphidae	Male	7.94	95	NA	Wild	Taxidermied specimen missing 2 feet
UF 23859	UF	23859	Marmosa_robinsoni	Marsupialia	Didelphimorphia	Didelphidae	Male	7.67	100	153	Wild
USNM 335031	USNM	335031	Marmosa_robinsoni	Marsupialia	Didelphimorphia	Didelphidae	Male	8.71	140	177	Wild
USNM 335032	USNM	335032	Marmosa_robinsoni	Marsupialia	Didelphimorphia	Didelphidae	Male	8.78	96	169	Wild
USNM 335033	USNM	335033	Marmosa_robinsoni	Marsupialia	Didelphimorphia	Didelphidae	Male	8.36	132	183	Wild
USNM 335034	USNM	335034	Marmosa_robinsoni	Marsupialia	Didelphimorphia	Didelphidae	Female	7.92	58	137	Wild
USNM 335035	USNM	335035	Marmosa_robinsoni	Marsupialia	Didelphimorphia	Didelphidae	Female	7.93	62	143	Wild
USNM 443870	USNM	443870	Marmosa_robinsoni	Marsupialia	Didelphimorphia	Didelphidae	Female	7.13	49.1	133	Wild
USNM 443871	USNM	443871	Marmosa_robinsoni	Marsupialia	Didelphimorphia	Didelphidae	Male	7.77	76.7	160	Wild
USNM 443872	USNM	443872	Marmosa_robinsoni	Marsupialia	Didelphimorphia	Didelphidae	Male	6.91	51.9	139	Wild
USNM 443874	USNM	443874	Marmosa_robinsoni	Marsupialia	Didelphimorphia	Didelphidae	Male	7.47	65.5	139	Wild
USNM 443881	USNM	443881	Marmosa_robinsoni	Marsupialia	Didelphimorphia	Didelphidae	Female	7.16	45.9	136	Wild
UMMZ 165661	UMMZ	165661	Marmosops_incanus	Marsupialia	Didelphimorphia	Didelphidae	Male	8.21	40	NA	Wild
UMMZ 165662	UMMZ	165662	Marmosops_incanus	Marsupialia	Didelphimorphia	Didelphidae	Female	7.9	50	NA	Wild
UMMZ 165663	UMMZ	165663	Marmosops_incanus	Marsupialia	Didelphimorphia	Didelphidae	Female	8.55	60	NA	Wild	Lactating
UMMZ 126680	UMMZ	126680	Marmosops_noctivagus	Marsupialia	Didelphimorphia	Didelphidae	Male	7.03	30	NA	Wild	Subadult
UMMZ 155829	UMMZ	155829	Marmosops_noctivagus	Marsupialia	Didelphimorphia	Didelphidae	Female	7.31	25	NA	Wild
UMMZ 160469	UMMZ	160469	Marmosops_noctivagus	Marsupialia	Didelphimorphia	Didelphidae	Male	8.22	51	NA	Wild
USNM 461678	USNM	461678	Marmosops_noctivagus	Marsupialia	Didelphimorphia	Didelphidae	Female	7.8	55	140	Wild
USNM 461679	USNM	461679	Marmosops_noctivagus	Marsupialia	Didelphimorphia	Didelphidae	Male	8.26	60	125	Wild
USNM 461680	USNM	461680	Marmosops_noctivagus	Marsupialia	Didelphimorphia	Didelphidae	Male	8.27	70	145	Wild
USNM 461681	USNM	461681	Marmosops_noctivagus	Marsupialia	Didelphimorphia	Didelphidae	Female	7.64	45	130	Wild
USNM 461683	USNM	461683	Marmosops_noctivagus	Marsupialia	Didelphimorphia	Didelphidae	Female	8.04	50	135	Wild
USNM 461684	USNM	461684	Marmosops_noctivagus	Marsupialia	Didelphimorphia	Didelphidae	Male	8.41	55	145	Wild
UAM 87306	UAM	87306	Marmota_broweri	Euarchontoglires	Sciuromorpha_Rodentia	Sciuridae	Female	20.55	5100	474	Wild
UAM 112585	UAM	112585	Marmota_caligata	Euarchontoglires	Sciuromorpha_Rodentia	Sciuridae	Male	20.23	4530	502	Wild
UWBM 82114	UWBM	82114	Marmota_caligata	Euarchontoglires	Sciuromorpha_Rodentia	Sciuridae	Male	21.38	3300	430	Wild
UWBM 82450	UWBM	82450	Marmota_caligata	Euarchontoglires	Sciuromorpha_Rodentia	Sciuridae	Male	22.63	3133	NA	Wild
UWBM 32071	UWBM	32071	Marmota_flaviventris	Euarchontoglires	Sciuromorpha_Rodentia	Sciuridae	Female	16.5	1527.4	326	Wild
UWBM 32500	UWBM	32500	Marmota_flaviventris	Euarchontoglires	Sciuromorpha_Rodentia	Sciuridae	Female	17.6	2115.1	366	Wild
UWBM 42076	UWBM	42076	Marmota_flaviventris	Euarchontoglires	Sciuromorpha_Rodentia	Sciuridae	Male	18.92	2274	415	Wild
UWBM 77395	UWBM	77395	Marmota_flaviventris	Euarchontoglires	Sciuromorpha_Rodentia	Sciuridae	Male	19.16	2202	402	Wild
UWYMV 4571	UWYMV	4571	Marmota_flaviventris	Euarchontoglires	Sciuromorpha_Rodentia	Sciuridae	Female	18.17	3912	NA	Wild	Original measurement 8 lbs, 10 oz
CM 25070	CM	25070	Marmota_monax	Euarchontoglires	Sciuromorpha_Rodentia	Sciuridae	Female	22.75	3289	NA	Wild	Original measurement 7.25 lbs
CM 25073	CM	25073	Marmota_monax	Euarchontoglires	Sciuromorpha_Rodentia	Sciuridae	Female	20.82	3402	NA	Wild	Original measurement 7.5 lbs
CM 27169	CM	27169	Marmota_monax	Euarchontoglires	Sciuromorpha_Rodentia	Sciuridae	Female	19.13	3402	NA	Wild	Original measurement 7.5 lbs
CM 27177	CM	27177	Marmota_monax	Euarchontoglires	Sciuromorpha_Rodentia	Sciuridae	Female	19.52	2948	NA	Wild	Original measurement 6.5 lbs
CM 27181	CM	27181	Marmota_monax	Euarchontoglires	Sciuromorpha_Rodentia	Sciuridae	Female	19.47	2268	NA	Wild	Original measurement 5 lbs
CM 27183	CM	27183	Marmota_monax	Euarchontoglires	Sciuromorpha_Rodentia	Sciuridae	Female	20.26	3629	NA	Wild	Original measurement 8 lbs
CM 27185	CM	27185	Marmota_monax	Euarchontoglires	Sciuromorpha_Rodentia	Sciuridae	Male	20.91	4536	NA	Wild	Original measurement 10.0 lbs
CM 27186	CM	27186	Marmota_monax	Euarchontoglires	Sciuromorpha_Rodentia	Sciuridae	Male	21.1	4876	NA	Wild	Original measurement 10.75 lbs
CM 28455	CM	28455	Marmota_monax	Euarchontoglires	Sciuromorpha_Rodentia	Sciuridae	Male	22.45	4082	NA	Wild	Original measurement 9 lbs
CM 33627	CM	33627	Marmota_monax	Euarchontoglires	Sciuromorpha_Rodentia	Sciuridae	Male	22.18	3969	NA	Wild	Original measurement 8.75 lbs
CMNH 21867	CMNH	21867	Marmota_monax	Euarchontoglires	Sciuromorpha_Rodentia	Sciuridae	Male	21.28	2892	NA	Wild	Original measurement 6 lbs, 6 oz
UF 24421	UF	24421	Marmota_monax	Euarchontoglires	Sciuromorpha_Rodentia	Sciuridae	Female	18.95	4600	505	Wild
CM 13299	CM	13299	Martes_americana	Laurasiatheria	Carnivora	Mustelidae	Male	18.5	1117	NA	Wild
UMMZ 176330	UMMZ	176330	Martes_americana	Laurasiatheria	Carnivora	Mustelidae	Female	17.5	623.7	NA	Wild
UWBM 33469	UWBM	33469	Martes_americana	Laurasiatheria	Carnivora	Mustelidae	Female	18.09	632	371	Wild
UWBM 33470	UWBM	33470	Martes_americana	Laurasiatheria	Carnivora	Mustelidae	Female	17.71	661	390	Wild
UWBM 33471	UWBM	33471	Martes_americana	Laurasiatheria	Carnivora	Mustelidae	Female	17.89	531	377	Wild
UWBM 33472	UWBM	33472	Martes_americana	Laurasiatheria	Carnivora	Mustelidae	Male	19.35	875	412	Wild
UWBM 52682	UWBM	52682	Martes_americana	Laurasiatheria	Carnivora	Mustelidae	Male	18.4	766	394	Wild
UWBM 52683	UWBM	52683	Martes_americana	Laurasiatheria	Carnivora	Mustelidae	Female	18.4	607	365	Wild
UWBM 52686	UWBM	52686	Martes_americana	Laurasiatheria	Carnivora	Mustelidae	Male	20.1	1022	425	Wild
USNM 517724	USNM	517724	Mazama_americana	Laurasiatheria	Artiodactyla	Cervidae	Female	33.7	18000	949	Wild
OMNH 26645	OMNH	26645	Megasorex_gigas	Laurasiatheria	Eulipotyphla	Soricidae	Male	5.53	18.9	84	Wild
CM 89557	CM	89557	Meles_meles	Laurasiatheria	Carnivora	Mustelidae	Male	32.26	12000	NA	Wild
CM 57896	CM	57896	Mellivora_capensis	Laurasiatheria	Carnivora	Mustelidae	Male	40.34	11793.4	NA	Wild	Mass measurement originally 26 lbs, skin furless in places
USNM 125506	USNM	125506	Melursus_ursinus	Laurasiatheria	Carnivora	Ursidae	Female	56.33	136078	NA	Captive	Clearly way outside the usual range for Melursus
USNM 292309	USNM	292309	Melursus_ursinus	Laurasiatheria	Carnivora	Ursidae	Male	53.94	79379	NA	Captive
USNM 49797	USNM	49797	Melursus_ursinus	Laurasiatheria	Carnivora	Ursidae	NA	52.45	72575	NA	Captive
CM 57263	CM	57263	Mephitis_macroura	Laurasiatheria	Carnivora	Mephitidae	Male	16.21	1000	NA	Wild	Pathological
CM 57264	CM	57264	Mephitis_macroura	Laurasiatheria	Carnivora	Mephitidae	Male	16.84	930	NA	Wild	Pathological
CM 25013	CM	25013	Mephitis_mephitis	Laurasiatheria	Carnivora	Mephitidae	Female	17.09	1160	NA	Wild
CM 27164	CM	27164	Mephitis_mephitis	Laurasiatheria	Carnivora	Mephitidae	Male	17.2	2041.17	NA	Wild
CM 36280	CM	36280	Mephitis_mephitis	Laurasiatheria	Carnivora	Mephitidae	Male	17.55	1471	NA	Wild
CM 36281	CM	36281	Mephitis_mephitis	Laurasiatheria	Carnivora	Mephitidae	Male	17.15	1547.5	NA	Wild
CM 36288	CM	36288	Mephitis_mephitis	Laurasiatheria	Carnivora	Mephitidae	Male	18.32	2494.76	NA	Wild
CM 36291	CM	36291	Mephitis_mephitis	Laurasiatheria	Carnivora	Mephitidae	Female	18.65	1133.98	NA	Wild
UMMZ 160452	UMMZ	160452	Metachirus_nudicaudatus	Marsupialia	Didelphimorphia	Didelphidae	Male	10.62	432	NA	Wild
UMMZ 160453	UMMZ	160453	Metachirus_nudicaudatus	Marsupialia	Didelphimorphia	Didelphidae	Male	10.7	432	NA	Wild
USNM 393555	USNM	393555	Metachirus_nudicaudatus	Marsupialia	Didelphimorphia	Didelphidae	Male	10.82	459	NA	Wild
USNM 393556	USNM	393556	Metachirus_nudicaudatus	Marsupialia	Didelphimorphia	Didelphidae	Female	10.54	360	NA	Wild
USNM 545544	USNM	545544	Metachirus_nudicaudatus	Marsupialia	Didelphimorphia	Didelphidae	Male	12.18	330	280	Wild
USNM 545546	USNM	545546	Metachirus_nudicaudatus	Marsupialia	Didelphimorphia	Didelphidae	Female	11.1	300	245	Wild
USNM 545547	USNM	545547	Metachirus_nudicaudatus	Marsupialia	Didelphimorphia	Didelphidae	Male	11.45	350	250	Wild
USNM 545550	USNM	545550	Metachirus_nudicaudatus	Marsupialia	Didelphimorphia	Didelphidae	Male	10.93	380	240	Wild
USNM 546189	USNM	546189	Metachirus_nudicaudatus	Marsupialia	Didelphimorphia	Didelphidae	Female	11.41	250	240	Wild
USNM 546190	USNM	546190	Metachirus_nudicaudatus	Marsupialia	Didelphimorphia	Didelphidae	Male	11.04	475	265	Wild
USNM 546191	USNM	546191	Metachirus_nudicaudatus	Marsupialia	Didelphimorphia	Didelphidae	Female	11.68	270	245	Wild
USNM 461726	USNM	461726	Mico_humeralifer	Euarchontoglires	Primates	Callitrichidae	Male	11.27	300	200	Wild
USNM 461727	USNM	461727	Mico_humeralifer	Euarchontoglires	Primates	Callitrichidae	Female	12.8	400	230	Wild
USNM 461728	USNM	461728	Mico_humeralifer	Euarchontoglires	Primates	Callitrichidae	Female	12.98	360	210	Wild
USNM 461729	USNM	461729	Mico_humeralifer	Euarchontoglires	Primates	Callitrichidae	Male	12.79	400	220	Wild
CM 44054	CM	44054	Microcavia_australis	Euarchontoglires	Hystricomorpha_Rodentia	Caviidae	Male	9.13	292.3	NA	Wild
CM 44055	CM	44055	Microcavia_australis	Euarchontoglires	Hystricomorpha_Rodentia	Caviidae	Female	9.15	296	NA	Wild
CM 44056	CM	44056	Microcavia_australis	Euarchontoglires	Hystricomorpha_Rodentia	Caviidae	Male	9.41	326	NA	Wild
OMNH 15308	OMNH	15308	Microcavia_australis	Euarchontoglires	Hystricomorpha_Rodentia	Caviidae	Female	9.43	262	221	Wild
OMNH 30232	OMNH	30232	Microcavia_australis	Euarchontoglires	Hystricomorpha_Rodentia	Caviidae	Male	9.25	315	240	Wild
OMNH 10141	OMNH	10141	Microtus_oeconomus	Euarchontoglires	Myomorpha_Rodentia	Muridae	Male	6.07	45	126	Wild
OMNH 10148	OMNH	10148	Microtus_oeconomus	Euarchontoglires	Myomorpha_Rodentia	Muridae	Male	6.02	32	112	Wild
OMNH 16060	OMNH	16060	Microtus_oeconomus	Euarchontoglires	Myomorpha_Rodentia	Muridae	Male	5.93	29	109	Wild
OMNH 16144	OMNH	16144	Microtus_oeconomus	Euarchontoglires	Myomorpha_Rodentia	Muridae	Male	6	33	113	Wild
OMNH 16233	OMNH	16233	Microtus_oeconomus	Euarchontoglires	Myomorpha_Rodentia	Muridae	Female	5.78	27	107	Wild
OMNH 8955	OMNH	8955	Microtus_oeconomus	Euarchontoglires	Myomorpha_Rodentia	Muridae	Female	5.76	37	115	Wild
OMNH 8963	OMNH	8963	Microtus_oeconomus	Euarchontoglires	Myomorpha_Rodentia	Muridae	Female	5.87	25.5	105	Wild
OMNH 8988	OMNH	8988	Microtus_oeconomus	Euarchontoglires	Myomorpha_Rodentia	Muridae	Female	6.05	46	128	Wild
OMNH 8992	OMNH	8992	Microtus_oeconomus	Euarchontoglires	Myomorpha_Rodentia	Muridae	Female	6.2	32.5	110	Wild
CMNH 20799	CMNH	20799	Microtus_pennsylvanicus	Euarchontoglires	Myomorpha_Rodentia	Muridae	Male	5.68	37.4	NA	Wild
CMNH 20800	CMNH	20800	Microtus_pennsylvanicus	Euarchontoglires	Myomorpha_Rodentia	Muridae	Female	5.65	31.7	NA	Wild
CMNH 20801	CMNH	20801	Microtus_pennsylvanicus	Euarchontoglires	Myomorpha_Rodentia	Muridae	Female	5.23	20	NA	Wild
CMNH 20803	CMNH	20803	Microtus_pennsylvanicus	Euarchontoglires	Myomorpha_Rodentia	Muridae	Male	5.74	22	NA	Wild
CMNH 20805	CMNH	20805	Microtus_pennsylvanicus	Euarchontoglires	Myomorpha_Rodentia	Muridae	Female	5.65	32.1	NA	Wild
CMNH 20816	CMNH	20816	Microtus_pennsylvanicus	Euarchontoglires	Myomorpha_Rodentia	Muridae	Male	5.91	44.8	NA	Wild
CMNH 20817	CMNH	20817	Microtus_pennsylvanicus	Euarchontoglires	Myomorpha_Rodentia	Muridae	Female	5.4	33.3	NA	Wild
CMNH 22398	CMNH	22398	Microtus_pennsylvanicus	Euarchontoglires	Myomorpha_Rodentia	Muridae	Male	5.62	52.8	NA	Wild
USNM 397255	USNM	397255	Miopithecus_ogouensis	Euarchontoglires	Primates	Cercopithecidae	NA	18.79	690	NA	Wild
USNM 397648	USNM	397648	Miopithecus_ogouensis	Euarchontoglires	Primates	Cercopithecidae	Female	19.35	1268	253	Wild
USNM 598521	USNM	598521	Miopithecus_ogouensis	Euarchontoglires	Primates	Cercopithecidae	Male	19.35	695	329	Wild
USNM 598539	USNM	598539	Miopithecus_ogouensis	Euarchontoglires	Primates	Cercopithecidae	Female	19.51	770.8	303	Wild
CM 63510	CM	63510	Monodelphis_brevicaudata	Marsupialia	Didelphimorphia	Didelphidae	Female	7.51	34	NA	Wild
CM 68361	CM	68361	Monodelphis_brevicaudata	Marsupialia	Didelphimorphia	Didelphidae	Female	7.63	43	NA	Wild
CM 76731	CM	76731	Monodelphis_brevicaudata	Marsupialia	Didelphimorphia	Didelphidae	Male	7.51	56	NA	Wild
USNM 388355	USNM	388355	Monodelphis_brevicaudata	Marsupialia	Didelphimorphia	Didelphidae	Female	8.02	81	151	Wild
USNM 443782	USNM	443782	Monodelphis_brevicaudata	Marsupialia	Didelphimorphia	Didelphidae	Male	8.6	90.5	159	Wild
CM 80029	CM	80029	Monodelphis_domestica	Marsupialia	Didelphimorphia	Didelphidae	Male	7.7	104	NA	Wild
CM 80031	CM	80031	Monodelphis_domestica	Marsupialia	Didelphimorphia	Didelphidae	Female	7.86	87.5	NA	Wild
OMNH 18584	OMNH	18584	Monodelphis_domestica	Marsupialia	Didelphimorphia	Didelphidae	Male	8.53	78	171	Wild
OMNH 19128	OMNH	19128	Monodelphis_domestica	Marsupialia	Didelphimorphia	Didelphidae	Female	6.92	46.5	110	Wild
OMNH 19132	OMNH	19132	Monodelphis_domestica	Marsupialia	Didelphimorphia	Didelphidae	Female	7.48	32	122	Wild	Juvenile
OMNH 37221	OMNH	37221	Monodelphis_domestica	Marsupialia	Didelphimorphia	Didelphidae	Female	7.56	56	140	Wild
OMNH 37222	OMNH	37222	Monodelphis_domestica	Marsupialia	Didelphimorphia	Didelphidae	Female	7.9	63	145	Wild
OMNH 37223	OMNH	37223	Monodelphis_domestica	Marsupialia	Didelphimorphia	Didelphidae	Female	7.43	38.8	122	Wild	Juvenile
UMMZ 125244	UMMZ	125244	Monodelphis_domestica	Marsupialia	Didelphimorphia	Didelphidae	Male	8.24	95.5	NA	Wild
UMMZ 125445	UMMZ	125445	Monodelphis_domestica	Marsupialia	Didelphimorphia	Didelphidae	Female	7.67	46	NA	Wild
UMMZ 125446	UMMZ	125446	Monodelphis_domestica	Marsupialia	Didelphimorphia	Didelphidae	Male	7.55	62	NA	Wild
USNM 104087	USNM	104087	Muntiacus_muntjak	Laurasiatheria	Artiodactyla	Cervidae	Female	37.6	16783	NA	Wild
USNM 104089	USNM	104089	Muntiacus_muntjak	Laurasiatheria	Artiodactyla	Cervidae	Female	36.71	25401	NA	Wild
USNM 124007	USNM	124007	Muntiacus_muntjak	Laurasiatheria	Artiodactyla	Cervidae	Female	40.12	25855	940	Wild
USNM 124010	USNM	124010	Muntiacus_muntjak	Laurasiatheria	Artiodactyla	Cervidae	Female	36.07	18144	885	Wild
USNM 124752	USNM	124752	Muntiacus_muntjak	Laurasiatheria	Artiodactyla	Cervidae	Female	35.51	19051	860	Wild
USNM 143538	USNM	143538	Muntiacus_muntjak	Laurasiatheria	Artiodactyla	Cervidae	Male	39.77	26308	860	Wild
USNM 151864	USNM	151864	Muntiacus_muntjak	Laurasiatheria	Artiodactyla	Cervidae	Male	31.65	9072	NA	Wild
USNM 154384	USNM	154384	Muntiacus_muntjak	Laurasiatheria	Artiodactyla	Cervidae	Male	33.91	14515	750	Wild
CM 36273	CM	36273	Mustela_erminea	Laurasiatheria	Carnivora	Mustelidae	Male	10.61	80.5	NA	Wild
CM 50262	CM	50262	Mustela_erminea	Laurasiatheria	Carnivora	Mustelidae	Female	9.42	68	NA	Wild
CM 62715	CM	62715	Mustela_erminea	Laurasiatheria	Carnivora	Mustelidae	Male	9.93	88	NA	Wild
CM 76723	CM	76723	Mustela_erminea	Laurasiatheria	Carnivora	Mustelidae	Male	11.5	200	NA	Wild
CM 76724	CM	76724	Mustela_erminea	Laurasiatheria	Carnivora	Mustelidae	Male	11.83	160	NA	Wild
CM 76725	CM	76725	Mustela_erminea	Laurasiatheria	Carnivora	Mustelidae	Male	11.58	180	NA	Wild
CM 8331	CM	8331	Mustela_erminea	Laurasiatheria	Carnivora	Mustelidae	Male	10.64	112.7	NA	Wild
CMNH 12287	CMNH	12287	Mustela_erminea	Laurasiatheria	Carnivora	Mustelidae	Male	11.8	218	NA	Wild
CMNH 19509	CMNH	19509	Mustela_erminea	Laurasiatheria	Carnivora	Mustelidae	Male	10.29	76.9	NA	Wild
CM 10158	CM	10158	Mustela_frenata	Laurasiatheria	Carnivora	Mustelidae	Male	12.61	280	NA	Wild
CM 105696	CM	105696	Mustela_frenata	Laurasiatheria	Carnivora	Mustelidae	Female	10.44	100	NA	Wild
CM 24920	CM	24920	Mustela_frenata	Laurasiatheria	Carnivora	Mustelidae	Female	10.79	110.5	NA	Wild
CM 24922	CM	24922	Mustela_frenata	Laurasiatheria	Carnivora	Mustelidae	Male	11.9	153	NA	Wild
CM 24924	CM	24924	Mustela_frenata	Laurasiatheria	Carnivora	Mustelidae	Male	11.89	202	NA	Wild
CM 24942	CM	24942	Mustela_frenata	Laurasiatheria	Carnivora	Mustelidae	Male	12.46	245.5	NA	Wild
CMNH 22108	CMNH	22108	Mustela_frenata	Laurasiatheria	Carnivora	Mustelidae	Male	12.57	228.6	NA	Wild
CMNH 22392	CMNH	22392	Mustela_frenata	Laurasiatheria	Carnivora	Mustelidae	Male	12.82	219	NA	Wild
CM 24916	CM	24916	Mustela_nivalis	Laurasiatheria	Carnivora	Mustelidae	Female	8.81	42.5	NA	Wild
CM 24918	CM	24918	Mustela_nivalis	Laurasiatheria	Carnivora	Mustelidae	Male	9.1	59	NA	Wild
CM 57375	CM	57375	Mustela_nivalis	Laurasiatheria	Carnivora	Mustelidae	Female	8.7	36	NA	Wild
CM 66772	CM	66772	Mustela_nivalis	Laurasiatheria	Carnivora	Mustelidae	Male	8.3	54	NA	Wild
CM 67064	CM	67064	Mustela_nivalis	Laurasiatheria	Carnivora	Mustelidae	Male	9.28	62	NA	Wild
CMNH 21284	CMNH	21284	Mustela_nivalis	Laurasiatheria	Carnivora	Mustelidae	Female	8.25	42.6	NA	Wild
CMNH 22016	CMNH	22016	Mustela_nivalis	Laurasiatheria	Carnivora	Mustelidae	NA	9.09	44.9	NA	Wild
CM 25005	CM	25005	Mustela_vison	Laurasiatheria	Carnivora	Mustelidae	Male	16.73	750	NA	Wild
CM 27156	CM	27156	Mustela_vison	Laurasiatheria	Carnivora	Mustelidae	Male	16.05	727	NA	Wild
CM 37805	CM	37805	Mustela_vison	Laurasiatheria	Carnivora	Mustelidae	Female	14.62	562.5	NA	Wild
CM 63491	CM	63491	Mustela_vison	Laurasiatheria	Carnivora	Mustelidae	Male	16.24	680	NA	Wild
CM 7758	CM	7758	Mustela_vison	Laurasiatheria	Carnivora	Mustelidae	Female	14.74	428.7	NA	Wild
CM 77894	CM	77894	Mustela_vison	Laurasiatheria	Carnivora	Mustelidae	Male	15.16	680	NA	Wild
CMNH 22074	CMNH	22074	Mustela_vison	Laurasiatheria	Carnivora	Mustelidae	Male	16.74	952.1	NA	Wild
CUMV 13563	CUMV	13563	Myoictis_melas	Marsupialia	Dasyuromorphia	Dasyuridae	NA	9.2	100	162	Wild
AMNH 266566	AMNH	266566	Myoprocta_acouchy	Euarchontoglires	Hystricomorpha_Rodentia	Dasyproctidae	Male	15.02	1200	360	Wild
USNM 546296	USNM	546296	Myoprocta_acouchy	Euarchontoglires	Hystricomorpha_Rodentia	Dasyproctidae	Male	14.38	1100	360	Wild
USNM 546297	USNM	546297	Myoprocta_acouchy	Euarchontoglires	Hystricomorpha_Rodentia	Dasyproctidae	Male	15.27	1050	355	Wild
USNM 574314	USNM	574314	Myoprocta_acouchy	Euarchontoglires	Hystricomorpha_Rodentia	Dasyproctidae	Female	13.92	731	NA	Captive	Emaciated
CM 94954	CM	94954	Myosorex_varius	Laurasiatheria	Eulipotyphla	Soricidae	Female	5.17	14	NA	Wild
CM 94955	CM	94955	Myosorex_varius	Laurasiatheria	Eulipotyphla	Soricidae	Male	4.89	13	NA	Wild
CM 94956	CM	94956	Myosorex_varius	Laurasiatheria	Eulipotyphla	Soricidae	Female	4.99	12	NA	Wild
CM 94967	CM	94967	Myosorex_varius	Laurasiatheria	Eulipotyphla	Soricidae	Male	4.89	16	NA	Wild
CM 94968	CM	94968	Myosorex_varius	Laurasiatheria	Eulipotyphla	Soricidae	Female	4.83	14	NA	Wild	No embryos
CM 94970	CM	94970	Myosorex_varius	Laurasiatheria	Eulipotyphla	Soricidae	Female	4.87	14	NA	Wild	No embryos
CM 94971	CM	94971	Myosorex_varius	Laurasiatheria	Eulipotyphla	Soricidae	Female	4.85	16	NA	Wild
CM 94973	CM	94973	Myosorex_varius	Laurasiatheria	Eulipotyphla	Soricidae	Male	4.85	14	NA	Wild
CM 94976	CM	94976	Myosorex_varius	Laurasiatheria	Eulipotyphla	Soricidae	Male	4.9	14	NA	Wild
CM 94979	CM	94979	Myosorex_varius	Laurasiatheria	Eulipotyphla	Soricidae	Male	4.97	16	NA	Wild
CM 94982	CM	94982	Myosorex_varius	Laurasiatheria	Eulipotyphla	Soricidae	Male	4.68	12	NA	Wild
USNM 338966	USNM	338966	Myrmecophaga_tridactyla	Xenarthra	Pilosa	Myrmecophagidae	Male	44.73	22226	1055	Wild
USNM 361028	USNM	361028	Myrmecophaga_tridactyla	Xenarthra	Pilosa	Myrmecophagidae	Female	44.1	40823	NA	Wild
USNM 388200	USNM	388200	Myrmecophaga_tridactyla	Xenarthra	Pilosa	Myrmecophagidae	Male	43.52	40910	NA	Wild
USNM 406490	USNM	406490	Myrmecophaga_tridactyla	Xenarthra	Pilosa	Myrmecophagidae	Female	45.49	36287	1246	Wild
CM 42725	CM	42725	Nandinia_binotata	Laurasiatheria	Carnivora	Nandiniidae	Female	19.66	2268	NA	Wild	Mass measurement originally 5 lbs
CM 59495	CM	59495	Nandinia_binotata	Laurasiatheria	Carnivora	Nandiniidae	Female	19.24	1750	NA	Wild
CM 59496	CM	59496	Nandinia_binotata	Laurasiatheria	Carnivora	Nandiniidae	Female	21.02	2500	NA	Wild
CM 59497	CM	59497	Nandinia_binotata	Laurasiatheria	Carnivora	Nandiniidae	Male	21.29	2500	NA	Wild
USNM 467627	USNM	467627	Nandinia_binotata	Laurasiatheria	Carnivora	Nandiniidae	Male	19	2268	470	Wild
USNM 467628	USNM	467628	Nandinia_binotata	Laurasiatheria	Carnivora	Nandiniidae	Male	19.7	1814	478	Wild
USNM 467629	USNM	467629	Nandinia_binotata	Laurasiatheria	Carnivora	Nandiniidae	Male	21	1814	458	Wild
USNM 467636	USNM	467636	Nandinia_binotata	Laurasiatheria	Carnivora	Nandiniidae	Female	19.61	2000	456	Wild
USNM 467637	USNM	467637	Nandinia_binotata	Laurasiatheria	Carnivora	Nandiniidae	Female	19.54	2000	455	Wild
CM 107299	CM	107299	Napaeozapus_insignis	Euarchontoglires	Myomorpha_Rodentia	Dipodidae	Male	5.33	17	NA	Wild
CM 107301	CM	107301	Napaeozapus_insignis	Euarchontoglires	Myomorpha_Rodentia	Dipodidae	Female	5.28	16	NA	Wild
CM 26909	CM	26909	Napaeozapus_insignis	Euarchontoglires	Myomorpha_Rodentia	Dipodidae	Male	5.57	18	NA	Wild
CM 26910	CM	26910	Napaeozapus_insignis	Euarchontoglires	Myomorpha_Rodentia	Dipodidae	Female	5.21	15	NA	Wild
CM 29626	CM	29626	Napaeozapus_insignis	Euarchontoglires	Myomorpha_Rodentia	Dipodidae	Female	5.58	19	NA	Wild
CM 33241	CM	33241	Napaeozapus_insignis	Euarchontoglires	Myomorpha_Rodentia	Dipodidae	Male	5.6	22	NA	Wild
CM 33246	CM	33246	Napaeozapus_insignis	Euarchontoglires	Myomorpha_Rodentia	Dipodidae	Male	5.65	21	NA	Wild
CM 33247	CM	33247	Napaeozapus_insignis	Euarchontoglires	Myomorpha_Rodentia	Dipodidae	Female	5.43	20	NA	Wild
CMNH 13112	CMNH	13112	Napaeozapus_insignis	Euarchontoglires	Myomorpha_Rodentia	Dipodidae	Female	5.63	17.9	NA	Wild
CMNH 13113	CMNH	13113	Napaeozapus_insignis	Euarchontoglires	Myomorpha_Rodentia	Dipodidae	Male	5.78	21.1	NA	Wild
CMNH 14533	CMNH	14533	Napaeozapus_insignis	Euarchontoglires	Myomorpha_Rodentia	Dipodidae	Male	5.48	15.4	NA	Wild
CMNH 19929	CMNH	19929	Napaeozapus_insignis	Euarchontoglires	Myomorpha_Rodentia	Dipodidae	Male	5.74	19.2	NA	Wild
CMNH 19930	CMNH	19930	Napaeozapus_insignis	Euarchontoglires	Myomorpha_Rodentia	Dipodidae	Female	5.82	22.2	NA	Wild
USNM 142214	USNM	142214	Nasalis_larvatus	Euarchontoglires	Primates	Cercopithecidae	Male	32.55	17000	700	Wild
USNM 142215	USNM	142215	Nasalis_larvatus	Euarchontoglires	Primates	Cercopithecidae	Male	34.03	20000	700	Wild
USNM 142218	USNM	142218	Nasalis_larvatus	Euarchontoglires	Primates	Cercopithecidae	Male	31.64	21000	700	Wild
USNM 142220	USNM	142220	Nasalis_larvatus	Euarchontoglires	Primates	Cercopithecidae	Male	31.04	22000	700	Wild
UF 6792	UF	6792	Nasua_narica	Laurasiatheria	Carnivora	Procyonidae	Male	24.35	3830	517	Wild
UMMZ 59977	UMMZ	59977	Nasua_narica	Laurasiatheria	Carnivora	Procyonidae	Male	26.12	6123	NA	Wild	Mass measurement originally 13.5 lbs
UMMZ 63161	UMMZ	63161	Nasua_narica	Laurasiatheria	Carnivora	Procyonidae	Female	23.66	4309	NA	Wild	Mass measurement originally 9.5 lbs
UMMZ 63164	UMMZ	63164	Nasua_narica	Laurasiatheria	Carnivora	Procyonidae	Male	23.81	4082	NA	Wild	Mass measurement originally 9.0 lbs
USNM 449586	USNM	449586	Nasua_narica	Laurasiatheria	Carnivora	Procyonidae	Male	25.52	5800	NA	Wild
OMNH 11226	OMNH	11226	Nasua_nasua	Laurasiatheria	Carnivora	Procyonidae	Male	26.09	8618	605	Captive	Was apparently an escaped captive individual
USNM 388236	USNM	388236	Nasua_nasua	Laurasiatheria	Carnivora	Procyonidae	Female	23.1	3500	490	Wild
USNM 546101	USNM	546101	Nasua_nasua	Laurasiatheria	Carnivora	Procyonidae	Male	23.19	4510	535	Wild
OMNH 17349	OMNH	17349	Nectomys_squamipes	Euarchontoglires	Myomorpha_Rodentia	Cricetidae	Male	10.23	300	235	Wild
OMNH 17350	OMNH	17350	Nectomys_squamipes	Euarchontoglires	Myomorpha_Rodentia	Cricetidae	Male	9.9	358	219	Wild
OMNH 17352	OMNH	17352	Nectomys_squamipes	Euarchontoglires	Myomorpha_Rodentia	Cricetidae	Male	10	382	226	Wild
OMNH 17353	OMNH	17353	Nectomys_squamipes	Euarchontoglires	Myomorpha_Rodentia	Cricetidae	Male	9.81	315	222	Wild
OMNH 17355	OMNH	17355	Nectomys_squamipes	Euarchontoglires	Myomorpha_Rodentia	Cricetidae	Female	9.9	325	225	Wild
OMNH 17357	OMNH	17357	Nectomys_squamipes	Euarchontoglires	Myomorpha_Rodentia	Cricetidae	Female	9.96	344	222	Wild
OMNH 17358	OMNH	17358	Nectomys_squamipes	Euarchontoglires	Myomorpha_Rodentia	Cricetidae	Male	9.47	370	229	Wild
UF 10771	UF	10771	Neofelis_nebulosa	Laurasiatheria	Carnivora	Felidae	Male	32.85	14470	785	Captive
UF 10912	UF	10912	Neofelis_nebulosa	Laurasiatheria	Carnivora	Felidae	Female	30.87	13478	505	Captive
UF 23697	UF	23697	Neofelis_nebulosa	Laurasiatheria	Carnivora	Felidae	Female	31.46	10290	776	Captive
USNM 586558	USNM	586558	Neofelis_nebulosa	Laurasiatheria	Carnivora	Felidae	Male	36.56	20900	NA	Captive
USNM 586567	USNM	586567	Neofelis_nebulosa	Laurasiatheria	Carnivora	Felidae	Female	30.65	14500	NA	Captive
USNM 599681	USNM	599681	Neofelis_nebulosa	Laurasiatheria	Carnivora	Felidae	Male	35.38	22500	NA	Captive
UWBM 35741	UWBM	35741	Neofelis_nebulosa	Laurasiatheria	Carnivora	Felidae	Male	33.32	20200	860	Captive
OMNH 17335	OMNH	17335	Neotoma_albigula	Euarchontoglires	Myomorpha_Rodentia	Cricetidae	Male	9.64	210	183	Wild
OMNH 17343	OMNH	17343	Neotoma_albigula	Euarchontoglires	Myomorpha_Rodentia	Cricetidae	Female	10.22	136	165	Wild
OMNH 18987	OMNH	18987	Neotoma_albigula	Euarchontoglires	Myomorpha_Rodentia	Cricetidae	Male	9.37	188	181	Wild
OMNH 62808	OMNH	62808	Neotoma_albigula	Euarchontoglires	Myomorpha_Rodentia	Cricetidae	Male	10.25	142	167	Wild
OMNH 8059	OMNH	8059	Neotoma_albigula	Euarchontoglires	Myomorpha_Rodentia	Cricetidae	Male	10.44	165	180	Wild
OMNH 8062	OMNH	8062	Neotoma_albigula	Euarchontoglires	Myomorpha_Rodentia	Cricetidae	Female	9.75	151	174	Wild
OMNH 8065	OMNH	8065	Neotoma_albigula	Euarchontoglires	Myomorpha_Rodentia	Cricetidae	Female	9.63	125	162	Wild
OMNH 8067	OMNH	8067	Neotoma_albigula	Euarchontoglires	Myomorpha_Rodentia	Cricetidae	Male	9.84	140	167	Wild
OMNH 8069	OMNH	8069	Neotoma_albigula	Euarchontoglires	Myomorpha_Rodentia	Cricetidae	Female	10.58	185	185	Wild
OMNH 8071	OMNH	8071	Neotoma_albigula	Euarchontoglires	Myomorpha_Rodentia	Cricetidae	Male	9.81	182	185	Wild
CMNH 19626	CMNH	19626	Neotoma_cinerea	Euarchontoglires	Myomorpha_Rodentia	Cricetidae	Male	11.07	190	NA	Wild
OMNH 22776	OMNH	22776	Neotoma_floridana	Euarchontoglires	Myomorpha_Rodentia	Cricetidae	Female	10.17	155.8	163	Wild
OMNH 23240	OMNH	23240	Neotoma_floridana	Euarchontoglires	Myomorpha_Rodentia	Cricetidae	Male	10.35	175.3	175	Wild
OMNH 31938	OMNH	31938	Neotoma_floridana	Euarchontoglires	Myomorpha_Rodentia	Cricetidae	Female	10.04	152	170	Wild
OMNH 32843	OMNH	32843	Neotoma_floridana	Euarchontoglires	Myomorpha_Rodentia	Cricetidae	Female	10.03	127	153	Wild
OMNH 32848	OMNH	32848	Neotoma_floridana	Euarchontoglires	Myomorpha_Rodentia	Cricetidae	Female	10.62	155	169	Wild
OMNH 37225	OMNH	37225	Neotoma_floridana	Euarchontoglires	Myomorpha_Rodentia	Cricetidae	Male	10.09	140	160	Wild
OMNH 51952	OMNH	51952	Neotoma_floridana	Euarchontoglires	Myomorpha_Rodentia	Cricetidae	Male	10.21	140	161	Wild
OMNH 51953	OMNH	51953	Neotoma_floridana	Euarchontoglires	Myomorpha_Rodentia	Cricetidae	Female	10.69	150	168	Wild
CM 91157	CM	91157	Neotoma_lepida	Euarchontoglires	Myomorpha_Rodentia	Cricetidae	Female	8.75	80	NA	Wild	no embryos
CM 91158	CM	91158	Neotoma_lepida	Euarchontoglires	Myomorpha_Rodentia	Cricetidae	Male	8.86	108	NA	Wild
CM 91159	CM	91159	Neotoma_lepida	Euarchontoglires	Myomorpha_Rodentia	Cricetidae	Male	8.82	110	NA	Wild
CM 91160	CM	91160	Neotoma_lepida	Euarchontoglires	Myomorpha_Rodentia	Cricetidae	Female	8.19	74	NA	Wild	no embryos
CM 91161	CM	91161	Neotoma_lepida	Euarchontoglires	Myomorpha_Rodentia	Cricetidae	Female	8.77	81	NA	Wild	no embryos
CM 91163	CM	91163	Neotoma_lepida	Euarchontoglires	Myomorpha_Rodentia	Cricetidae	Male	8.96	152	NA	Wild
CM 91164	CM	91164	Neotoma_lepida	Euarchontoglires	Myomorpha_Rodentia	Cricetidae	Female	8.81	84	NA	Wild	no embryos
CMNH 11421	CMNH	11421	Neotoma_lepida	Euarchontoglires	Myomorpha_Rodentia	Cricetidae	Male	8.96	88.2	NA	Wild
CMNH 11422	CMNH	11422	Neotoma_lepida	Euarchontoglires	Myomorpha_Rodentia	Cricetidae	Male	8.75	88.8	NA	Wild
OMNH 291	OMNH	291	Neotoma_micropus	Euarchontoglires	Myomorpha_Rodentia	Cricetidae	Female	10.19	300	215	Wild
OMNH 33423	OMNH	33423	Neotoma_micropus	Euarchontoglires	Myomorpha_Rodentia	Cricetidae	Male	10.96	352	227	Wild
OMNH 359	OMNH	359	Neotoma_micropus	Euarchontoglires	Myomorpha_Rodentia	Cricetidae	Male	10.45	320	221	Wild
OMNH 35999	OMNH	35999	Neotoma_micropus	Euarchontoglires	Myomorpha_Rodentia	Cricetidae	Female	10.33	295	213	Wild
OMNH 36733	OMNH	36733	Neotoma_micropus	Euarchontoglires	Myomorpha_Rodentia	Cricetidae	Male	11.38	340	226	Wild
OMNH 51675	OMNH	51675	Neotoma_micropus	Euarchontoglires	Myomorpha_Rodentia	Cricetidae	Female	10.52	240	205	Wild
OMNH 5329	OMNH	5329	Neotoma_micropus	Euarchontoglires	Myomorpha_Rodentia	Cricetidae	Male	10.81	291	220	Wild
OMNH 53948	OMNH	53948	Neotoma_micropus	Euarchontoglires	Myomorpha_Rodentia	Cricetidae	Female	10.49	220	191	Wild
OMNH 6874	OMNH	6874	Neotoma_micropus	Euarchontoglires	Myomorpha_Rodentia	Cricetidae	Male	10.89	222	193	Wild
OMNH 6877	OMNH	6877	Neotoma_micropus	Euarchontoglires	Myomorpha_Rodentia	Cricetidae	Female	11.31	318	218	Wild
USNM 467676	USNM	467676	Neotragus_pygmaeus	Laurasiatheria	Artiodactyla	Bovidae	Male	18.59	1814	430	Wild
USNM 467678	USNM	467678	Neotragus_pygmaeus	Laurasiatheria	Artiodactyla	Bovidae	Male	18.64	1814	465	Wild
USNM 467679	USNM	467679	Neotragus_pygmaeus	Laurasiatheria	Artiodactyla	Bovidae	Female	20.61	2268	450	Wild
USNM 467683	USNM	467683	Neotragus_pygmaeus	Laurasiatheria	Artiodactyla	Bovidae	Male	19.52	1814	445	Wild
USNM 467684	USNM	467684	Neotragus_pygmaeus	Laurasiatheria	Artiodactyla	Bovidae	Male	19.22	2268	466	Wild
USNM 467688	USNM	467688	Neotragus_pygmaeus	Laurasiatheria	Artiodactyla	Bovidae	Male	18.34	2400	474	Wild
USNM 467689	USNM	467689	Neotragus_pygmaeus	Laurasiatheria	Artiodactyla	Bovidae	Female	20.04	2600	503	Wild
USNM 467690	USNM	467690	Neotragus_pygmaeus	Laurasiatheria	Artiodactyla	Bovidae	Female	18.52	2600	468	Wild
USNM 467691	USNM	467691	Neotragus_pygmaeus	Laurasiatheria	Artiodactyla	Bovidae	Female	19.57	2200	470	Wild
OMNH 18601	OMNH	18601	Neurotrichus_gibbsii	Laurasiatheria	Eulipotyphla	Talpidae	Male	4.77	7.4	71	Wild
OMNH 18602	OMNH	18602	Neurotrichus_gibbsii	Laurasiatheria	Eulipotyphla	Talpidae	Male	4.78	8.7	73	Wild
OMNH 26557	OMNH	26557	Neurotrichus_gibbsii	Laurasiatheria	Eulipotyphla	Talpidae	Female	4.21	10.5	70	Wild
CM 19568	CM	19568	Ochotona_dauurica	Euarchontoglires	Lagomorpha	Ochotonidae	Female	7.58	150	NA	Wild
CM 21591	CM	21591	Ochotona_dauurica	Euarchontoglires	Lagomorpha	Ochotonidae	Female	7.72	90	NA	Wild
CM 22456	CM	22456	Ochotona_dauurica	Euarchontoglires	Lagomorpha	Ochotonidae	Male	7.68	165	NA	Wild	Seemingly much fatter than other specimens
CM 22457	CM	22457	Ochotona_dauurica	Euarchontoglires	Lagomorpha	Ochotonidae	Female	7.55	110	NA	Wild	Parasites
CM 12022	CM	12022	Ochotona_princeps	Euarchontoglires	Lagomorpha	Ochotonidae	Male	8.26	150	NA	Wild
CM 12026	CM	12026	Ochotona_princeps	Euarchontoglires	Lagomorpha	Ochotonidae	Male	8.3	156	NA	Wild
CM 12030	CM	12030	Ochotona_princeps	Euarchontoglires	Lagomorpha	Ochotonidae	Female	8.38	156	NA	Wild
CM 9462	CM	9462	Ochotona_princeps	Euarchontoglires	Lagomorpha	Ochotonidae	Female	8.25	146	NA	Wild
CM 9467	CM	9467	Ochotona_princeps	Euarchontoglires	Lagomorpha	Ochotonidae	Male	9.07	195	NA	Wild
CM 9469	CM	9469	Ochotona_princeps	Euarchontoglires	Lagomorpha	Ochotonidae	Male	8.89	155	NA	Wild
OMNH 16365	OMNH	16365	Ochrotomys_nuttalli	Euarchontoglires	Myomorpha_Rodentia	Cricetidae	Male	5.58	18	86	Wild
OMNH 19878	OMNH	19878	Ochrotomys_nuttalli	Euarchontoglires	Myomorpha_Rodentia	Cricetidae	Male	5.83	18.4	86	Wild
OMNH 19976	OMNH	19976	Ochrotomys_nuttalli	Euarchontoglires	Myomorpha_Rodentia	Cricetidae	Female	6.01	23	91	Wild
OMNH 33698	OMNH	33698	Ochrotomys_nuttalli	Euarchontoglires	Myomorpha_Rodentia	Cricetidae	Female	5.56	20	84	Wild
OMNH 39217	OMNH	39217	Ochrotomys_nuttalli	Euarchontoglires	Myomorpha_Rodentia	Cricetidae	Male	5.46	18	84	Wild
OMNH 39425	OMNH	39425	Ochrotomys_nuttalli	Euarchontoglires	Myomorpha_Rodentia	Cricetidae	Male	5.71	19.5	89	Wild
OMNH 52076	OMNH	52076	Ochrotomys_nuttalli	Euarchontoglires	Myomorpha_Rodentia	Cricetidae	Female	5.8	16	81	Wild
OMNH 52130	OMNH	52130	Ochrotomys_nuttalli	Euarchontoglires	Myomorpha_Rodentia	Cricetidae	Male	5.87	19	85	Wild
OMNH 52138	OMNH	52138	Ochrotomys_nuttalli	Euarchontoglires	Myomorpha_Rodentia	Cricetidae	Female	5.53	16	80	Wild
OMNH 65059	OMNH	65059	Ochrotomys_nuttalli	Euarchontoglires	Myomorpha_Rodentia	Cricetidae	Female	5.86	15.2	81	Wild
USNM 287359	USNM	287359	Odocoileus_hemionus	Laurasiatheria	Artiodactyla	Cervidae	Male	53.66	61235	NA	Wild
USNM 287361	USNM	287361	Odocoileus_hemionus	Laurasiatheria	Artiodactyla	Cervidae	Male	52.52	70760	NA	Wild
UWBM 32805	UWBM	32805	Odocoileus_hemionus	Laurasiatheria	Artiodactyla	Cervidae	Male	54.77	60500	1150	Wild
UWBM 33346	UWBM	33346	Odocoileus_hemionus	Laurasiatheria	Artiodactyla	Cervidae	Male	54.91	94000	1460	Wild
UWBM 34272	UWBM	34272	Odocoileus_hemionus	Laurasiatheria	Artiodactyla	Cervidae	Female	47.86	49000	1290	Wild
UWBM 35537	UWBM	35537	Odocoileus_hemionus	Laurasiatheria	Artiodactyla	Cervidae	Male	53.12	51800	1385	Wild
UWBM 59659	UWBM	59659	Odocoileus_hemionus	Laurasiatheria	Artiodactyla	Cervidae	Female	46.03	65900	NA	Wild	Two embryos
UWBM 59660	UWBM	59660	Odocoileus_hemionus	Laurasiatheria	Artiodactyla	Cervidae	Female	44.6	41800	NA	Wild	Two embryos
UWBM 59664	UWBM	59664	Odocoileus_hemionus	Laurasiatheria	Artiodactyla	Cervidae	Female	49.29	41800	NA	Wild
UWBM 59665	UWBM	59665	Odocoileus_hemionus	Laurasiatheria	Artiodactyla	Cervidae	Female	48.92	48180	NA	Wild
CM 39989	CM	39989	Odocoileus_virginianus	Laurasiatheria	Artiodactyla	Cervidae	Male	44.17	41277	NA	Wild
CM 40173	CM	40173	Odocoileus_virginianus	Laurasiatheria	Artiodactyla	Cervidae	Female	48.4	63503	NA	Wild
OMNH 60051	OMNH	60051	Odocoileus_virginianus	Laurasiatheria	Artiodactyla	Cervidae	Female	42.75	62596	1380	Wild	Original measurement 138 lbs
OMNH 60052	OMNH	60052	Odocoileus_virginianus	Laurasiatheria	Artiodactyla	Cervidae	Female	45.49	51709	1276	Wild	Original measurement 114 lbs
OMNH 60053	OMNH	60053	Odocoileus_virginianus	Laurasiatheria	Artiodactyla	Cervidae	Female	41.6	48081	1410	Wild
OMNH 60056	OMNH	60056	Odocoileus_virginianus	Laurasiatheria	Artiodactyla	Cervidae	Female	47.23	50349	1298	Wild
OMNH 60057	OMNH	60057	Odocoileus_virginianus	Laurasiatheria	Artiodactyla	Cervidae	Male	46.31	40370	1330	Wild	Original measurement 89 lbs
OMNH 60059	OMNH	60059	Odocoileus_virginianus	Laurasiatheria	Artiodactyla	Cervidae	Male	40.82	38555	1250	Wild	Original measurement 85 lbs
OMNH 62205	OMNH	62205	Odocoileus_virginianus	Laurasiatheria	Artiodactyla	Cervidae	Male	49.62	49442	1425	Wild	Original measurement 109 lbs
OMNH 64064	OMNH	64064	Odocoileus_virginianus	Laurasiatheria	Artiodactyla	Cervidae	Male	51.48	51256	NA	Wild
UF 22580	UF	22580	Odocoileus_virginianus	Laurasiatheria	Artiodactyla	Cervidae	Female	46.2	44040	1275	Wild
UF 22583	UF	22583	Odocoileus_virginianus	Laurasiatheria	Artiodactyla	Cervidae	Female	40.08	32690	950	Wild
UF 22584	UF	22584	Odocoileus_virginianus	Laurasiatheria	Artiodactyla	Cervidae	Female	40.91	38590	1270	Wild
UF 27699	UF	27699	Odocoileus_virginianus	Laurasiatheria	Artiodactyla	Cervidae	Male	46.72	59928	1380	Wild
UWYMV 3947	UWYMV	3947	Odocoileus_virginianus	Laurasiatheria	Artiodactyla	Cervidae	Male	43.59	32500	NA	Wild
CMNH 19527	CMNH	19527	Ondatra_zibethicus	Euarchontoglires	Myomorpha_Rodentia	Muridae	Male	13.69	1361	NA	Wild	Mass measurement originally 3 lbs
CUMV 14114	CUMV	14114	Ondatra_zibethicus	Euarchontoglires	Myomorpha_Rodentia	Muridae	Male	13.57	1020	312	Wild	Original measurement 2.25 lbs
CUMV 17188	CUMV	17188	Ondatra_zibethicus	Euarchontoglires	Myomorpha_Rodentia	Muridae	NA	13.45	850	NA	Wild	Original measurement 1 lb 14 oz
CUMV 7190	CUMV	7190	Ondatra_zibethicus	Euarchontoglires	Myomorpha_Rodentia	Muridae	Female	14.1	1275	NA	Wild	Original measurement 2 lbs 13 oz
CUMV 7191	CUMV	7191	Ondatra_zibethicus	Euarchontoglires	Myomorpha_Rodentia	Muridae	Female	12.49	822	NA	Wild	Original measurement 1 lbs 13 oz
CUMV 7193	CUMV	7193	Ondatra_zibethicus	Euarchontoglires	Myomorpha_Rodentia	Muridae	Female	13.5	1474	NA	Wild	Original measurement 3 lbs 4 oz
CUMV 7199	CUMV	7199	Ondatra_zibethicus	Euarchontoglires	Myomorpha_Rodentia	Muridae	Male	13.49	1474	NA	Wild	Original measurement 3 lbs 4 oz
CUMV 9212	CUMV	9212	Ondatra_zibethicus	Euarchontoglires	Myomorpha_Rodentia	Muridae	Male	13.37	1559	343	Wild	Original measurement 3 lbs 7 oz
CUMV 9214	CUMV	9214	Ondatra_zibethicus	Euarchontoglires	Myomorpha_Rodentia	Muridae	Male	13.87	1588	352	Wild	Original measurement 3 lbs 8 oz
CUMV 9216	CUMV	9216	Ondatra_zibethicus	Euarchontoglires	Myomorpha_Rodentia	Muridae	Female	13.58	1361	299	Wild	Original measurement 3 lbs
OMNH 19488	OMNH	19488	Onychomys_leucogaster	Euarchontoglires	Myomorpha_Rodentia	Cricetidae	Male	6.36	34	106	Wild
OMNH 31869	OMNH	31869	Onychomys_leucogaster	Euarchontoglires	Myomorpha_Rodentia	Cricetidae	Male	6.75	32	104	Wild
OMNH 31877	OMNH	31877	Onychomys_leucogaster	Euarchontoglires	Myomorpha_Rodentia	Cricetidae	Female	6.52	34	107	Wild
OMNH 33493	OMNH	33493	Onychomys_leucogaster	Euarchontoglires	Myomorpha_Rodentia	Cricetidae	Male	6.44	35.5	112	Wild
OMNH 35412	OMNH	35412	Onychomys_leucogaster	Euarchontoglires	Myomorpha_Rodentia	Cricetidae	Male	6.7	31	102	Wild
OMNH 35979	OMNH	35979	Onychomys_leucogaster	Euarchontoglires	Myomorpha_Rodentia	Cricetidae	Female	6.49	33.5	104	Wild
OMNH 5191	OMNH	5191	Onychomys_leucogaster	Euarchontoglires	Myomorpha_Rodentia	Cricetidae	Female	6.76	34	108	Wild
OMNH 52914	OMNH	52914	Onychomys_leucogaster	Euarchontoglires	Myomorpha_Rodentia	Cricetidae	Male	6.43	34	101	Wild
OMNH 52917	OMNH	52917	Onychomys_leucogaster	Euarchontoglires	Myomorpha_Rodentia	Cricetidae	Female	6.28	30	100	Wild
OMNH 53952	OMNH	53952	Onychomys_leucogaster	Euarchontoglires	Myomorpha_Rodentia	Cricetidae	Female	6.21	31	100	Wild
UWYMV 3758	UWYMV	3758	Onychomys_leucogaster	Euarchontoglires	Myomorpha_Rodentia	Cricetidae	Male	6.5	24	NA	Wild
UWYMV 3772	UWYMV	3772	Onychomys_leucogaster	Euarchontoglires	Myomorpha_Rodentia	Cricetidae	Male	6.63	24.8	NA	Wild
UWYMV 3774	UWYMV	3774	Onychomys_leucogaster	Euarchontoglires	Myomorpha_Rodentia	Cricetidae	Female	6.74	33.4	NA	Wild
UWYMV 3994	UWYMV	3994	Onychomys_leucogaster	Euarchontoglires	Myomorpha_Rodentia	Cricetidae	Female	6.4	18.7	NA	Wild
USNM 238665	USNM	238665	Oreamnos_americanus	Laurasiatheria	Artiodactyla	Bovidae	Male	50.08	45359	NA	Wild
UWBM 35995	UWBM	35995	Oreamnos_americanus	Laurasiatheria	Artiodactyla	Bovidae	Male	46.29	40823	1170	Wild	Mass measurement originally 90 lbs. Juvenile
UWBM 39577	UWBM	39577	Oreamnos_americanus	Laurasiatheria	Artiodactyla	Bovidae	Male	55.84	53524	NA	Wild	Mass measurement originally 118 lbs.
USNM 449412	USNM	449412	Ornithorhynchus_anatinus	Monotremata	Monotremata	Ornithorhynchidae	Male	25.7	2000	365	Wild
USNM 449413	USNM	449413	Ornithorhynchus_anatinus	Monotremata	Monotremata	Ornithorhynchidae	Male	27.31	1900	389	Wild
USNM 449414	USNM	449414	Ornithorhynchus_anatinus	Monotremata	Monotremata	Ornithorhynchidae	Male	27.19	1850	413	Wild
USNM 449416	USNM	449416	Ornithorhynchus_anatinus	Monotremata	Monotremata	Ornithorhynchidae	Male	28.78	2100	395	Wild
USNM 449418	USNM	449418	Ornithorhynchus_anatinus	Monotremata	Monotremata	Ornithorhynchidae	Male	26.39	2350	433	Wild
UF 12025	UF	12025	Orycteropus_afer	Afrotheria	Tubulidentata	Orycteropodidae	Male	45.51	44320	NA	Captive
USNM 449934	USNM	449934	Oryx_dammah	Laurasiatheria	Artiodactyla	Bovidae	Male	60.47	95000	NA	Captive
USNM 464515	USNM	464515	Oryx_dammah	Laurasiatheria	Artiodactyla	Bovidae	Male	62.72	108200	NA	Captive
USNM 538405	USNM	538405	Oryx_dammah	Laurasiatheria	Artiodactyla	Bovidae	Female	56.69	80000	1485	Captive	juvenile
USNM 538812	USNM	538812	Oryx_dammah	Laurasiatheria	Artiodactyla	Bovidae	Female	58.73	98180	NA	Captive	juvenile
USNM 546834	USNM	546834	Oryx_dammah	Laurasiatheria	Artiodactyla	Bovidae	Female	58.61	94500	NA	Captive	juvenile
USNM 575162	USNM	575162	Oryx_dammah	Laurasiatheria	Artiodactyla	Bovidae	Female	64.01	140500	NA	Captive
USNM 588333	USNM	588333	Oryx_dammah	Laurasiatheria	Artiodactyla	Bovidae	Female	63.58	121000	NA	Captive
USNM 599683	USNM	599683	Oryx_dammah	Laurasiatheria	Artiodactyla	Bovidae	Female	62.83	114300	NA	Captive
USNM 599840	USNM	599840	Oryx_dammah	Laurasiatheria	Artiodactyla	Bovidae	Female	67.23	122000	NA	Captive
USNM 491090	USNM	491090	Oryx_gazella	Laurasiatheria	Artiodactyla	Bovidae	Female	67.53	226800	2078	Wild
USNM 580353	USNM	580353	Oryx_leucoryx	Laurasiatheria	Artiodactyla	Bovidae	Male	54.18	61400	NA	Captive
USNM 588231	USNM	588231	Oryx_leucoryx	Laurasiatheria	Artiodactyla	Bovidae	Female	55.17	67500	NA	Captive
USNM 588339	USNM	588339	Oryx_leucoryx	Laurasiatheria	Artiodactyla	Bovidae	Female	53.81	80500	NA	Captive
USNM 588340	USNM	588340	Oryx_leucoryx	Laurasiatheria	Artiodactyla	Bovidae	Female	54.19	80000	NA	Captive
USNM 588347	USNM	588347	Oryx_leucoryx	Laurasiatheria	Artiodactyla	Bovidae	Male	58.62	78500	NA	Captive
OMNH 29402	OMNH	29402	Oryzomys_couesi	Euarchontoglires	Myomorpha_Rodentia	Cricetidae	Male	6.67	47.5	125	Wild
OMNH 29409	OMNH	29409	Oryzomys_couesi	Euarchontoglires	Myomorpha_Rodentia	Cricetidae	Male	6.94	33.5	110	Wild
OMNH 29411	OMNH	29411	Oryzomys_couesi	Euarchontoglires	Myomorpha_Rodentia	Cricetidae	Male	6.76	36.5	113	Wild
OMNH 29435	OMNH	29435	Oryzomys_couesi	Euarchontoglires	Myomorpha_Rodentia	Cricetidae	Female	6.69	25.5	99	Wild
OMNH 29444	OMNH	29444	Oryzomys_couesi	Euarchontoglires	Myomorpha_Rodentia	Cricetidae	Female	6.34	32	108	Wild
OMNH 29507	OMNH	29507	Oryzomys_couesi	Euarchontoglires	Myomorpha_Rodentia	Cricetidae	Male	7.22	44.5	122	Wild
OMNH 29524	OMNH	29524	Oryzomys_couesi	Euarchontoglires	Myomorpha_Rodentia	Cricetidae	Female	6.55	29	104	Wild
OMNH 29577	OMNH	29577	Oryzomys_couesi	Euarchontoglires	Myomorpha_Rodentia	Cricetidae	Male	6.86	45.6	123	Wild
OMNH 30387	OMNH	30387	Oryzomys_couesi	Euarchontoglires	Myomorpha_Rodentia	Cricetidae	Female	6.42	27	101	Wild
OMNH 6315	OMNH	6315	Oryzomys_couesi	Euarchontoglires	Myomorpha_Rodentia	Cricetidae	Female	7.11	34.5	111	Wild
OMNH 29285	OMNH	29285	Osgoodomys_banderanus	Euarchontoglires	Myomorpha_Rodentia	Cricetidae	Male	6.69	35.5	113	Wild
OMNH 29301	OMNH	29301	Osgoodomys_banderanus	Euarchontoglires	Myomorpha_Rodentia	Cricetidae	Female	6.78	30	104	Wild
OMNH 29333	OMNH	29333	Osgoodomys_banderanus	Euarchontoglires	Myomorpha_Rodentia	Cricetidae	Male	6.55	37	115	Wild
OMNH 6446	OMNH	6446	Osgoodomys_banderanus	Euarchontoglires	Myomorpha_Rodentia	Cricetidae	Female	7.01	39.2	115	Wild
OMNH 6447	OMNH	6447	Osgoodomys_banderanus	Euarchontoglires	Myomorpha_Rodentia	Cricetidae	Female	6.82	32.1	110	Wild
OMNH 6455	OMNH	6455	Osgoodomys_banderanus	Euarchontoglires	Myomorpha_Rodentia	Cricetidae	Female	6.57	31.6	107	Wild
OMNH 64574	OMNH	64574	Osgoodomys_banderanus	Euarchontoglires	Myomorpha_Rodentia	Cricetidae	Male	6.81	33.5	110	Wild
OMNH 6464	OMNH	6464	Osgoodomys_banderanus	Euarchontoglires	Myomorpha_Rodentia	Cricetidae	Male	6.91	33.6	110	Wild
OMNH 6469	OMNH	6469	Osgoodomys_banderanus	Euarchontoglires	Myomorpha_Rodentia	Cricetidae	Female	6.87	32.5	107	Wild
CM 57894	CM	57894	Otocyon_megalotis	Laurasiatheria	Carnivora	Canidae	Male	22.67	3401.94	NA	Wild	Mass measurement originally 7 lbs 8 oz
CM 61564	CM	61564	Otocyon_megalotis	Laurasiatheria	Carnivora	Canidae	Male	20.72	2353.01042	NA	Wild	Mass measurement originally 5 lbs 3 oz
UMMZ 157200	UMMZ	157200	Otocyon_megalotis	Laurasiatheria	Carnivora	Canidae	Female	21.44	3800	NA	Captive
USNM 469838	USNM	469838	Otocyon_megalotis	Laurasiatheria	Carnivora	Canidae	Male	21.13	2608	419	Wild
USNM 469839	USNM	469839	Otocyon_megalotis	Laurasiatheria	Carnivora	Canidae	Female	21.74	3402	488	Wild
USNM 469840	USNM	469840	Otocyon_megalotis	Laurasiatheria	Carnivora	Canidae	Female	20.51	2948	485	Wild
USNM 469842	USNM	469842	Otocyon_megalotis	Laurasiatheria	Carnivora	Canidae	Male	21.12	3515	470	Wild
USNM 469843	USNM	469843	Otocyon_megalotis	Laurasiatheria	Carnivora	Canidae	Female	20.26	2835	387	Wild
USNM 470148	USNM	470148	Otocyon_megalotis	Laurasiatheria	Carnivora	Canidae	Female	23.2	4876	555	Wild
USNM 470149	USNM	470149	Otocyon_megalotis	Laurasiatheria	Carnivora	Canidae	Male	22.08	4082	500	Wild
OMNH 3444	OMNH	3444	Otospermophilus_variegatus	Euarchontoglires	Sciuromorpha_Rodentia	Sciuridae	Male	14.43	688	271	Wild
OMNH 5135	OMNH	5135	Otospermophilus_variegatus	Euarchontoglires	Sciuromorpha_Rodentia	Sciuridae	Female	13.54	602	284	Wild
OMNH 5136	OMNH	5136	Otospermophilus_variegatus	Euarchontoglires	Sciuromorpha_Rodentia	Sciuridae	Male	13.42	741	285	Wild
OMNH 6625	OMNH	6625	Otospermophilus_variegatus	Euarchontoglires	Sciuromorpha_Rodentia	Sciuridae	Female	13.82	569.1	245	Wild
OMNH 7572	OMNH	7572	Otospermophilus_variegatus	Euarchontoglires	Sciuromorpha_Rodentia	Sciuridae	Female	13.64	573	313	Wild
OMNH 7756	OMNH	7756	Otospermophilus_variegatus	Euarchontoglires	Sciuromorpha_Rodentia	Sciuridae	Male	13.84	642.3	295	Wild
OMNH 7757	OMNH	7757	Otospermophilus_variegatus	Euarchontoglires	Sciuromorpha_Rodentia	Sciuridae	Male	14.28	781.8	273	Wild
OMNH 7758	OMNH	7758	Otospermophilus_variegatus	Euarchontoglires	Sciuromorpha_Rodentia	Sciuridae	Male	14.1	433	253	Wild
OMNH 8147	OMNH	8147	Otospermophilus_variegatus	Euarchontoglires	Sciuromorpha_Rodentia	Sciuridae	Male	14.86	801.5	272	Wild
OMNH 8148	OMNH	8148	Otospermophilus_variegatus	Euarchontoglires	Sciuromorpha_Rodentia	Sciuridae	Female	13.38	634.5	267	Wild
OMNH 8149	OMNH	8149	Otospermophilus_variegatus	Euarchontoglires	Sciuromorpha_Rodentia	Sciuridae	Male	13.97	560	270	Wild
OMNH 9973	OMNH	9973	Otospermophilus_variegatus	Euarchontoglires	Sciuromorpha_Rodentia	Sciuridae	Female	15	701	286	Wild
UWBM 39478	UWBM	39478	Ovibos_moschatus	Laurasiatheria	Artiodactyla	Bovidae	Female	108.88	455000	2082	Captive
OMNH 4468	OMNH	4468	Ovis_ammon	Laurasiatheria	Artiodactyla	Bovidae	Male	68.83	102058	NA	Captive	Photo measures condyles as 67.22
USNM 286547	USNM	286547	Ovis_canadensis	Laurasiatheria	Artiodactyla	Bovidae	Male	61.58	58513	NA	Wild
USNM 243480	USNM	243480	Ovis_dalli	Laurasiatheria	Artiodactyla	Bovidae	Male	58.06	68946	1000	Wild
USNM 477733	USNM	477733	Pan_troglodytes	Euarchontoglires	Primates	Hominidae	Female	46.65	36000	780	Wild
USNM 481803	USNM	481803	Pan_troglodytes	Euarchontoglires	Primates	Hominidae	Female	50.34	49896	720	Wild
USNM 481804	USNM	481804	Pan_troglodytes	Euarchontoglires	Primates	Hominidae	Male	47.21	46000	725	Wild
UWBM 88818	UWBM	88818	Panthera_leo	Laurasiatheria	Carnivora	Felidae	Male	69.18	158000	NA	Captive
UF 23685	UF	23685	Panthera_onca	Laurasiatheria	Carnivora	Felidae	Female	45.57	51750	NA	Wild
UF 31105	UF	31105	Panthera_pardus	Laurasiatheria	Carnivora	Felidae	Female	42.56	40400	NA	Captive
USNM 155403	USNM	155403	Panthera_pardus	Laurasiatheria	Carnivora	Felidae	Male	38.98	44906	NA	Captive
USNM 258857	USNM	258857	Panthera_pardus	Laurasiatheria	Carnivora	Felidae	Female	37.84	43999	NA	Captive
USNM 536895	USNM	536895	Panthera_tigris	Laurasiatheria	Carnivora	Felidae	Female	63.44	121000	1185	Captive
USNM 586894	USNM	586894	Panthera_tigris	Laurasiatheria	Carnivora	Felidae	Female	49.55	80000	NA	Captive
UWBM 82229	UWBM	82229	Panthera_tigris	Laurasiatheria	Carnivora	Felidae	Male	52.53	110000	NA	Captive
UWBM 82359	UWBM	82359	Panthera_tigris	Laurasiatheria	Carnivora	Felidae	Female	49.03	119295	NA	Captive	Mass measurement originally 263 lbs
USNM 84091	USNM	84091	Panthera_uncia	Laurasiatheria	Carnivora	Felidae	Female	37.13	25401	NA	Wild
UWBM 35476	UWBM	35476	Panthera_uncia	Laurasiatheria	Carnivora	Felidae	Female	42.34	40000	1060	Captive
UWBM 81119	UWBM	81119	Panthera_uncia	Laurasiatheria	Carnivora	Felidae	Male	42.23	39172	1736	Captive
USNM 384210	USNM	384210	Papio_cynocephalus	Euarchontoglires	Primates	Cercopithecidae	Female	34.34	16000	882	Wild
USNM 452507	USNM	452507	Papio_cynocephalus	Euarchontoglires	Primates	Cercopithecidae	Male	35.04	23000	695	Wild
USNM 452509	USNM	452509	Papio_cynocephalus	Euarchontoglires	Primates	Cercopithecidae	Male	37.13	20100	682	Wild
USNM 367879	USNM	367879	Papio_ursinus	Euarchontoglires	Primates	Cercopithecidae	Female	38.13	15000	662	Wild
USNM 469923	USNM	469923	Papio_ursinus	Euarchontoglires	Primates	Cercopithecidae	Male	39.51	34000	783	Wild
UF 28808	UF	28808	Paraechinus_hypomelas	Laurasiatheria	Eulipotyphla	Erinaceidae	Female	11.74	450	217	Wild
UF 14642	UF	14642	Paraechinus_micropus	Laurasiatheria	Eulipotyphla	Erinaceidae	Male	11.25	210	NA	Wild
UF 14646	UF	14646	Paraechinus_micropus	Laurasiatheria	Eulipotyphla	Erinaceidae	Female	10.06	140	155	Wild
UF 14649	UF	14649	Paraechinus_micropus	Laurasiatheria	Eulipotyphla	Erinaceidae	Male	10.5	195	155	Wild
UF 14650	UF	14650	Paraechinus_micropus	Laurasiatheria	Eulipotyphla	Erinaceidae	Male	10.18	225	164	Wild
USNM 338362	USNM	338362	Pecari_tajacu	Laurasiatheria	Artiodactyla	Tayassuidae	Male	39.03	34500	NA	Wild
CM 61561	CM	61561	Pedetes_capensis	Euarchontoglires	Anomaluromorpha_Rodentia	Pedetidae	Female	16.81	2778	NA	Wild	Mass measurement originally 6 lbs 2 oz
CM 69798	CM	69798	Pedetes_capensis	Euarchontoglires	Anomaluromorpha_Rodentia	Pedetidae	Female	18.5	3400	NA	Wild
CUMV 13724	CUMV	13724	Pedetes_capensis	Euarchontoglires	Anomaluromorpha_Rodentia	Pedetidae	Male	19.89	2500	397	Wild
CUMV 13760	CUMV	13760	Pedetes_capensis	Euarchontoglires	Anomaluromorpha_Rodentia	Pedetidae	Female	18.64	2000	373	Wild
CUMV 13762	CUMV	13762	Pedetes_capensis	Euarchontoglires	Anomaluromorpha_Rodentia	Pedetidae	Male	18.01	1500	368	Wild
CUMV 13897	CUMV	13897	Pedetes_capensis	Euarchontoglires	Anomaluromorpha_Rodentia	Pedetidae	Female	18.57	2500	440	Wild
CUMV 13898	CUMV	13898	Pedetes_capensis	Euarchontoglires	Anomaluromorpha_Rodentia	Pedetidae	Male	19.16	2500	336	Wild
CUMV 13899	CUMV	13899	Pedetes_capensis	Euarchontoglires	Anomaluromorpha_Rodentia	Pedetidae	Male	18.76	2500	365	Wild
CUMV 13900	CUMV	13900	Pedetes_capensis	Euarchontoglires	Anomaluromorpha_Rodentia	Pedetidae	Male	18.22	2450	387	Wild
CUMV 13901	CUMV	13901	Pedetes_capensis	Euarchontoglires	Anomaluromorpha_Rodentia	Pedetidae	Female	18.8	2500	401	Wild
CUMV 13902	CUMV	13902	Pedetes_capensis	Euarchontoglires	Anomaluromorpha_Rodentia	Pedetidae	Male	18.33	2490	365	Wild
CM ?	CM	?	Pekania_pennanti	Laurasiatheria	Carnivora	Mustelidae	Male	24.22	4762.72	NA	Wild	Mass measurement originally 10.5 lbs
CM 40357	CM	40357	Pekania_pennanti	Laurasiatheria	Carnivora	Mustelidae	Female	22.39	3628.74	NA	Wild	Possibly injured. Mass measurement originally 8 lbs.
CUMV 21211	CUMV	21211	Pekania_pennanti	Laurasiatheria	Carnivora	Mustelidae	Female	22.51	2360	526	Wild
CUMV 6159	CUMV	6159	Pekania_pennanti	Laurasiatheria	Carnivora	Mustelidae	Female	21.8	2041	501	Wild	Weight originally recorded as 4.5 lbs
CUMV 9100	CUMV	9100	Pekania_pennanti	Laurasiatheria	Carnivora	Mustelidae	Male	24.79	3515	587	Wild	Weight originally recorded as 7 lbs 12 oz
CUMV 9106	CUMV	9106	Pekania_pennanti	Laurasiatheria	Carnivora	Mustelidae	Female	22.11	2268	482	Wild	Weight originally recorded as 5 lbs 0 oz
CUMV 9404	CUMV	9404	Pekania_pennanti	Laurasiatheria	Carnivora	Mustelidae	Male	26.34	5443	666	Wild	Weight originally recorded as 12 lbs
UWBM 60014	UWBM	60014	Pekania_pennanti	Laurasiatheria	Carnivora	Mustelidae	Male	25.92	5700	720	Wild
UWBM 60016	UWBM	60016	Pekania_pennanti	Laurasiatheria	Carnivora	Mustelidae	Female	22.84	2000	560	Wild
UWBM 81034	UWBM	81034	Pekania_pennanti	Laurasiatheria	Carnivora	Mustelidae	Male	26.53	5380	722	Wild
UWBM 82201	UWBM	82201	Pekania_pennanti	Laurasiatheria	Carnivora	Mustelidae	Female	23.47	2550	555	Wild
UWBM 82259	UWBM	82259	Perameles_nasuta	Marsupialia	Peramelemorphia	Peramelidae	Male	15.17	1025	356	Wild	The total length of this specimen was originally recorded as 356 mm. However, that would result in the head-body length being unrealistically small (204 mm) for a 1 kg individual of Perameles. It is more likely that head-body length was misrecorded as total length, as 356 mm is about the length of a large male P. nasuta.
CM 57886	CM	57886	Perodicticus_potto	Euarchontoglires	Primates	Lorisidae	Male	15.22	1247	NA	Wild
CM 57887	CM	57887	Perodicticus_potto	Euarchontoglires	Primates	Lorisidae	Male	16.39	1077	NA	Wild
CMNH 11721	CMNH	11721	Perognathus_longimembris	Euarchontoglires	Castorimorpha_Rodentia	Heteromyidae	Female	5.01	8	NA	Wild
CMNH 11722	CMNH	11722	Perognathus_longimembris	Euarchontoglires	Castorimorpha_Rodentia	Heteromyidae	Female	4.44	7	NA	Wild
CMNH 11731	CMNH	11731	Perognathus_longimembris	Euarchontoglires	Castorimorpha_Rodentia	Heteromyidae	Female	4.47	9.1	NA	Wild
CM 25683	CM	25683	Peromyscus_leucopus	Euarchontoglires	Myomorpha_Rodentia	Muridae	Male	5.69	21	NA	Wild
CM 25687	CM	25687	Peromyscus_leucopus	Euarchontoglires	Myomorpha_Rodentia	Muridae	Female	5.6	18	NA	Wild
CM 9668	CM	9668	Peromyscus_leucopus	Euarchontoglires	Myomorpha_Rodentia	Muridae	Female	6.01	20	NA	Wild
CM 9671	CM	9671	Peromyscus_leucopus	Euarchontoglires	Myomorpha_Rodentia	Muridae	Male	5.88	24	NA	Wild
CM 9672	CM	9672	Peromyscus_leucopus	Euarchontoglires	Myomorpha_Rodentia	Muridae	Female	5.79	23	NA	Wild
CMNH 10258	CMNH	10258	Peromyscus_leucopus	Euarchontoglires	Myomorpha_Rodentia	Muridae	Female	6.06	20	NA	Wild
CMNH 10460	CMNH	10460	Peromyscus_leucopus	Euarchontoglires	Myomorpha_Rodentia	Muridae	Female	5.75	18.1	NA	Wild
CMNH 10461	CMNH	10461	Peromyscus_leucopus	Euarchontoglires	Myomorpha_Rodentia	Muridae	Male	5.92	20.2	NA	Wild
CMNH 19541	CMNH	19541	Peromyscus_leucopus	Euarchontoglires	Myomorpha_Rodentia	Muridae	Male	6.03	24	NA	Wild
CMNH 19760	CMNH	19760	Peromyscus_leucopus	Euarchontoglires	Myomorpha_Rodentia	Muridae	Male	6.11	27.7	NA	Wild
CM 71973	CM	71973	Peromyscus_maniculatus	Euarchontoglires	Myomorpha_Rodentia	Cricetidae	Male	5.93	21	NA	Wild
CM 71981	CM	71981	Peromyscus_maniculatus	Euarchontoglires	Myomorpha_Rodentia	Cricetidae	Female	5.69	19	NA	Wild
CMNH 11909	CMNH	11909	Peromyscus_maniculatus	Euarchontoglires	Myomorpha_Rodentia	Cricetidae	Male	5.81	15.2	NA	Wild
CMNH 11910	CMNH	11910	Peromyscus_maniculatus	Euarchontoglires	Myomorpha_Rodentia	Cricetidae	Male	5.38	12.5	NA	Wild
AMNH 157130	AMNH	157130	Peroryctes_broadbenti	Marsupialia	Peramelemorphia	Peroryctidae	Male	22.4	4760	558	Wild	Data from Aplin et al. 2010
AMNH 157131	AMNH	157131	Peroryctes_broadbenti	Marsupialia	Peramelemorphia	Peroryctidae	Male	20.6	3800	525	Wild	Data from Aplin et al. 2010
AMNH 157133	AMNH	157133	Peroryctes_broadbenti	Marsupialia	Peramelemorphia	Peroryctidae	Female	17.7	1420	394	Wild	Data from Aplin et al. 2010, Lactating with two pouch young
AMNH 157134	AMNH	157134	Peroryctes_broadbenti	Marsupialia	Peramelemorphia	Peroryctidae	Male	20	2880	480	Wild	Data from Aplin et al. 2010
USNM 123934	USNM	123934	Petaurista_petaurista	Euarchontoglires	Sciuromorpha_Rodentia	Sciuridae	Male	14.71	1100	385	Wild
UWBM 80692	UWBM	80692	Petauroides_volans	Marsupialia	Diprotodontia	Petauridae	Female	12.14	1160	405	Wild
UWBM 36253	UWBM	36253	Petaurus_breviceps	Marsupialia	Diprotodontia	Petauridae	Male	7.67	67	131	Wild
UWBM 68093	UWBM	68093	Petaurus_breviceps	Marsupialia	Diprotodontia	Petauridae	Male	8.51	77	154	Wild
UWBM 68905	UWBM	68905	Petaurus_breviceps	Marsupialia	Diprotodontia	Petauridae	Male	8.45	74.2	152	Wild
UWBM 68906	UWBM	68906	Petaurus_breviceps	Marsupialia	Diprotodontia	Petauridae	Male	8.36	117	163	Wild
UWBM 82268	UWBM	82268	Petaurus_breviceps	Marsupialia	Diprotodontia	Petauridae	NA	8.62	120	NA	Wild
CM 69656	CM	69656	Petrodromus_tetradactylus	Afrotheria	Macroscelidea	Macroscelididae	Male	10.7	160	NA	Wild
CM 69657	CM	69657	Petrodromus_tetradactylus	Afrotheria	Macroscelidea	Macroscelididae	Male	10.73	167	NA	Wild
UF 31016	UF	31016	Phacochoerus_aethiopicus	Laurasiatheria	Artiodactyla	Suidae	Female	55.45	116900	NA	Captive
USNM 470176	USNM	470176	Phacochoerus_africanus	Laurasiatheria	Artiodactyla	Suidae	Female	53.62	56245	1140	Wild
UF 13730	UF	13730	Phalanger_orientalis	Marsupialia	Diprotodontia	Phalangeridae	Female	15.15	675	335	Wild
UWBM 68907	UWBM	68907	Phascolarctos_cinereus	Marsupialia	Diprotodontia	Phascolarctidae	Female	23.82	6591	605	Wild
UWBM 68922	UWBM	68922	Phascolarctos_cinereus	Marsupialia	Diprotodontia	Phascolarctidae	Male	26.76	8070	633	Wild
UWBM 68923	UWBM	68923	Phascolarctos_cinereus	Marsupialia	Diprotodontia	Phascolarctidae	Female	24.7	5230	560	Wild
CM 16206	CM	16206	Phataginus_tricuspis	Laurasiatheria	Pholidota	Manidae	Male	21.41	3402	NA	Wild
UMMZ 134016	UMMZ	134016	Philander_quica	Marsupialia	Didelphimorphia	Didelphidae	Male	11.93	450	NA	Wild
OMNH 15376	OMNH	15376	Phyllotis_xanthopygus	Euarchontoglires	Myomorpha_Rodentia	Cricetidae	Female	7.43	58	126	Wild
OMNH 30123	OMNH	30123	Phyllotis_xanthopygus	Euarchontoglires	Myomorpha_Rodentia	Cricetidae	Male	6.86	37	108	Wild
OMNH 30147	OMNH	30147	Phyllotis_xanthopygus	Euarchontoglires	Myomorpha_Rodentia	Cricetidae	Male	6.65	36	108	Wild
OMNH 30150	OMNH	30150	Phyllotis_xanthopygus	Euarchontoglires	Myomorpha_Rodentia	Cricetidae	Female	6.7	36	108	Wild
OMNH 30165	OMNH	30165	Phyllotis_xanthopygus	Euarchontoglires	Myomorpha_Rodentia	Cricetidae	Male	7.17	36	107	Wild
OMNH 30171	OMNH	30171	Phyllotis_xanthopygus	Euarchontoglires	Myomorpha_Rodentia	Cricetidae	Male	7.29	49.5	120	Wild
OMNH 30181	OMNH	30181	Phyllotis_xanthopygus	Euarchontoglires	Myomorpha_Rodentia	Cricetidae	Female	6.63	42.5	114	Wild
OMNH 30201	OMNH	30201	Phyllotis_xanthopygus	Euarchontoglires	Myomorpha_Rodentia	Cricetidae	Female	6.68	39	110	Wild
OMNH 34994	OMNH	34994	Phyllotis_xanthopygus	Euarchontoglires	Myomorpha_Rodentia	Cricetidae	Female	6.9	41	112	Wild
OMNH 34999	OMNH	34999	Phyllotis_xanthopygus	Euarchontoglires	Myomorpha_Rodentia	Cricetidae	Male	6.76	57	126	Wild
USNM 477323	USNM	477323	Piliocolobus_badius	Euarchontoglires	Primates	Cercopithecidae	Male	24.86	6600	NA	Wild
USNM 477324	USNM	477324	Piliocolobus_badius	Euarchontoglires	Primates	Cercopithecidae	Female	26.37	7400	543	Wild
USNM 477325	USNM	477325	Piliocolobus_badius	Euarchontoglires	Primates	Cercopithecidae	Male	26.6	8200	557	Wild
USNM 477326	USNM	477326	Piliocolobus_badius	Euarchontoglires	Primates	Cercopithecidae	Male	25.23	8200	555	Wild
USNM 481793	USNM	481793	Piliocolobus_badius	Euarchontoglires	Primates	Cercopithecidae	Female	26.71	8200	530	Wild
USNM 481796	USNM	481796	Piliocolobus_badius	Euarchontoglires	Primates	Cercopithecidae	Female	27.6	9400	580	Wild
USNM 481797	USNM	481797	Piliocolobus_badius	Euarchontoglires	Primates	Cercopithecidae	Female	26.07	8000	540	Wild
USNM 461705	USNM	461705	Pithecia_monachus	Euarchontoglires	Primates	Pitheciidae	Female	21.53	2160	410	Wild
USNM 518223	USNM	518223	Pithecia_monachus	Euarchontoglires	Primates	Pitheciidae	Female	20.43	2000	370	Wild
USNM 518224	USNM	518224	Pithecia_monachus	Euarchontoglires	Primates	Pitheciidae	Male	22.34	2500	380	Wild
USNM 270807	USNM	270807	Pongo_abelii	Euarchontoglires	Primates	Hominidae	Female	49.44	64000	NA	Captive
USNM 145302	USNM	145302	Pongo_pygmaeus	Euarchontoglires	Primates	Hominidae	Female	46.69	45000	850	Wild
USNM 482000	USNM	482000	Potamochoerus_porcus	Laurasiatheria	Artiodactyla	Suidae	Female	53.12	61235	1018	Wild
USNM 599843	USNM	599843	Potamochoerus_porcus	Laurasiatheria	Artiodactyla	Suidae	Female	45.18	35800	NA	Captive
CM 40781	CM	40781	Potamogale_velox	Afrotheria	Afrosoricida	Tenrecidae	Male	15.92	630	NA	Wild
USNM 537561	USNM	537561	Potamogale_velox	Afrotheria	Afrosoricida	Tenrecidae	Female	15.55	385	246	Wild
UWBM 34200	UWBM	34200	Potorous_tridactylus	Marsupialia	Diprotodontia	Potoroidae	Male	16.17	1420	373	Captive
CM 64652	CM	64652	Potos_flavus	Laurasiatheria	Carnivora	Procyonidae	Female	18.43	1500	NA	Wild
USNM 443542	USNM	443542	Potos_flavus	Laurasiatheria	Carnivora	Procyonidae	Male	19.06	2270	480	Wild
USNM 443543	USNM	443543	Potos_flavus	Laurasiatheria	Carnivora	Procyonidae	Female	19.49	2050	460	Wild
USNM 443544	USNM	443544	Potos_flavus	Laurasiatheria	Carnivora	Procyonidae	Female	19.74	2270	490	Wild
USNM 443548	USNM	443548	Potos_flavus	Laurasiatheria	Carnivora	Procyonidae	Female	19.64	2050	465	Wild
USNM 443549	USNM	443549	Potos_flavus	Laurasiatheria	Carnivora	Procyonidae	Female	19.12	2050	495	Wild
USNM 443552	USNM	443552	Potos_flavus	Laurasiatheria	Carnivora	Procyonidae	Male	18.69	2270	525	Wild
USNM 443553	USNM	443553	Potos_flavus	Laurasiatheria	Carnivora	Procyonidae	Female	18.79	2050	485	Wild
USNM 443554	USNM	443554	Potos_flavus	Laurasiatheria	Carnivora	Procyonidae	Male	19.41	2050	490	Wild
USNM 443559	USNM	443559	Potos_flavus	Laurasiatheria	Carnivora	Procyonidae	Male	20.55	2730	500	Wild
USNM 443560	USNM	443560	Potos_flavus	Laurasiatheria	Carnivora	Procyonidae	Male	20.58	2270	480	Wild
USNM 443572	USNM	443572	Potos_flavus	Laurasiatheria	Carnivora	Procyonidae	Male	19.32	2730	460	Wild
USNM 443573	USNM	443573	Potos_flavus	Laurasiatheria	Carnivora	Procyonidae	Female	19.39	1590	460	Wild
USNM 114507	USNM	114507	Presbytis_sumatrana	Euarchontoglires	Primates	Cercopithecidae	Male	27.15	7370	510	Wild
USNM 114509	USNM	114509	Presbytis_sumatrana	Euarchontoglires	Primates	Cercopithecidae	Female	24.89	7820	515	Wild
USNM 121804	USNM	121804	Presbytis_sumatrana	Euarchontoglires	Primates	Cercopithecidae	Male	22.31	5000	475	Wild
USNM 121805	USNM	121805	Presbytis_sumatrana	Euarchontoglires	Primates	Cercopithecidae	Female	24	7000	490	Wild
USNM 121806	USNM	121806	Presbytis_sumatrana	Euarchontoglires	Primates	Cercopithecidae	Male	24.15	7140	496	Wild
USNM 121807	USNM	121807	Presbytis_sumatrana	Euarchontoglires	Primates	Cercopithecidae	Female	23.46	6600	460	Wild
USNM 121809	USNM	121809	Presbytis_sumatrana	Euarchontoglires	Primates	Cercopithecidae	Female	24	4420	505	Wild
USNM 121899	USNM	121899	Presbytis_sumatrana	Euarchontoglires	Primates	Cercopithecidae	Male	25.05	5780	485	Wild
USNM 489422	USNM	489422	Prionailurus_planiceps	Laurasiatheria	Carnivora	Felidae	Male	22.63	2250	510	Wild
USNM 489424	USNM	489424	Prionailurus_planiceps	Laurasiatheria	Carnivora	Felidae	Male	21.83	2146	463	Wild
USNM 489425	USNM	489425	Prionailurus_planiceps	Laurasiatheria	Carnivora	Felidae	Male	22.1	2608	495	Wild
USNM 489426	USNM	489426	Prionailurus_planiceps	Laurasiatheria	Carnivora	Felidae	Male	21.4	2250	455	Wild
USNM 489427	USNM	489427	Prionailurus_planiceps	Laurasiatheria	Carnivora	Felidae	Male	22.58	2393	496	Wild
USNM 489428	USNM	489428	Prionailurus_planiceps	Laurasiatheria	Carnivora	Felidae	Male	20.23	2030	445	Wild
CMNH 22087	CMNH	22087	Prionailurus_viverrinus	Laurasiatheria	Carnivora	Felidae	Female	27.44	7166.759	NA	Captive
USNM 481275	USNM	481275	Prionodon_linsang	Laurasiatheria	Carnivora	Prionodontidae	Female	15.6	710	269	Wild
USNM 481276	USNM	481276	Prionodon_linsang	Laurasiatheria	Carnivora	Prionodontidae	Female	15.3	791	281	Wild
USNM 489389	USNM	489389	Prionodon_linsang	Laurasiatheria	Carnivora	Prionodontidae	Female	14.53	608	410	Wild
USNM 489390	USNM	489390	Prionodon_linsang	Laurasiatheria	Carnivora	Prionodontidae	Female	14.34	424	380	Wild
CMNH 21817	CMNH	21817	Procavia_capensis	Afrotheria	Hyracoidea	Procaviidae	Female	18.44	2585.48	380	Captive
USNM 477329	USNM	477329	Procolobus_verus	Euarchontoglires	Primates	Cercopithecidae	Male	26.28	4200	444	Wild
USNM 477330	USNM	477330	Procolobus_verus	Euarchontoglires	Primates	Cercopithecidae	Male	23.72	5000	NA	Wild
USNM 481800	USNM	481800	Procolobus_verus	Euarchontoglires	Primates	Cercopithecidae	Female	22.14	4200	450	Wild
USNM 481802	USNM	481802	Procolobus_verus	Euarchontoglires	Primates	Cercopithecidae	Male	24.17	4300	485	Wild
CM 28272	CM	28272	Procyon_lotor	Laurasiatheria	Carnivora	Procyonidae	Male	24.76	5669.905	NA	Wild	Mass measurement originally 12.5 lbs
CM 28273	CM	28273	Procyon_lotor	Laurasiatheria	Carnivora	Procyonidae	Female	23.59	5216.312	NA	Wild	Mass measurement originally 11.5 lbs
CM 31200	CM	31200	Procyon_lotor	Laurasiatheria	Carnivora	Procyonidae	Male	26.2	5443.11	NA	Wild	Mass measurement originally 12 lbs
CM 34213	CM	34213	Procyon_lotor	Laurasiatheria	Carnivora	Procyonidae	Female	25.65	5216.312	NA	Wild	Mass measurement originally 11.5 lbs
CM 34214	CM	34214	Procyon_lotor	Laurasiatheria	Carnivora	Procyonidae	Female	23.49	4082.33	NA	Wild	Mass measurement originally 9 lbs
CM 34219	CM	34219	Procyon_lotor	Laurasiatheria	Carnivora	Procyonidae	Male	24.61	6350.29	NA	Wild	Mass measurement originally 14 lbs
CMNH 18875	CMNH	18875	Procyon_lotor	Laurasiatheria	Carnivora	Procyonidae	Male	24.3	4309	NA	Wild	Subadult
CMNH 19741	CMNH	19741	Procyon_lotor	Laurasiatheria	Carnivora	Procyonidae	Male	24.37	5556.51	NA	Wild
OMNH 45428	OMNH	45428	Procyon_lotor	Laurasiatheria	Carnivora	Procyonidae	Male	25.56	5330	602	Wild	Mass measurement originally 11.75
OMNH 48573	OMNH	48573	Procyon_lotor	Laurasiatheria	Carnivora	Procyonidae	Male	25.13	5534	607	Wild	Mass measurement originally 12.2
OMNH 55101	OMNH	55101	Procyon_lotor	Laurasiatheria	Carnivora	Procyonidae	Female	23.75	5443	622	Wild	Mass measurement originally 12
OMNH 55115	OMNH	55115	Procyon_lotor	Laurasiatheria	Carnivora	Procyonidae	Female	24.08	4581	563	Wild	Mass measurement originally 10.1
USNM 469885	USNM	469885	Proteles_cristata	Laurasiatheria	Carnivora	Hyaenidae	Female	28.69	7598	673	Wild
USNM 469886	USNM	469886	Proteles_cristata	Laurasiatheria	Carnivora	Hyaenidae	Female	26.48	4082	613	Wild
USNM 470162	USNM	470162	Proteles_cristata	Laurasiatheria	Carnivora	Hyaenidae	Female	29.67	9979	725	Wild
USNM 470163	USNM	470163	Proteles_cristata	Laurasiatheria	Carnivora	Hyaenidae	Male	29.67	5103	705	Wild
CM 69198	CM	69198	Protoxerus_aubinnii	Euarchontoglires	Sciuromorpha_Rodentia	Sciuridae	Male	13.68	460	NA	Wild
CM 69199	CM	69199	Protoxerus_aubinnii	Euarchontoglires	Sciuromorpha_Rodentia	Sciuridae	Female	13.13	490	NA	Wild
UWBM 41986	UWBM	41986	Pseudocheirus_peregrinus	Marsupialia	Diprotodontia	Petauridae	Female	11.85	983	324	Wild
UWBM 41988	UWBM	41988	Pseudocheirus_peregrinus	Marsupialia	Diprotodontia	Petauridae	Female	12.62	1283	364	Wild
UWBM 68908	UWBM	68908	Pseudocheirus_peregrinus	Marsupialia	Diprotodontia	Petauridae	Male	11.57	726	328	Wild
UWBM 68909	UWBM	68909	Pseudocheirus_peregrinus	Marsupialia	Diprotodontia	Petauridae	Female	12.23	1023	348	Wild
UWBM 68924	UWBM	68924	Pseudocheirus_peregrinus	Marsupialia	Diprotodontia	Petauridae	Female	12.5	1100	336	Wild
UWBM 82253	UWBM	82253	Pseudocheirus_peregrinus	Marsupialia	Diprotodontia	Petauridae	Male	12.95	1275	366	Wild
UWBM 82256	UWBM	82256	Pseudocheirus_peregrinus	Marsupialia	Diprotodontia	Petauridae	Female	12	650	NA	Wild
UWBM 82257	UWBM	82257	Pseudocheirus_peregrinus	Marsupialia	Diprotodontia	Petauridae	Female	12.24	880	NA	Wild
UWBM 82263	UWBM	82263	Pseudocheirus_peregrinus	Marsupialia	Diprotodontia	Petauridae	Female	12.47	880	NA	Wild
USNM 582443	USNM	582443	Pudu_puda	Laurasiatheria	Artiodactyla	Cervidae	Female	28.87	9000	NA	Captive
USNM 582917	USNM	582917	Pudu_puda	Laurasiatheria	Artiodactyla	Cervidae	Female	29.19	9200	NA	Captive	pathological
USNM 583207	USNM	583207	Pudu_puda	Laurasiatheria	Artiodactyla	Cervidae	Male	26.19	6400	NA	Captive	M3 unerupted
USNM 589439	USNM	589439	Pudu_puda	Laurasiatheria	Artiodactyla	Cervidae	Female	28.53	5540	NA	Captive
UWBM 41027	UWBM	41027	Pudu_puda	Laurasiatheria	Artiodactyla	Cervidae	Female	27.72	8300	782	Captive
UWBM 41028	UWBM	41028	Pudu_puda	Laurasiatheria	Artiodactyla	Cervidae	Male	29.69	8200	760	Captive
UWBM 82122	UWBM	82122	Pudu_puda	Laurasiatheria	Artiodactyla	Cervidae	Male	29.16	9400	819	Captive
CM 22279	CM	22279	Puma_concolor	Laurasiatheria	Carnivora	Felidae	Female	40.48	38555.4	NA	Wild	Mass measurement originally 85 lbs
CM 22280	CM	22280	Puma_concolor	Laurasiatheria	Carnivora	Felidae	Female	39.8	31751	NA	Wild	Mass measurement originally 70 lbs
CM 22281	CM	22281	Puma_concolor	Laurasiatheria	Carnivora	Felidae	Female	38.47	40823	NA	Wild	Mass measurement originally 90 lbs
CM 22282	CM	22282	Puma_concolor	Laurasiatheria	Carnivora	Felidae	Female	40.71	36287.4	NA	Wild	Mass measurement originally 80 lbs
CM 22284	CM	22284	Puma_concolor	Laurasiatheria	Carnivora	Felidae	Male	43.58	63502.9	NA	Wild	Mass measurement originally 140 lbs
UF 20777	UF	20777	Puma_concolor	Laurasiatheria	Carnivora	Felidae	Male	43.99	52650	1385	Wild
UF 22529	UF	22529	Puma_concolor	Laurasiatheria	Carnivora	Felidae	Male	41.68	54900	1180	Wild
UF 31180	UF	31180	Puma_concolor	Laurasiatheria	Carnivora	Felidae	Male	39.58	52200	1240	Wild
UWYMV 3474	UWYMV	3474	Puma_concolor	Laurasiatheria	Carnivora	Felidae	Female	36.56	30500	NA	Wild
USNM 356576	USNM	356576	Pygathrix_nemaeus	Euarchontoglires	Primates	Cercopithecidae	Male	27.46	11000	630	Wild
USNM 356577	USNM	356577	Pygathrix_nemaeus	Euarchontoglires	Primates	Cercopithecidae	Male	30.39	10000	580	Wild
UWBM 39586	UWBM	39586	Rangifer_tarandus	Laurasiatheria	Artiodactyla	Cervidae	Male	84.91	240000	NA	Wild
USNM 368537	USNM	368537	Raphicerus_campestris	Laurasiatheria	Artiodactyla	Bovidae	Female	28.34	12360	805	Wild
USNM 368538	USNM	368538	Raphicerus_campestris	Laurasiatheria	Artiodactyla	Bovidae	Male	27.9	10841	786	Wild
USNM 368542	USNM	368542	Raphicerus_campestris	Laurasiatheria	Artiodactyla	Bovidae	Male	28.43	9480	733	Wild
USNM 368546	USNM	368546	Raphicerus_campestris	Laurasiatheria	Artiodactyla	Bovidae	Male	28	9979	801	Wild
USNM 368547	USNM	368547	Raphicerus_campestris	Laurasiatheria	Artiodactyla	Bovidae	Female	26.15	9639	840	Wild
USNM 368548	USNM	368548	Raphicerus_campestris	Laurasiatheria	Artiodactyla	Bovidae	Female	27.71	11482	765	Wild
USNM 368549	USNM	368549	Raphicerus_campestris	Laurasiatheria	Artiodactyla	Bovidae	Male	26.68	10433	743	Wild
USNM 368551	USNM	368551	Raphicerus_campestris	Laurasiatheria	Artiodactyla	Bovidae	Female	26.61	10716	810	Wild
USNM 368552	USNM	368552	Raphicerus_campestris	Laurasiatheria	Artiodactyla	Bovidae	Male	25.01	11453	812	Wild
USNM 384188	USNM	384188	Raphicerus_campestris	Laurasiatheria	Artiodactyla	Bovidae	Female	27.95	9072	856	Wild
USNM 113064	USNM	113064	Ratufa_affinis	Euarchontoglires	Sciuromorpha_Rodentia	Sciuridae	Male	15.55	1000	345	Wild
USNM 113134	USNM	113134	Ratufa_affinis	Euarchontoglires	Sciuromorpha_Rodentia	Sciuridae	Female	16.36	1250	345	Wild
USNM 121715	USNM	121715	Ratufa_affinis	Euarchontoglires	Sciuromorpha_Rodentia	Sciuridae	Male	14.77	1100	340	Wild
USNM 125004	USNM	125004	Ratufa_affinis	Euarchontoglires	Sciuromorpha_Rodentia	Sciuridae	Female	15.83	1000	345	Wild
USNM 83483	USNM	83483	Ratufa_affinis	Euarchontoglires	Sciuromorpha_Rodentia	Sciuridae	Male	15.5	1100	356	Wild
USNM 101725	USNM	101725	Ratufa_bicolor	Euarchontoglires	Sciuromorpha_Rodentia	Sciuridae	Female	17.53	1600	374	Wild
USNM 101751	USNM	101751	Ratufa_bicolor	Euarchontoglires	Sciuromorpha_Rodentia	Sciuridae	Male	16.56	1250	368	Wild
USNM 113162	USNM	113162	Ratufa_bicolor	Euarchontoglires	Sciuromorpha_Rodentia	Sciuridae	Male	16.61	1250	345	Wild
USNM 121707	USNM	121707	Ratufa_bicolor	Euarchontoglires	Sciuromorpha_Rodentia	Sciuridae	Male	14.37	1000	330	Wild
USNM 124149	USNM	124149	Ratufa_bicolor	Euarchontoglires	Sciuromorpha_Rodentia	Sciuridae	Male	19.03	2000	415	Wild
USNM 124235	USNM	124235	Ratufa_bicolor	Euarchontoglires	Sciuromorpha_Rodentia	Sciuridae	Male	18.63	2000	405	Wild
USNM 469909	USNM	469909	Redunca_arundinum	Laurasiatheria	Artiodactyla	Bovidae	Female	40.11	27896	1090	Wild
USNM 470188	USNM	470188	Redunca_arundinum	Laurasiatheria	Artiodactyla	Bovidae	Female	47.47	47627	1175	Wild
USNM 470189	USNM	470189	Redunca_arundinum	Laurasiatheria	Artiodactyla	Bovidae	Male	53.47	72121	1420	Wild
USNM 470190	USNM	470190	Redunca_arundinum	Laurasiatheria	Artiodactyla	Bovidae	Male	52.01	48761	1345	Wild
OMNH 36517	OMNH	36517	Reithrodontomys_fulvescens	Euarchontoglires	Myomorpha_Rodentia	Cricetidae	Male	5.42	12	78	Wild
OMNH 37154	OMNH	37154	Reithrodontomys_fulvescens	Euarchontoglires	Myomorpha_Rodentia	Cricetidae	Female	4.99	10	69	Wild
OMNH 37155	OMNH	37155	Reithrodontomys_fulvescens	Euarchontoglires	Myomorpha_Rodentia	Cricetidae	Male	5.14	10.5	71	Wild
OMNH 37767	OMNH	37767	Reithrodontomys_fulvescens	Euarchontoglires	Myomorpha_Rodentia	Cricetidae	Male	5.34	10.5	71	Wild
OMNH 37775	OMNH	37775	Reithrodontomys_fulvescens	Euarchontoglires	Myomorpha_Rodentia	Cricetidae	Female	5.27	10.5	71	Wild
OMNH 37829	OMNH	37829	Reithrodontomys_fulvescens	Euarchontoglires	Myomorpha_Rodentia	Cricetidae	Female	5	10.5	71	Wild
OMNH 37834	OMNH	37834	Reithrodontomys_fulvescens	Euarchontoglires	Myomorpha_Rodentia	Cricetidae	Female	4.92	11.5	76	Wild
OMNH 38450	OMNH	38450	Reithrodontomys_fulvescens	Euarchontoglires	Myomorpha_Rodentia	Cricetidae	Female	5.12	10	69	Wild
OMNH 39295	OMNH	39295	Reithrodontomys_fulvescens	Euarchontoglires	Myomorpha_Rodentia	Cricetidae	Female	5.27	12	76	Wild
OMNH 50054	OMNH	50054	Reithrodontomys_fulvescens	Euarchontoglires	Myomorpha_Rodentia	Cricetidae	Male	5.03	10.5	71	Wild
CMNH 11431	CMNH	11431	Reithrodontomys_megalotis	Euarchontoglires	Myomorpha_Rodentia	Cricetidae	Male	5.14	12	NA	Wild
CMNH 11441	CMNH	11441	Reithrodontomys_megalotis	Euarchontoglires	Myomorpha_Rodentia	Cricetidae	Male	5.24	13.5	NA	Wild
CMNH 11442	CMNH	11442	Reithrodontomys_megalotis	Euarchontoglires	Myomorpha_Rodentia	Cricetidae	Male	4.76	12.2	NA	Wild
CMNH 11444	CMNH	11444	Reithrodontomys_megalotis	Euarchontoglires	Myomorpha_Rodentia	Cricetidae	Female	4.81	9.7	NA	Wild
CMNH 11453	CMNH	11453	Reithrodontomys_megalotis	Euarchontoglires	Myomorpha_Rodentia	Cricetidae	Male	4.94	11.9	NA	Wild
CMNH 11467	CMNH	11467	Reithrodontomys_megalotis	Euarchontoglires	Myomorpha_Rodentia	Cricetidae	Female	5.01	11.7	NA	Wild
CMNH 11630	CMNH	11630	Reithrodontomys_megalotis	Euarchontoglires	Myomorpha_Rodentia	Cricetidae	Male	5.08	10.1	NA	Wild
CMNH 11631	CMNH	11631	Reithrodontomys_megalotis	Euarchontoglires	Myomorpha_Rodentia	Cricetidae	Female	4.8	11.4	NA	Wild
CMNH 11632	CMNH	11632	Reithrodontomys_megalotis	Euarchontoglires	Myomorpha_Rodentia	Cricetidae	Female	4.87	10.2	NA	Wild
CMNH 11650	CMNH	11650	Reithrodontomys_megalotis	Euarchontoglires	Myomorpha_Rodentia	Cricetidae	Male	5.05	11.8	NA	Wild
CMNH 11923	CMNH	11923	Reithrodontomys_megalotis	Euarchontoglires	Myomorpha_Rodentia	Cricetidae	Female	4.71	10.2	NA	Wild
CMNH 11924	CMNH	11924	Reithrodontomys_megalotis	Euarchontoglires	Myomorpha_Rodentia	Cricetidae	Male	4.7	7.8	NA	Wild
OMNH 17447	OMNH	17447	Rhipidomys_mastacalis	Euarchontoglires	Myomorpha_Rodentia	Cricetidae	Male	7.59	77.2	135	Wild
OMNH 17448	OMNH	17448	Rhipidomys_mastacalis	Euarchontoglires	Myomorpha_Rodentia	Cricetidae	Male	7.74	76.5	132	Wild
OMNH 17449	OMNH	17449	Rhipidomys_mastacalis	Euarchontoglires	Myomorpha_Rodentia	Cricetidae	Female	7.4	40	111	Wild
OMNH 17450	OMNH	17450	Rhipidomys_mastacalis	Euarchontoglires	Myomorpha_Rodentia	Cricetidae	Female	7.4	65.5	130	Wild
OMNH 17452	OMNH	17452	Rhipidomys_mastacalis	Euarchontoglires	Myomorpha_Rodentia	Cricetidae	Male	7.45	96	140	Wild
OMNH 17453	OMNH	17453	Rhipidomys_mastacalis	Euarchontoglires	Myomorpha_Rodentia	Cricetidae	Male	7.93	67.3	127	Wild
OMNH 17456	OMNH	17456	Rhipidomys_mastacalis	Euarchontoglires	Myomorpha_Rodentia	Cricetidae	Female	7.33	68	131	Wild
OMNH 17458	OMNH	17458	Rhipidomys_mastacalis	Euarchontoglires	Myomorpha_Rodentia	Cricetidae	Male	7.59	62	129	Wild
CM 86641	CM	86641	Rhynchocyon_cirnei	Afrotheria	Macroscelidea	Macroscelididae	Female	15.25	450	NA	Wild
CM 86642	CM	86642	Rhynchocyon_cirnei	Afrotheria	Macroscelidea	Macroscelididae	Male	14.85	600	NA	Wild
CM 86644	CM	86644	Rhynchocyon_cirnei	Afrotheria	Macroscelidea	Macroscelididae	Female	15.71	400	NA	Wild	Erupting M/m3
CM 86645	CM	86645	Rhynchocyon_cirnei	Afrotheria	Macroscelidea	Macroscelididae	Female	14.52	520	NA	Wild
USNM 393799	USNM	393799	Saguinus_midas	Euarchontoglires	Primates	Callitrichidae	Female	14.56	595	240	Wild
USNM 393800	USNM	393800	Saguinus_midas	Euarchontoglires	Primates	Callitrichidae	Male	14.45	555	255	Wild
USNM 393801	USNM	393801	Saguinus_midas	Euarchontoglires	Primates	Callitrichidae	Male	12.78	505	350	Wild
USNM 393806	USNM	393806	Saguinus_midas	Euarchontoglires	Primates	Callitrichidae	Female	13.34	665	255	Wild
USNM 393807	USNM	393807	Saguinus_midas	Euarchontoglires	Primates	Callitrichidae	Male	13.39	522	380	Wild
USNM 393808	USNM	393808	Saguinus_midas	Euarchontoglires	Primates	Callitrichidae	Female	12.37	480	255	Wild
USNM 393809	USNM	393809	Saguinus_midas	Euarchontoglires	Primates	Callitrichidae	Female	14.44	633	270	Wild
USNM 549522	USNM	549522	Saguinus_midas	Euarchontoglires	Primates	Callitrichidae	Male	13.76	415	201	Wild
USNM 283185	USNM	283185	Sapajus_apella	Euarchontoglires	Primates	Cebidae	Male	22.4	2470	405	Wild
USNM 518260	USNM	518260	Sapajus_apella	Euarchontoglires	Primates	Cebidae	Male	24.41	3750	410	Wild
USNM 518261	USNM	518261	Sapajus_apella	Euarchontoglires	Primates	Cebidae	Female	22.28	2000	340	Wild
USNM 518354	USNM	518354	Sapajus_apella	Euarchontoglires	Primates	Cebidae	Male	23.7	3400	390	Wild
USNM 518355	USNM	518355	Sapajus_apella	Euarchontoglires	Primates	Cebidae	Female	22.12	2400	365	Wild
USNM 518356	USNM	518356	Sapajus_apella	Euarchontoglires	Primates	Cebidae	Female	22.24	2050	340	Wild
USNM 518445	USNM	518445	Sapajus_apella	Euarchontoglires	Primates	Cebidae	Male	21.25	3300	380	Wild
USNM 518447	USNM	518447	Sapajus_apella	Euarchontoglires	Primates	Cebidae	Female	23.53	2000	340	Wild
USNM 547902	USNM	547902	Sapajus_apella	Euarchontoglires	Primates	Cebidae	Female	21.07	2500	370	Wild
USNM 142598	USNM	142598	Sarcophilus_harrisii	Marsupialia	Dasyuromorphia	Dasyuridae	Female	24.16	4536	620	Captive
USNM 574489	USNM	574489	Sarcophilus_harrisii	Marsupialia	Dasyuromorphia	Dasyuridae	Male	26.62	12000	855	Wild
USNM 582021	USNM	582021	Sarcophilus_harrisii	Marsupialia	Dasyuromorphia	Dasyuridae	Male	22.04	3800	515	Wild
USNM 582023	USNM	582023	Sarcophilus_harrisii	Marsupialia	Dasyuromorphia	Dasyuridae	Male	25.3	4600	625	Wild
USNM 582024	USNM	582024	Sarcophilus_harrisii	Marsupialia	Dasyuromorphia	Dasyuridae	Female	24.85	8400	585	Wild
UWYMV 5435	UWYMV	5435	Sciurus_aberti	Euarchontoglires	Sciuromorpha_Rodentia	Sciuridae	Female	14.19	743	NA	Wild
UWYMV 5436	UWYMV	5436	Sciurus_aberti	Euarchontoglires	Sciuromorpha_Rodentia	Sciuridae	Female	13.75	430	NA	Wild
CM 81781	CM	81781	Sciurus_niger	Euarchontoglires	Sciuromorpha_Rodentia	Sciuridae	Female	15.25	567	NA	Wild
CM 8329	CM	8329	Sciurus_niger	Euarchontoglires	Sciuromorpha_Rodentia	Sciuridae	Female	15.46	663.7	NA	Wild
CMNH 18821	CMNH	18821	Sciurus_niger	Euarchontoglires	Sciuromorpha_Rodentia	Sciuridae	Male	15.56	907	NA	Wild	Mass measurement originally 2 lbs
CMNH 19167	CMNH	19167	Sciurus_niger	Euarchontoglires	Sciuromorpha_Rodentia	Sciuridae	Male	14.49	794	NA	Wild
CMNH 19572	CMNH	19572	Sciurus_niger	Euarchontoglires	Sciuromorpha_Rodentia	Sciuridae	Female	14.8	652.039	NA	Wild	Mass measurment originally 1 lbs 7 oz
UWYMV 4584	UWYMV	4584	Sciurus_niger	Euarchontoglires	Sciuromorpha_Rodentia	Sciuridae	Male	14.22	696	NA	Wild
UWYMV 4587	UWYMV	4587	Sciurus_niger	Euarchontoglires	Sciuromorpha_Rodentia	Sciuridae	Male	14.97	458	NA	Wild
UWYMV 4588	UWYMV	4588	Sciurus_niger	Euarchontoglires	Sciuromorpha_Rodentia	Sciuridae	Female	15.62	838	NA	Wild
CM 86646	CM	86646	Scutisorex_somereni	Laurasiatheria	Eulipotyphla	Soricidae	Female	7.37	53	NA	Wild
CM 86647	CM	86647	Scutisorex_somereni	Laurasiatheria	Eulipotyphla	Soricidae	Male	7.31	50	NA	Wild	No embryos
USNM 328560	USNM	328560	Setifer_setosus	Afrotheria	Afrosoricida	Tenrecidae	Female	9.98	150	NA	Wild
USNM 328592	USNM	328592	Setifer_setosus	Afrotheria	Afrosoricida	Tenrecidae	Female	10.22	186	189	Wild
USNM 328593	USNM	328593	Setifer_setosus	Afrotheria	Afrosoricida	Tenrecidae	Male	10.66	198	182	Wild
USNM 328594	USNM	328594	Setifer_setosus	Afrotheria	Afrosoricida	Tenrecidae	Male	10.02	184	170	Wild
USNM 328595	USNM	328595	Setifer_setosus	Afrotheria	Afrosoricida	Tenrecidae	Male	9.67	169	166	Wild
USNM 328596	USNM	328596	Setifer_setosus	Afrotheria	Afrosoricida	Tenrecidae	Female	10.09	168	173	Wild
USNM 328597	USNM	328597	Setifer_setosus	Afrotheria	Afrosoricida	Tenrecidae	Female	9.52	140	141	Wild
USNM 328598	USNM	328598	Setifer_setosus	Afrotheria	Afrosoricida	Tenrecidae	Male	9.8	135	144	Wild
OMNH 22495	OMNH	22495	Sigmodon_hispidus	Euarchontoglires	Myomorpha_Rodentia	Cricetidae	Male	7.64	162.3	175	Wild
OMNH 22576	OMNH	22576	Sigmodon_hispidus	Euarchontoglires	Myomorpha_Rodentia	Cricetidae	Male	7.26	154	172	Wild
OMNH 23832	OMNH	23832	Sigmodon_hispidus	Euarchontoglires	Myomorpha_Rodentia	Cricetidae	Female	7	96.5	144	Wild
OMNH 26604	OMNH	26604	Sigmodon_hispidus	Euarchontoglires	Myomorpha_Rodentia	Cricetidae	Male	7.35	102	148	Wild
OMNH 32042	OMNH	32042	Sigmodon_hispidus	Euarchontoglires	Myomorpha_Rodentia	Cricetidae	Female	7.54	152	170	Wild
OMNH 33388	OMNH	33388	Sigmodon_hispidus	Euarchontoglires	Myomorpha_Rodentia	Cricetidae	Male	7.8	110	152	Wild
OMNH 3499	OMNH	3499	Sigmodon_hispidus	Euarchontoglires	Myomorpha_Rodentia	Cricetidae	Female	7.19	129.2	162	Wild
OMNH 39297	OMNH	39297	Sigmodon_hispidus	Euarchontoglires	Myomorpha_Rodentia	Cricetidae	Female	7.54	115	155	Wild
OMNH 39346	OMNH	39346	Sigmodon_hispidus	Euarchontoglires	Myomorpha_Rodentia	Cricetidae	Male	7.96	190	186	Wild
OMNH 920	OMNH	920	Sigmodon_hispidus	Euarchontoglires	Myomorpha_Rodentia	Cricetidae	Female	7.34	93.7	143	Wild
USNM 121658	USNM	121658	Simias_concolor	Euarchontoglires	Primates	Cercopithecidae	Female	28.83	7000	468	Wild
USNM 121660	USNM	121660	Simias_concolor	Euarchontoglires	Primates	Cercopithecidae	Male	29.54	9000	520	Wild
CM 23906	CM	23906	Sorex_cinereus	Laurasiatheria	Eulipotyphla	Soricidae	Male	4.22	4	NA	Wild
CM 23907	CM	23907	Sorex_cinereus	Laurasiatheria	Eulipotyphla	Soricidae	Female	3.78	3.5	NA	Wild
CM 94490	CM	94490	Sorex_cinereus	Laurasiatheria	Eulipotyphla	Soricidae	Male	4.21	4.6	NA	Wild
CM 94499	CM	94499	Sorex_cinereus	Laurasiatheria	Eulipotyphla	Soricidae	Male	4.25	4	NA	Wild
CM 94515	CM	94515	Sorex_cinereus	Laurasiatheria	Eulipotyphla	Soricidae	Male	4.56	3.8	NA	Wild
CMNH 19820	CMNH	19820	Sorex_cinereus	Laurasiatheria	Eulipotyphla	Soricidae	Male	3.86	4.9	NA	Wild
CMNH 21319	CMNH	21319	Sorex_cinereus	Laurasiatheria	Eulipotyphla	Soricidae	Female	4.51	5.2	NA	Wild
CMNH 21323	CMNH	21323	Sorex_cinereus	Laurasiatheria	Eulipotyphla	Soricidae	Female	4.54	5.5	NA	Wild
CMNH 21533	CMNH	21533	Sorex_cinereus	Laurasiatheria	Eulipotyphla	Soricidae	Female	3.58	3.3	NA	Wild
CMNH 21547	CMNH	21547	Sorex_cinereus	Laurasiatheria	Eulipotyphla	Soricidae	Female	4.35	4.9	NA	Wild
CMNH 21800	CMNH	21800	Sorex_cinereus	Laurasiatheria	Eulipotyphla	Soricidae	Male	5.24	7.8	NA	Wild	Condyles are strange, foramen magnum partially broken
CMNH 12827	CMNH	12827	Sorex_fumeus	Laurasiatheria	Eulipotyphla	Soricidae	Male	4.64	10.3	NA	Wild
CMNH 12843	CMNH	12843	Sorex_fumeus	Laurasiatheria	Eulipotyphla	Soricidae	Female	4.3	5.7	NA	Wild
CMNH 12844	CMNH	12844	Sorex_fumeus	Laurasiatheria	Eulipotyphla	Soricidae	Female	4.33	6.7	NA	Wild	Strangely shaped occiput
CMNH 12846	CMNH	12846	Sorex_fumeus	Laurasiatheria	Eulipotyphla	Soricidae	Male	4.38	10.3	NA	Wild
CMNH 14235	CMNH	14235	Sorex_fumeus	Laurasiatheria	Eulipotyphla	Soricidae	Female	4.32	6	NA	Wild
CMNH 14312	CMNH	14312	Sorex_fumeus	Laurasiatheria	Eulipotyphla	Soricidae	Male	5.34	10.3	NA	Wild
CMNH 20037	CMNH	20037	Sorex_fumeus	Laurasiatheria	Eulipotyphla	Soricidae	Male	4.85	9.7	NA	Wild	Teeth heavily worn
CMNH 20040	CMNH	20040	Sorex_fumeus	Laurasiatheria	Eulipotyphla	Soricidae	Male	4.92	10.1	NA	Wild
CMNH 20041	CMNH	20041	Sorex_fumeus	Laurasiatheria	Eulipotyphla	Soricidae	Female	4.21	5.9	NA	Wild
CMNH 20092	CMNH	20092	Sorex_fumeus	Laurasiatheria	Eulipotyphla	Soricidae	Female	4.55	6.7	NA	Wild
CMNH 20096	CMNH	20096	Sorex_fumeus	Laurasiatheria	Eulipotyphla	Soricidae	Female	4.31	5.5	NA	Wild
CM 106661	CM	106661	Sorex_hoyi	Laurasiatheria	Eulipotyphla	Soricidae	Female	3.51	2	NA	Wild
CM 49687	CM	49687	Sorex_hoyi	Laurasiatheria	Eulipotyphla	Soricidae	Male	3.63	4	NA	Wild
CM 62749	CM	62749	Sorex_hoyi	Laurasiatheria	Eulipotyphla	Soricidae	Female	3.42	2.8	NA	Wild	No embryos
CM 69932	CM	69932	Sorex_hoyi	Laurasiatheria	Eulipotyphla	Soricidae	Female	3.58	2.8	NA	Wild
CM 75900	CM	75900	Sorex_hoyi	Laurasiatheria	Eulipotyphla	Soricidae	Male	3.49	3	NA	Wild
OMNH 48396	OMNH	48396	Sorex_hoyi	Laurasiatheria	Eulipotyphla	Soricidae	Male	3.3	1.4	45	Wild
UWBM 66502	UWBM	66502	Sorex_hoyi	Laurasiatheria	Eulipotyphla	Soricidae	Female	3.93	3.5	55	Wild
UWBM 66504	UWBM	66504	Sorex_hoyi	Laurasiatheria	Eulipotyphla	Soricidae	Male	4.01	3.5	58	Wild
UWBM 66505	UWBM	66505	Sorex_hoyi	Laurasiatheria	Eulipotyphla	Soricidae	Female	3.76	4	NA	Wild
UWBM 66513	UWBM	66513	Sorex_hoyi	Laurasiatheria	Eulipotyphla	Soricidae	Female	3.78	3.5	61	Wild
UWBM 66514	UWBM	66514	Sorex_hoyi	Laurasiatheria	Eulipotyphla	Soricidae	Male	3.55	3.5	64	Wild
UWBM 66515	UWBM	66515	Sorex_hoyi	Laurasiatheria	Eulipotyphla	Soricidae	Male	3.76	3.9	59	Wild
UWBM 66516	UWBM	66516	Sorex_hoyi	Laurasiatheria	Eulipotyphla	Soricidae	Male	3.98	4	59	Wild
UWBM 66518	UWBM	66518	Sorex_hoyi	Laurasiatheria	Eulipotyphla	Soricidae	Female	3.94	3.9	60	Wild
OMNH 51589	OMNH	51589	Sorex_longirostris	Laurasiatheria	Eulipotyphla	Soricidae	Male	3.81	3.3	53	Wild	Foramen magnum crushed
OMNH 51595	OMNH	51595	Sorex_longirostris	Laurasiatheria	Eulipotyphla	Soricidae	Female	3.91	3.2	50	Wild
OMNH 51597	OMNH	51597	Sorex_longirostris	Laurasiatheria	Eulipotyphla	Soricidae	Female	3.77	2.5	48	Wild
OMNH 51602	OMNH	51602	Sorex_longirostris	Laurasiatheria	Eulipotyphla	Soricidae	Male	3.87	3.3	54	Wild
OMNH 51604	OMNH	51604	Sorex_longirostris	Laurasiatheria	Eulipotyphla	Soricidae	Female	3.87	3.4	53	Wild
OMNH 51609	OMNH	51609	Sorex_longirostris	Laurasiatheria	Eulipotyphla	Soricidae	Female	3.77	2.8	47	Wild
OMNH 56144	OMNH	56144	Sorex_longirostris	Laurasiatheria	Eulipotyphla	Soricidae	Male	4	3.2	52	Wild
OMNH 57088	OMNH	57088	Sorex_longirostris	Laurasiatheria	Eulipotyphla	Soricidae	Male	3.95	2.8	48	Wild
OMNH 60884	OMNH	60884	Sorex_longirostris	Laurasiatheria	Eulipotyphla	Soricidae	Male	4.06	2.5	47	Wild
OMNH 60888	OMNH	60888	Sorex_longirostris	Laurasiatheria	Eulipotyphla	Soricidae	Female	4.06	3.1	48	Wild
UF 24139	UF	24139	Sorex_longirostris	Laurasiatheria	Eulipotyphla	Soricidae	Male	4.07	3.5	57	Wild
OMNH 15845	OMNH	15845	Sorex_pacificus	Laurasiatheria	Eulipotyphla	Soricidae	Female	5.01	8.6	76	Wild
OMNH 15846	OMNH	15846	Sorex_pacificus	Laurasiatheria	Eulipotyphla	Soricidae	Female	4.89	13.5	75	Wild	Possibly pregnant? Mass seems high compared to other specimens
OMNH 16362	OMNH	16362	Sorex_pacificus	Laurasiatheria	Eulipotyphla	Soricidae	Female	4.9	6.5	77	Wild
OMNH 18409	OMNH	18409	Sorex_palustris	Laurasiatheria	Eulipotyphla	Soricidae	Female	5.17	13	79	Wild
UF 12749	UF	12749	Sorex_palustris	Laurasiatheria	Eulipotyphla	Soricidae	Male	5.15	10.7	75	Wild
UF 13230	UF	13230	Sorex_palustris	Laurasiatheria	Eulipotyphla	Soricidae	Male	5.27	16.4	80	Wild
UWBM 49695	UWBM	49695	Sorex_palustris	Laurasiatheria	Eulipotyphla	Soricidae	Female	5.06	11.5	77	Wild
UWBM 60769	UWBM	60769	Sorex_palustris	Laurasiatheria	Eulipotyphla	Soricidae	Male	4.96	15.35	80	Wild
UWBM 76755	UWBM	76755	Sorex_palustris	Laurasiatheria	Eulipotyphla	Soricidae	Male	5.23	9.5	65	Wild
UWBM 77660	UWBM	77660	Sorex_palustris	Laurasiatheria	Eulipotyphla	Soricidae	Female	5.34	8.75	79	Wild
UWBM 77661	UWBM	77661	Sorex_palustris	Laurasiatheria	Eulipotyphla	Soricidae	Female	5.68	9.3	73	Wild
UWBM 77662	UWBM	77662	Sorex_palustris	Laurasiatheria	Eulipotyphla	Soricidae	Female	5.53	10.45	70	Wild
UWBM 77663	UWBM	77663	Sorex_palustris	Laurasiatheria	Eulipotyphla	Soricidae	Female	5.59	12.05	89	Wild
UWBM 80420	UWBM	80420	Sorex_palustris	Laurasiatheria	Eulipotyphla	Soricidae	Male	5.74	10.7	69	Wild
UWBM 80433	UWBM	80433	Sorex_palustris	Laurasiatheria	Eulipotyphla	Soricidae	Male	5.04	9.2	70	Wild
UWBM 82316	UWBM	82316	Sorex_palustris	Laurasiatheria	Eulipotyphla	Soricidae	Male	5.36	9.65	77	Wild
UF 19126	UF	19126	Speothos_venaticus	Laurasiatheria	Carnivora	Canidae	Female	25.26	6658	615	Captive	Condyles strange, may be pathological
UF 13729	UF	13729	Spilocuscus_maculatus	Marsupialia	Diprotodontia	Phalangeridae	Female	18.06	2700	436	Wild
CM 11423	CM	11423	Spilogale_gracilis	Laurasiatheria	Carnivora	Mephitidae	Male	13.26	476	NA	Wild
UMMZ 61727	UMMZ	61727	Spilogale_gracilis	Laurasiatheria	Carnivora	Mephitidae	Male	14	509	NA	Wild
UMMZ 63999	UMMZ	63999	Spilogale_gracilis	Laurasiatheria	Carnivora	Mephitidae	Male	13.07	500	NA	Wild
UWBM 38625	UWBM	38625	Spilogale_gracilis	Laurasiatheria	Carnivora	Mephitidae	Male	12.86	507	273	Wild
UWBM 39155	UWBM	39155	Spilogale_gracilis	Laurasiatheria	Carnivora	Mephitidae	Male	14.52	382	319	Wild
UWBM 39331	UWBM	39331	Spilogale_gracilis	Laurasiatheria	Carnivora	Mephitidae	Female	13.13	424	263	Wild	Day unknown
UWBM 51603	UWBM	51603	Spilogale_gracilis	Laurasiatheria	Carnivora	Mephitidae	Male	13.38	696	284	Wild
UF 14378	UF	14378	Spilogale_putorius	Laurasiatheria	Carnivora	Mephitidae	Male	13.76	385	NA	Wild
UF 14379	UF	14379	Spilogale_putorius	Laurasiatheria	Carnivora	Mephitidae	Female	12.52	290	NA	Wild
UF 42	UF	42	Spilogale_putorius	Laurasiatheria	Carnivora	Mephitidae	Female	11.75	396	230	Wild
UF 46	UF	46	Spilogale_putorius	Laurasiatheria	Carnivora	Mephitidae	Female	12.04	330	203	Wild
OMNH 27948	OMNH	27948	Spilogale_pygmaea	Laurasiatheria	Carnivora	Mephitidae	Male	11.45	219.3	201	Wild
OMNH 27949	OMNH	27949	Spilogale_pygmaea	Laurasiatheria	Carnivora	Mephitidae	Male	12.25	214.4	205	Wild
OMNH 6360	OMNH	6360	Spilogale_pygmaea	Laurasiatheria	Carnivora	Mephitidae	Male	11.2	192	195	Wild
CM 92181	CM	92181	Suncus_murinus	Laurasiatheria	Eulipotyphla	Soricidae	Female	6	21	NA	Wild
CM 92182	CM	92182	Suncus_murinus	Laurasiatheria	Eulipotyphla	Soricidae	Male	6.48	42	NA	Wild
CM 92183	CM	92183	Suncus_murinus	Laurasiatheria	Eulipotyphla	Soricidae	Male	6.79	47	NA	Wild
CM 92184	CM	92184	Suncus_murinus	Laurasiatheria	Eulipotyphla	Soricidae	Female	5.81	22	NA	Wild
CM 92185	CM	92185	Suncus_murinus	Laurasiatheria	Eulipotyphla	Soricidae	Male	6.31	26	NA	Wild
CM 92187	CM	92187	Suncus_murinus	Laurasiatheria	Eulipotyphla	Soricidae	Male	6.18	28.5	NA	Wild
UF 27596	UF	27596	Suncus_murinus	Laurasiatheria	Eulipotyphla	Soricidae	Male	6.46	30	121	Wild
UF 27597	UF	27597	Suncus_murinus	Laurasiatheria	Eulipotyphla	Soricidae	Female	6.72	27	137	Wild
UF 28940	UF	28940	Suncus_murinus	Laurasiatheria	Eulipotyphla	Soricidae	Male	7.21	59	115	Wild
USNM 469861	USNM	469861	Suricata_suricatta	Laurasiatheria	Carnivora	Herpestidae	Male	14.08	794	296	Wild
USNM 469865	USNM	469865	Suricata_suricatta	Laurasiatheria	Carnivora	Herpestidae	Male	14.75	518	364	Wild
USNM 111968	USNM	111968	Sus_scrofa	Laurasiatheria	Artiodactyla	Suidae	NA	55.12	117934	NA	Wild	Estimated 260 lbs
UWBM 31576	UWBM	31576	Sus_scrofa	Laurasiatheria	Artiodactyla	Suidae	Female	53.88	55790	1184	Wild	Mass measurement originally 123 lbs.
UWBM 31578	UWBM	31578	Sus_scrofa	Laurasiatheria	Artiodactyla	Suidae	Male	64.85	107950	1595	Wild
UF 3567	UF	3567	Sylvilagus_aquaticus	Euarchontoglires	Lagomorpha	Leporidae	Female	17.43	2380	446	Wild
UF 3568	UF	3568	Sylvilagus_aquaticus	Euarchontoglires	Lagomorpha	Leporidae	Female	17.5	2150	461	Wild
UF 10311	UF	10311	Sylvilagus_floridanus	Euarchontoglires	Lagomorpha	Leporidae	Female	13.72	1522	405	Wild
UF 10312	UF	10312	Sylvilagus_floridanus	Euarchontoglires	Lagomorpha	Leporidae	Male	13.45	1260	390	Wild
UF 1893	UF	1893	Sylvilagus_floridanus	Euarchontoglires	Lagomorpha	Leporidae	Female	14.18	1007	NA	Wild
UF 10391	UF	10391	Sylvilagus_palustris	Euarchontoglires	Lagomorpha	Leporidae	Male	15.62	1438	365	Wild
UF 10452	UF	10452	Sylvilagus_palustris	Euarchontoglires	Lagomorpha	Leporidae	Male	14.78	1120	400	Wild
UF 1540	UF	1540	Sylvilagus_palustris	Euarchontoglires	Lagomorpha	Leporidae	Female	13.01	1060	NA	Wild
UF 28464	UF	28464	Sylvilagus_palustris	Euarchontoglires	Lagomorpha	Leporidae	Female	14.17	1449	380	Wild
UF 29874	UF	29874	Sylvilagus_palustris	Euarchontoglires	Lagomorpha	Leporidae	Male	15.13	1300	NA	Wild
UF 29878	UF	29878	Sylvilagus_palustris	Euarchontoglires	Lagomorpha	Leporidae	Male	13.96	1100	NA	Wild
UF 29882	UF	29882	Sylvilagus_palustris	Euarchontoglires	Lagomorpha	Leporidae	Female	15.8	1250	NA	Wild
UF 29981	UF	29981	Sylvilagus_palustris	Euarchontoglires	Lagomorpha	Leporidae	Male	14.87	1100	NA	Wild
CM 58086	CM	58086	Sylvisorex_morio	Laurasiatheria	Eulipotyphla	Soricidae	Female	4.94	7	NA	Wild
CM 58101	CM	58101	Sylvisorex_morio	Laurasiatheria	Eulipotyphla	Soricidae	Male	4.92	9	NA	Wild
CM 58111	CM	58111	Sylvisorex_morio	Laurasiatheria	Eulipotyphla	Soricidae	Male	4.91	9	NA	Wild
CM 58112	CM	58112	Sylvisorex_morio	Laurasiatheria	Eulipotyphla	Soricidae	Female	4.73	6	NA	Wild
CM 58113	CM	58113	Sylvisorex_morio	Laurasiatheria	Eulipotyphla	Soricidae	Male	4.81	8	NA	Wild
USNM 114497	USNM	114497	Symphalangus_syndactylus	Euarchontoglires	Primates	Hominidae	Female	31	10770	565	Wild
CUMV 13560	CUMV	13560	Tachyglossus_aculeatus	Monotremata	Monotremata	Tachyglossidae	Female	24.01	1134	288	Wild	Mass measurement originally 2 lbs 8 oz
CUMV 13561	CUMV	13561	Tachyglossus_aculeatus	Monotremata	Monotremata	Tachyglossidae	Male	25.58	2268	383	Wild	Mass measurement originally 70 lbs
OMNH 16584	OMNH	16584	Tachyglossus_aculeatus	Monotremata	Monotremata	Tachyglossidae	Male	24.1	2500	299	Captive
CM 101005	CM	101005	Tamandua_tetradactyla	Xenarthra	Pilosa	Myrmecophagidae	Female	22.15	2400	280	Wild
CM 101006	CM	101006	Tamandua_tetradactyla	Xenarthra	Pilosa	Myrmecophagidae	Female	20.52	3650	292	Wild
UF 13326	UF	13326	Tamandua_tetradactyla	Xenarthra	Pilosa	Myrmecophagidae	Female	24.28	4500	583	Wild
CM 21998	CM	21998	Tamias_amoenus	Euarchontoglires	Sciuromorpha_Rodentia	Sciuridae	Female	7.45	53	NA	Wild
CM 21999	CM	21999	Tamias_amoenus	Euarchontoglires	Sciuromorpha_Rodentia	Sciuridae	Female	7.54	50	NA	Wild
CM 22001	CM	22001	Tamias_amoenus	Euarchontoglires	Sciuromorpha_Rodentia	Sciuridae	Male	7.62	50	NA	Wild
CM 22002	CM	22002	Tamias_amoenus	Euarchontoglires	Sciuromorpha_Rodentia	Sciuridae	Female	7.63	58	NA	Wild
UF 7842	UF	7842	Tamias_amoenus	Euarchontoglires	Sciuromorpha_Rodentia	Sciuridae	Male	7.32	47.6	118	Wild
UF 7843	UF	7843	Tamias_amoenus	Euarchontoglires	Sciuromorpha_Rodentia	Sciuridae	Female	7.52	51.5	128	Wild
UWYMV 375	UWYMV	375	Tamias_amoenus	Euarchontoglires	Sciuromorpha_Rodentia	Sciuridae	Male	7.57	53.7	NA	Wild
UWYMV 385	UWYMV	385	Tamias_amoenus	Euarchontoglires	Sciuromorpha_Rodentia	Sciuridae	Female	7.54	51.6	NA	Wild
UWYMV 397	UWYMV	397	Tamias_amoenus	Euarchontoglires	Sciuromorpha_Rodentia	Sciuridae	Male	7.52	50.8	NA	Wild
UWYMV 402	UWYMV	402	Tamias_amoenus	Euarchontoglires	Sciuromorpha_Rodentia	Sciuridae	Male	7.55	52.2	NA	Wild
USNM 530290	USNM	530290	Tamias_quadrivittatus	Euarchontoglires	Sciuromorpha_Rodentia	Sciuridae	Male	7.17	53	123	Wild
CM 104064	CM	104064	Tamias_striatus	Euarchontoglires	Sciuromorpha_Rodentia	Sciuridae	Female	9.14	71	NA	Wild
CM 108257	CM	108257	Tamias_striatus	Euarchontoglires	Sciuromorpha_Rodentia	Sciuridae	Female	8.74	94	NA	Wild
CM 25139	CM	25139	Tamias_striatus	Euarchontoglires	Sciuromorpha_Rodentia	Sciuridae	Male	8.15	95	NA	Wild
CM 27195	CM	27195	Tamias_striatus	Euarchontoglires	Sciuromorpha_Rodentia	Sciuridae	Female	8.44	95	NA	Wild
CM 72404	CM	72404	Tamias_striatus	Euarchontoglires	Sciuromorpha_Rodentia	Sciuridae	Female	8.8	105	NA	Wild
CMNH 10023	CMNH	10023	Tamias_striatus	Euarchontoglires	Sciuromorpha_Rodentia	Sciuridae	Male	9.04	90	NA	Wild
CMNH 10039	CMNH	10039	Tamias_striatus	Euarchontoglires	Sciuromorpha_Rodentia	Sciuridae	Male	8.65	100.2	NA	Wild
CMNH 10053	CMNH	10053	Tamias_striatus	Euarchontoglires	Sciuromorpha_Rodentia	Sciuridae	Male	8.25	87.8	NA	Wild
CMNH 19869	CMNH	19869	Tamias_striatus	Euarchontoglires	Sciuromorpha_Rodentia	Sciuridae	Female	8.58	84	NA	Wild
CM 8001	CM	8001	Tamiasciurus_hudsonicus	Euarchontoglires	Sciuromorpha_Rodentia	Sciuridae	Male	11.58	325	NA	Wild
CM 8063	CM	8063	Tamiasciurus_hudsonicus	Euarchontoglires	Sciuromorpha_Rodentia	Sciuridae	Female	11.08	295	NA	Wild
CM 8195	CM	8195	Tamiasciurus_hudsonicus	Euarchontoglires	Sciuromorpha_Rodentia	Sciuridae	Male	11.34	248	NA	Wild
CM 8200	CM	8200	Tamiasciurus_hudsonicus	Euarchontoglires	Sciuromorpha_Rodentia	Sciuridae	Female	11.31	220.2	NA	Wild
CMNH 10212	CMNH	10212	Tamiasciurus_hudsonicus	Euarchontoglires	Sciuromorpha_Rodentia	Sciuridae	Female	10.87	209.5	NA	Wild
CMNH 10278	CMNH	10278	Tamiasciurus_hudsonicus	Euarchontoglires	Sciuromorpha_Rodentia	Sciuridae	Male	10.55	190	NA	Wild
CMNH 10293	CMNH	10293	Tamiasciurus_hudsonicus	Euarchontoglires	Sciuromorpha_Rodentia	Sciuridae	Female	10.48	168.7	NA	Wild
CMNH 10472	CMNH	10472	Tamiasciurus_hudsonicus	Euarchontoglires	Sciuromorpha_Rodentia	Sciuridae	Female	10.53	199.5	NA	Wild
CMNH 13057	CMNH	13057	Tamiasciurus_hudsonicus	Euarchontoglires	Sciuromorpha_Rodentia	Sciuridae	Female	10.75	171.9	NA	Wild
CMNH 14549	CMNH	14549	Tamiasciurus_hudsonicus	Euarchontoglires	Sciuromorpha_Rodentia	Sciuridae	Male	10.93	186.2	NA	Wild
CMNH 19569	CMNH	19569	Tamiasciurus_hudsonicus	Euarchontoglires	Sciuromorpha_Rodentia	Sciuridae	Male	11.94	211.3	NA	Wild
USNM 283704	USNM	283704	Tapirus_bairdii	Laurasiatheria	Perissodactyla	Tapiridae	Male	84.78	272155	NA	Wild
UF 31027	UF	31027	Tapirus_indicus	Laurasiatheria	Perissodactyla	Tapiridae	Male	89.84	308100	NA	Captive
USNM 292150	USNM	292150	Tapirus_terrestris	Laurasiatheria	Perissodactyla	Tapiridae	Female	74.67	230000	NA	Wild
CM 11895	CM	11895	Tarsipes_rostratus	Marsupialia	Diprotodontia	Tarsipedidae	Male	5	8.5	NA	Wild
CM 11896	CM	11896	Tarsipes_rostratus	Marsupialia	Diprotodontia	Tarsipedidae	Female	4.79	10.7	NA	Wild	Pregnant, 3 embryos
CM 11897	CM	11897	Tarsipes_rostratus	Marsupialia	Diprotodontia	Tarsipedidae	Male	4.57	8.3	NA	Wild
CM 11899	CM	11899	Tarsipes_rostratus	Marsupialia	Diprotodontia	Tarsipedidae	Female	4.48	9.9	NA	Wild
CM 11900	CM	11900	Tarsipes_rostratus	Marsupialia	Diprotodontia	Tarsipedidae	Female	4.34	6	NA	Wild	4 pouch young
CM 11901	CM	11901	Tarsipes_rostratus	Marsupialia	Diprotodontia	Tarsipedidae	Female	4.75	10.5	NA	Wild	4 pouch young
CM 11903	CM	11903	Tarsipes_rostratus	Marsupialia	Diprotodontia	Tarsipedidae	Female	4.39	11.3	NA	Wild	3 pouch young.
CM 8626	CM	8626	Taxidea_taxus	Laurasiatheria	Carnivora	Mustelidae	Female	32.37	5896.7	NA	Wild
OMNH 44332	OMNH	44332	Taxidea_taxus	Laurasiatheria	Carnivora	Mustelidae	Male	33.36	6804	575	Wild
OMNH 9316	OMNH	9316	Taxidea_taxus	Laurasiatheria	Carnivora	Mustelidae	Female	31.38	5670	601	Wild
UWYMV 2965	UWYMV	2965	Taxidea_taxus	Laurasiatheria	Carnivora	Mustelidae	Female	33.35	8280	NA	Wild
UWYMV 2967	UWYMV	2967	Taxidea_taxus	Laurasiatheria	Carnivora	Mustelidae	Female	31.94	4540	NA	Wild
UWYMV 2968	UWYMV	2968	Taxidea_taxus	Laurasiatheria	Carnivora	Mustelidae	Female	31.64	5440	NA	Wild
UWYMV 2970	UWYMV	2970	Taxidea_taxus	Laurasiatheria	Carnivora	Mustelidae	Female	31.38	5350	NA	Wild
UWYMV 2971	UWYMV	2971	Taxidea_taxus	Laurasiatheria	Carnivora	Mustelidae	Female	30.95	4850	NA	Wild
USNM 374925	USNM	374925	Tayassu_pecari	Laurasiatheria	Artiodactyla	Tayassuidae	Male	41.77	20430	NA	Wild
USNM 374926	USNM	374926	Tayassu_pecari	Laurasiatheria	Artiodactyla	Tayassuidae	Male	36.55	22700	775	Wild
USNM 443580	USNM	443580	Tayassu_pecari	Laurasiatheria	Artiodactyla	Tayassuidae	Female	38.43	26898	1033	Wild
CMNH 11906	CMNH	11906	Thomomys_bottae	Euarchontoglires	Castorimorpha_Rodentia	Geomyidae	Female	8.05	160.4	NA	Wild
CMNH 11907	CMNH	11907	Thomomys_bottae	Euarchontoglires	Castorimorpha_Rodentia	Geomyidae	Female	7.85	171	NA	Wild
USNM 125345	USNM	125345	Thylacinus_cynocephalus	Marsupialia	Dasyuromorphia	Thylacinidae	Male	34.99	14970	1068	Captive
CM 42784	CM	42784	Thylamys_elegans	Marsupialia	Didelphimorphia	Didelphidae	Female	6.5	38	NA	Wild
CM 42791	CM	42791	Thylamys_elegans	Marsupialia	Didelphimorphia	Didelphidae	Female	6.69	24	NA	Wild
UWBM 44444	UWBM	44444	Thylamys_elegans	Marsupialia	Didelphimorphia	Didelphidae	Male	6.3	18.7	93	Wild
UWBM 49007	UWBM	49007	Thylamys_elegans	Marsupialia	Didelphimorphia	Didelphidae	Female	6.18	18.8	93	Wild
UWBM 49014	UWBM	49014	Thylamys_elegans	Marsupialia	Didelphimorphia	Didelphidae	Female	6.17	20.8	98	Wild
UWBM 49016	UWBM	49016	Thylamys_elegans	Marsupialia	Didelphimorphia	Didelphidae	Female	6.49	23.5	102	Wild
UWBM 49020	UWBM	49020	Thylamys_elegans	Marsupialia	Didelphimorphia	Didelphidae	Male	6.57	25	109	Wild
UWBM 49027	UWBM	49027	Thylamys_elegans	Marsupialia	Didelphimorphia	Didelphidae	Female	6.61	24	100	Wild
UWBM 49058	UWBM	49058	Thylamys_elegans	Marsupialia	Didelphimorphia	Didelphidae	Male	6.47	23	101	Wild	Subadult
UWBM 49059	UWBM	49059	Thylamys_elegans	Marsupialia	Didelphimorphia	Didelphidae	Male	6.66	26	104	Wild
OMNH 15184	OMNH	15184	Thylamys_pallidior	Marsupialia	Didelphimorphia	Didelphidae	Male	6.1	18	81	Wild
OMNH 15254	OMNH	15254	Thylamys_pallidior	Marsupialia	Didelphimorphia	Didelphidae	Male	5.98	19	86	Wild
OMNH 15298	OMNH	15298	Thylamys_pallidior	Marsupialia	Didelphimorphia	Didelphidae	Female	5.9	15	73	Wild
OMNH 15302	OMNH	15302	Thylamys_pallidior	Marsupialia	Didelphimorphia	Didelphidae	Male	5.88	20	88	Wild
OMNH 15347	OMNH	15347	Thylamys_pallidior	Marsupialia	Didelphimorphia	Didelphidae	Female	5.74	21.5	86	Wild
OMNH 15348	OMNH	15348	Thylamys_pallidior	Marsupialia	Didelphimorphia	Didelphidae	Male	6.2	21.5	95	Wild
OMNH 15349	OMNH	15349	Thylamys_pallidior	Marsupialia	Didelphimorphia	Didelphidae	Female	5.93	22	96	Wild
OMNH 15350	OMNH	15350	Thylamys_pallidior	Marsupialia	Didelphimorphia	Didelphidae	Male	6	24.5	95	Wild
OMNH 23480	OMNH	23480	Thylamys_pallidior	Marsupialia	Didelphimorphia	Didelphidae	Female	6.13	22	87	Wild
OMNH 29958	OMNH	29958	Thylamys_pallidior	Marsupialia	Didelphimorphia	Didelphidae	Female	5.81	22.5	90	Wild
OMNH 29979	OMNH	29979	Thylamys_sponsorius	Marsupialia	Didelphimorphia	Didelphidae	Male	6.46	26	101	Wild
OMNH 32549	OMNH	32549	Thylamys_sponsorius	Marsupialia	Didelphimorphia	Didelphidae	Female	6.12	18	91	Wild
OMNH 32550	OMNH	32550	Thylamys_sponsorius	Marsupialia	Didelphimorphia	Didelphidae	Female	6.25	22	96	Wild
OMNH 32553	OMNH	32553	Thylamys_sponsorius	Marsupialia	Didelphimorphia	Didelphidae	Male	6.59	19	93	Wild
OMNH 32554	OMNH	32554	Thylamys_sponsorius	Marsupialia	Didelphimorphia	Didelphidae	Female	6.33	21	92	Wild
OMNH 22284	OMNH	22284	Thylamys_velutinus	Marsupialia	Didelphimorphia	Didelphidae	Male	6.08	35.9	110	Wild
OMNH 37216	OMNH	37216	Thylamys_velutinus	Marsupialia	Didelphimorphia	Didelphidae	Male	5.87	16	84	Wild
OMNH 19579	OMNH	19579	Thylamys_venustus	Marsupialia	Didelphimorphia	Didelphidae	Male	6.6	29	110	Wild
USNM 449424	USNM	449424	Thylogale_billardierii	Marsupialia	Diprotodontia	Macropodidae	Male	21.93	3300	625	Wild	Possibly juvenile, M4 not fully erupted
USNM 449425	USNM	449425	Thylogale_billardierii	Marsupialia	Diprotodontia	Macropodidae	Female	20.79	2200	503	Wild	Possibly juvenile, M4 not fully erupted
USNM 449426	USNM	449426	Thylogale_billardierii	Marsupialia	Diprotodontia	Macropodidae	Female	21.42	4200	648	Wild	Possibly juvenile, M4 not fully erupted
USNM 449427	USNM	449427	Thylogale_billardierii	Marsupialia	Diprotodontia	Macropodidae	Female	20.88	3300	614	Wild
USNM 449428	USNM	449428	Thylogale_billardierii	Marsupialia	Diprotodontia	Macropodidae	Male	22.57	5300	700	Wild	Possibly juvenile, M4 not fully erupted
USNM 449429	USNM	449429	Thylogale_billardierii	Marsupialia	Diprotodontia	Macropodidae	Female	21.11	2800	600	Wild	Possibly juvenile, M4 not fully erupted
OMNH 26640	OMNH	26640	Tlacuatzin_canescens	Marsupialia	Didelphimorphia	Didelphidae	Female	6.32	15	94	Wild
OMNH 26641	OMNH	26641	Tlacuatzin_canescens	Marsupialia	Didelphimorphia	Didelphidae	Male	6.49	26.7	112	Wild
OMNH 26642	OMNH	26642	Tlacuatzin_canescens	Marsupialia	Didelphimorphia	Didelphidae	Male	6.71	21	100	Wild
USNM 512185	USNM	512185	Tlacuatzin_canescens	Marsupialia	Didelphimorphia	Didelphidae	Female	6.37	17	95	Wild
USNM 512186	USNM	512186	Tlacuatzin_canescens	Marsupialia	Didelphimorphia	Didelphidae	Female	6.59	17	79	Wild
USNM 512187	USNM	512187	Tlacuatzin_canescens	Marsupialia	Didelphimorphia	Didelphidae	Male	6.62	22	100	Wild
USNM 512188	USNM	512188	Tlacuatzin_canescens	Marsupialia	Didelphimorphia	Didelphidae	Male	6.84	31	116	Wild
CMNH 22059	CMNH	22059	Tolypeutes_matacus	Xenarthra	Cingulata	Dasypodidae	Male	16.88	1183	NA	Captive
UF 20652	UF	20652	Tolypeutes_matacus	Xenarthra	Cingulata	Dasypodidae	Male	18.7	880	224	Captive
USNM 114513	USNM	114513	Trachypithecus_cristatus	Euarchontoglires	Primates	Cercopithecidae	Female	27.91	6240	530	Wild
USNM 114514	USNM	114514	Trachypithecus_cristatus	Euarchontoglires	Primates	Cercopithecidae	Female	27.35	7600	540	Wild
USNM 114516	USNM	114516	Trachypithecus_cristatus	Euarchontoglires	Primates	Cercopithecidae	Male	29.13	7000	540	Wild
USNM 115671	USNM	115671	Trachypithecus_cristatus	Euarchontoglires	Primates	Cercopithecidae	Male	26.41	4300	550	Wild
USNM 115673	USNM	115673	Trachypithecus_cristatus	Euarchontoglires	Primates	Cercopithecidae	Female	25.64	6010	502	Wild
USNM 115674	USNM	115674	Trachypithecus_cristatus	Euarchontoglires	Primates	Cercopithecidae	Female	26.54	6240	530	Wild
USNM 123036	USNM	123036	Trachypithecus_cristatus	Euarchontoglires	Primates	Cercopithecidae	Female	26.08	6600	510	Wild
USNM 123070	USNM	123070	Trachypithecus_cristatus	Euarchontoglires	Primates	Cercopithecidae	Female	25.2	5200	NA	Wild
USNM 124725	USNM	124725	Trachypithecus_cristatus	Euarchontoglires	Primates	Cercopithecidae	Male	26.81	8000	545	Wild
USNM 142212	USNM	142212	Trachypithecus_cristatus	Euarchontoglires	Primates	Cercopithecidae	Male	26.43	6600	540	Wild
USNM 144371	USNM	144371	Trachypithecus_cristatus	Euarchontoglires	Primates	Cercopithecidae	Male	25.51	7000	510	Wild
UF 31014	UF	31014	Tragelaphus_eurycerus	Laurasiatheria	Artiodactyla	Bovidae	Male	96.55	315000	NA	Captive
UF 31107	UF	31107	Tragelaphus_spekii	Laurasiatheria	Artiodactyla	Bovidae	Male	69.12	95740	NA	Captive
CMNH 21826	CMNH	21826	Tragulus_javanicus	Laurasiatheria	Artiodactyla	Tragulidae	Female	21.86	3790	NA	Captive
USNM 489432	USNM	489432	Tragulus_kanchil	Laurasiatheria	Artiodactyla	Tragulidae	Male	19.57	1265	410	Wild
USNM 489433	USNM	489433	Tragulus_kanchil	Laurasiatheria	Artiodactyla	Tragulidae	Female	19.48	1359	420	Wild
USNM 489434	USNM	489434	Tragulus_kanchil	Laurasiatheria	Artiodactyla	Tragulidae	Female	19.47	1305	440	Wild
USNM 489435	USNM	489435	Tragulus_kanchil	Laurasiatheria	Artiodactyla	Tragulidae	Female	18.85	1383	425	Wild
USNM 489439	USNM	489439	Tragulus_kanchil	Laurasiatheria	Artiodactyla	Tragulidae	Female	20.03	1104	423	Wild
USNM 489440	USNM	489440	Tragulus_kanchil	Laurasiatheria	Artiodactyla	Tragulidae	Male	19.99	1333	450	Wild
USNM 489442	USNM	489442	Tragulus_kanchil	Laurasiatheria	Artiodactyla	Tragulidae	Male	18.35	1345	445	Wild
USNM 489443	USNM	489443	Tragulus_kanchil	Laurasiatheria	Artiodactyla	Tragulidae	Female	20.05	1262	435	Wild
USNM 489444	USNM	489444	Tragulus_kanchil	Laurasiatheria	Artiodactyla	Tragulidae	Female	19.42	1240	432	Wild
USNM 489445	USNM	489445	Tragulus_kanchil	Laurasiatheria	Artiodactyla	Tragulidae	Male	19.72	1069	410	Wild
USNM 489446	USNM	489446	Tragulus_napu	Laurasiatheria	Artiodactyla	Tragulidae	Female	21.18	2245	462	Wild
USNM 489447	USNM	489447	Tragulus_napu	Laurasiatheria	Artiodactyla	Tragulidae	Male	21.44	2369	500	Wild
[truncated: 128 more rows]
