# Supplementary material for: Occipital condyle width (OCW) is a highly accurate predictor of body mass in therian mammals
Source: BMC Biol. 2022 Feb 7;20:37. doi: 10.1186/s12915-021-01224-9 (PMC8883515; doi:10.1186/s12915-021-01224-9)
Supplement: Supplementary file 14 — Additional file 14. R code used to perform the analyses in this study, in Rmarkdown format (.Rmd). [file 12915_2021_1224_MOESM14_ESM.rmd]

---
title: "Additional File 2 (R Code) for Occipital condyle width (OCW) is a highly accurate predictor of body mass in therian mammals"
author: "Russell Engelman"
date: "2/19/2021"
output:
  rmdformats::html_clean:
    highlight: haddock
    toc: TRUE
    toc_depth: 3
    toc_float: TRUE
    number_sections: TRUE
    thumbnails: FALSE
    code_folding: show
    df_print: paged
    DT: datatable
---
<style>
body .main-container {
        max-width: 1000px;
    }
#toc {
  width: 15%;
}
</style>

# Installing R Packages

```{r setup, include=FALSE}
library(knitr)
knitr::opts_chunk$set(echo = TRUE,fig.width=8,fig.align="left",comment=NA)
options(width=1000)
library(DT);library(lmtest); library(ggfortify);library(gridExtra);library(e1071)
library(MCMCglmm);library(phangorn);library(ape);library(phytools)
library(sensiPhy);library(nlme);library(geiger);library(motmot);library(nlstools);
library(caret);library(ggtree);library(kableExtra);library(MASS);library(broom.mixed)
library(tidyverse)

# Formulas for regression statistics
  regression.stats<-function(fit){
  formula<-fit$call;
  data<-eval(getCall(fit)$data);
  abserror<-abs(exp(fit$fitted.values)-data$bm)/exp(fit$fitted.values);
  QMLE<-exp((sigma(fit)^2)/2);
  smear<-sum(exp(fit$residuals))/nrow(data);
  RE<-mean(data$bm)/mean(exp(fit$fitted.values));
  CF<-(RE+smear+QMLE)/3;
  adjPE<-mean(abs((exp(fit$fitted.values)*CF)-data$bm)
               /(exp(fit$fitted.values)*CF));
  SEE<-exp(sigma(fit)+4.6052)-100;
  summary<-summary(fit)
  statistics<-data.frame("N"=length(fit$model[,1]),
                         "df"=fit$df.residual,
                     "r2"=round(summary(fit)$r.squared,4),
                     "adjr2"=round(summary(fit)$adj.r.squared,4),
                     "AIC"=round(AIC(fit),0),"BIC"=round(BIC(fit),0),
                     "logLik"=round(logLik(fit),0),
                     "PE"=round(mean(abserror)*100,2),QMLE=round(QMLE,3),
                     smear=round(smear,3),RE=round(RE,3),CF=round(CF,3),
                     "adjPE"=round(mean(adjPE)*100,2),
                     "SEE"=round(SEE,2),
                     row.names=deparse(substitute(fit)));
return(statistics)
}
regression.stats.ocw<-function(fit){
  formula<-fit$call;
  data<-eval(getCall(fit)$data);
  abserror<-abs(exp(fit$fitted.values)-data$ocw)/exp(fit$fitted.values);
  QMLE<-exp((sigma(fit)^2)/2);
  smear<-sum(exp(fit$residuals))/nrow(data);
  RE<-mean(data$ocw)/mean(exp(fit$fitted.values));
  CF<-(RE+smear+QMLE)/3;
  adjPE<-mean(abs((exp(fit$fitted.values)*CF)-data$ocw)
              /(exp(fit$fitted.values)*CF));
  SEE<-exp(sigma(fit)+4.6052)-100;
  summary<-summary(fit)
  statistics<-data.frame("N"=length(fit$model[,1]),
                         "df"=fit$df.residual,
                         "r2"=round(summary(fit)$r.squared,4),
                         "adjr2"=round(summary(fit)$adj.r.squared,4),
                         "AIC"=round(AIC(fit),0),"BIC"=round(BIC(fit),0),
                         "logLik"=round(logLik(fit),0),
                         "PE"=round(mean(abserror)*100,2),QMLE=round(QMLE,3),
                         smear=round(smear,3),RE=round(RE,3),CF=round(CF,3),
                         "adjPE"=round(mean(adjPE)*100,2),
                         "SEE"=round(SEE,2),
                         row.names=deparse(substitute(fit)));
  return(statistics)
}
regression.stats.gls<-function(fit){
  formula<-fit$call;
  data<-eval(getCall(fit)$data);
  abserror<-abs(exp(fit$fitted)-data$bm)/exp(fit$fitted);
  QMLE<-exp((sigma(fit)^2)/2);
  smear<-sum(exp(fit$residuals))/nrow(data);
  RE<-mean(data$bm)/mean(exp(fit$fitted));
  CF<-(RE+smear+QMLE)/3;
  adjPE<-mean(abs((exp(fit$fitted)*CF)-data$bm)
               /(exp(fit$fitted)*CF));
  SEE<-exp(sigma(fit)+4.6052)-100;
  summary<-summary(fit)
  statistics<-data.frame("N"=fit$dims$N,
                         "df"=fit$dims$N-fit$dims$p,
              "r2"=addNA(NA),
              "adjr2"=addNA(NA),
              "AIC"=round(AIC(fit),0),"BIC"=round(BIC(fit),0),
              "logLik"=round(logLik(fit),0),
              "PE"=round(mean(abserror)*100,2),QMLE=round(QMLE,3),
                     smear=round(smear,3),RE=round(RE,3),CF=round(CF,3),
              "adjPE"=round(mean(adjPE)*100,2),
              "SEE"=round(SEE,2),row.names=deparse(substitute(fit)));
return(statistics)
}
regression.stats.hbl<-function(fit){
  formula<-fit$call;
  data<-eval(getCall(fit)$data);
  abserror<-abs(exp(fit$fitted.values)-data$hbl)/exp(fit$fitted.values);
  QMLE<-exp((sigma(fit)^2)/2);
  smear<-sum(exp(fit$residuals))/nrow(data);
  RE<-mean(data$hbl)/mean(exp(fit$fitted.values));
  CF<-(RE+smear+QMLE)/3;
  adjPE<-mean(abs((exp(fit$fitted.values)*CF)-data$hbl)
               /(exp(fit$fitted.values)*CF));
  SEE<-exp(sigma(fit)+4.6052)-100;
  summary<-summary(fit)
  statistics<-data.frame("N"=length(fit$model[,1]),
                         "df"=fit$df.residual,
                     "r2"=round(summary(fit)$r.squared,4),
                     "adjr2"=round(summary(fit)$adj.r.squared,4),
                     "AIC"=round(AIC(fit),0),"BIC"=round(BIC(fit),0),
                     "logLik"=round(logLik(fit),0),
                     "PE"=round(mean(abserror)*100,2),QMLE=round(QMLE,3),
                     smear=round(smear,3),RE=round(RE,3),CF=round(CF,3),
                     "adjPE"=round(mean(adjPE)*100,2),
                     "SEE"=round(SEE,2),
                     row.names=deparse(substitute(fit)));
return(statistics)
}
regression.stats.skull_length<-function(fit){
  formula<-fit$call;
  data<-eval(getCall(fit)$data);
  abserror<-abs(exp(fit$fitted.values)-data$skull_length)/exp(fit$fitted.values);
  QMLE<-exp((sigma(fit)^2)/2);
  smear<-sum(exp(fit$residuals))/nrow(data);
  RE<-mean(data$skull_length)/mean(exp(fit$fitted.values));
  CF<-(RE+smear+QMLE)/3;
  adjPE<-mean(abs((exp(fit$fitted.values)*CF)-data$skull_length)
               /(exp(fit$fitted.values)*CF));
  SEE<-exp(sigma(fit)+4.6052)-100;
  summary<-summary(fit)
  statistics<-data.frame("N"=length(fit$model[,1]),
                         "df"=fit$df.residual,
                     "r2"=round(summary(fit)$r.squared,4),
                     "adjr2"=round(summary(fit)$adj.r.squared,4),
                     "AIC"=round(AIC(fit),0),"BIC"=round(BIC(fit),0),
                     "logLik"=round(logLik(fit),0),
                     "PE"=round(mean(abserror)*100,2),QMLE=round(QMLE,3),
                     smear=round(smear,3),RE=round(RE,3),CF=round(CF,3),
                     "adjPE"=round(mean(adjPE)*100,2),
                     "SEE"=round(SEE,2),
                     row.names=deparse(substitute(fit)));
return(statistics)
}
```

# Importing and subsetting dataset

## Importing dataset

```{r}
b<-read.csv("tabS1_ocw_mean_data.csv",header=T) %>%
    mutate(bin=ifelse(bm >= 1000,"> 1000 g","< 1000 g"))%>%
    mutate(bin2=ifelse(bm >= 100,"> 100 g","< 100 g"))%>%
    mutate(bin3=ifelse(bm >= 10000,"> 10000 g","< 10000 g"))%>%
    mutate(superorder = case_when(
      group %in% c("Proboscidea","Afrosoricida","Hyracoidea","Tubulidentata",
                   "Macroscelidea") ~ "Afrotheria",
      group %in% c("Pilosa","Cingulata") ~ "Xenarthra",
      group %in% c("Dasyuromorphia","Didelphimorphia","Diprotodontia",
                   "Paucituberculata","Microbiotheria",
                   "Peramelemorphia") ~ "Marsupialia",
      group %in% c("Carnivora","Artiodactyla","Perissodactyla","Eulipotyphla",
                   "Pholidota") ~ "Laurasiatheria",
      group %in% c("Monotremata") ~ "Monotremata",
      group %in% c("Sciuromorpha","Primates","Castorimorpha","Anomaluromorpha",
                   "Scandentia","Hystricomorpha","Myomorpha","Lagomorpha",
                   "Dermoptera") ~ "Euarchontoglires"
    ))%>%
    mutate(species2=species) %>%
    tibble::column_to_rownames(var = "species2")
e<-read.csv("tabS2_ocw_individual_data.csv",header=T) %>%
    mutate(animal=species)
```

## Subsetting data for necessary analyses

```{r}
reduced<-b[b$outliertaxon!="Yes",] #Dataset excluding taxa with specialized occipital condyles
therian<-b[b$group!="Monotremata",] #Therian-only dataset, excluding monotremata
onekg<-subset(b,bm >= 1000)
```

## Importing phylogenetic data

```{r}
trees<-read.nexus(file="Occipital Condyles Additional File 3.nex")
```

## Code Book

Value | Type | Definition
----- | ---- | ----------
`species`|Identifier|Taxon name
`group`|Identifier|Higher-level taxonomic group to which the species belongs. Groups were considered at the ordinal level except for rodents, which were considered at subordinal level due to their large number of species
`superorder`|Identifier|Binned groups at the level of superorder (Afrotheria, Xenarthra, Laurasiatheria, Euarchontoglires, Marsupialia, and Monotremata)
`N`|Quantitative|Number of specimens considered
`ocw`|Quantitative|Bilateral width across occipital condyles measured in millimeters (see Figure 10 of manuscript)
`bm`|Quantitative|Average body mass of specimens measured in grams.
`skull_length`|Quantitative|Skull length of taxon (typically measured as condylobasal length) in millimeters. See tabS1_ocw_mean_data.csv for how this value was obtained.
`hbl`|Quantitative|Head-body length of taxon in millimeters. See tabS1_ocw_mean_data.csv for how this value was obtained.
`brainmass`|Quantitative|Brain mass of taxon in grams. See tabS1_ocw_mean_data.csv for where this value was obtained.
`outliertaxon`|Categorical|Binary variable describing whether or not taxon has condyles that exhibit apomorphic specializations in some way.
`monotreme`|Categorical|Binary variable describing whether or not the taxon has a specialized condylar morphology similar to that seen in Monotremata (where the occipital condyles are mediolaterally divergent and do not follow the borders of the foramen magnum, see Figure 7c of manuscript)
`rabbit`|Categorical|Binary variable describing whether or not the taxon has a condylar morphology similar to that seen in Lagomorpha (where the occipital condyles are mediolaterally very narrow yet opisthobasally very long, creating a "pulley-shape", see Figure 7b of manuscript)
`selective`|Identifier|Whether or not it was possible to be discriminatory in the selection of specimens for this species, or whether every available individual with reasonable body mass was considered.

Table 2. Values produced by the function `regression.stats()` and their definitions.

Value | Definition
----- | ----------
`df`|degrees of freedom
`r2`|coefficient of determination
`adjr2`|adjusted coefficient of determination
`AIC`|Akaike information criterion
`BIC`|Bayesian information criterion
`logLik`|log-likelihood value
`PE`|mean percent prediction error
`QMLE`|quasi-maximum likelihood estimator
`smear`|smearing estimate
`RE`|ratio estimator
`CF`|combined correction factor as the average of `QMLE`,`smear`, and `RE`
`adjPE`|mean percent prediction error after applying correction factor
`SEE`|Percent standard error of the estimate

# Examining non-linearity of the data

## Fitting Models

```{r}
fit.all<-lm(log(bm)~I(log(ocw)^(2/3)),data=b)
fit.line<-lm(log(bm)~log(ocw),data=b) #linear fit
fit.power12<-lm(log(bm)~I(log(ocw)^(1/2)),data=b) #1/2 power
fit.power13<-lm(log(bm)~I(log(ocw)^(1/3)),data=b) #1/3 power
fit.power34<-lm(log(bm)~I(log(ocw)^(3/4)),data=b) #3/4 power
fit.quadratic<-lm(log(bm)~I(log(ocw)^2)+log(ocw),data=b) #quadratic regression
fit.cubic<-lm(log(bm)~I(log(ocw)^3)+I(log(ocw)^2)+log(ocw),data=b) #cubic regression
```

## Distribution of data

```{r warning=FALSE,fig.cap="Distributions of raw and natural log-transformed OCW and body mass, showing the strongly log-distributed distributions of each."}
options(scipen = 999)
grid.arrange(
ggplot(b,aes(ocw))+
  geom_histogram()+
  labs(x="Occipital Condyle Width (mm)",y="Count")+
  ggtitle("Untransformed OCW")+
  theme_classic(),
ggplot(b,aes(bm))+
  geom_histogram()+
  labs(x="Body Mass (g)",y="Count")+
  ggtitle("Untransformed BM")+
  theme_classic(),
ggplot(b,aes(log(ocw)))+
  geom_histogram()+
  labs(x="Natural Log Occipital Condyle Width (mm)",y="Count")+
  ggtitle("Natural Log OCW")+
  theme_classic(),
ggplot(b,aes(log(bm)))+
  geom_histogram()+
  labs(x="Natural Log Body Mass (g)",y="Count")+
  ggtitle("Natural Log BM")+
  theme_classic()
)
```

## Box-cox plots

```{r,fig.cap="Box-cox plots for several regression models, including raw data, log-linear model, log-quadratic model, and a log-2/3 power model (the latter being the preferred model here)"}
par(mfrow=c(2,2))
boxcox(lm(bm~ocw,data=b))
title(main="Untransformed Data")
boxcox(fit.line)
title(main="Log-Linear Model")
boxcox(fit.all)
title(main="Log-2/3 Power Model")
boxcox(fit.quadratic)
title(main="Log-Quadratic Model")
data.frame("lambda"=boxcox(fit.line,plotit=FALSE)$x,"log-likelihood"=boxcox(fit.line,plotit=FALSE)$y)
```

## Scatterplot of log-transformed data

```{r fig.width=8,class.source = 'fold-hide',warning=FALSE,fig.cap="Figure 2. Scatterplot of natural log of OCW versus natural log of body mass, showing the best fit (log OCW raised to the 2/3 power) regression line for all species and the non-linear distribution of the data. Linear regression is in red and 2/3 power regression is in blue. Dashed lines represent 95% prediction intervals. Most of the species located above the upper bounds of the prediction interval are lagomorphs."}
fit.line<-lm(log(bm)~log(ocw),data=b) #linear fit
plot_data<-data.frame(b,predict(fit.line,interval="prediction"),
                      predict(fit.all,interval="prediction"))
lm_eqn.all <- function(plot_data){
    m <- lm(I(log(bm)) ~ I(log(ocw)^(2/3)), plot_data);
    eq <- substitute(italic("ln(body mass)") == a + b %.% italic("ln(OCW)")^{2/3}*","~~italic(r)^2~"="~r2, 
                     list(a = format(unname(coef(m)[1]), digits = 5),
                          b = format(unname(coef(m)[2]), digits = 5),
                          r2 = format(summary(m)$r.squared, digits = 3)))
    as.character(as.expression(eq));
}
(scatterplot.total<-ggplot(plot_data,aes(log(ocw),log(bm)))+
    geom_point(size=3,shape=21,col="black",fill="light gray")+
    labs(x= expression(paste("Natural Log OCW (mm)")),
         y="Natural Log Body Mass (g)")+
    scale_x_continuous(breaks=seq(1,6,0.5))+
    scale_y_continuous(breaks=seq(0,18,1))+
    geom_smooth(method="lm",aes(color="red"),formula=y~x,level=0.9)+
    geom_smooth(aes(x=log(ocw),y=log(bm),color="blue"),
                method="lm",formula=y~I(x^(2/3)),level=0.9)+
    geom_line(aes(y=lwr), color = "red", linetype = "dashed")+
    geom_line(aes(y=upr), color = "red", linetype = "dashed")+
    geom_line(aes(y=lwr.1), color = "blue", linetype = "dashed",size=0.6)+
    geom_line(aes(y=upr.1), color = "blue", linetype = "dashed",size=0.6)+
    geom_text(aes(x = 1.2, y = 17.5, label = lm_eqn.all(plot_data)),hjust=0, parse = TRUE,data.frame())+
    scale_color_identity(name="Regression",
                         labels=c(red="Linear",blue="2/3 Power"),
                         guide="legend")+
    theme_classic()+
    theme(legend.position=c(.8,.2)))
```

## Akaike Information Criterion and accuracy statistics for various alternative regression models

```{r}
data.frame(rbind("Linear model"=regression.stats(fit.line),
                 "1/2 power model"=regression.stats(fit.power12),
                 "1/3 power model"=regression.stats(fit.power13),
                 "2/3 power model"=regression.stats(fit.all),
                 "3/4 power model"=regression.stats(fit.power34),
                 "Quadratic model"=regression.stats(fit.quadratic),
                 "Cubic model"=regression.stats(fit.cubic)))
```

## Plot of Ln OCW versus Ln body mass showing non-linearity

```{r class.source = 'fold-hide',warning=FALSE,fig.cap="Figure S2. Scatterplot of natural log of OCW versus natural log of body mass, comparing the best fit curve between a linear (in red), 2/3 power (in blue) and quadratic model (in green). Dashed lines represent the 95% prediction intervals."}
plot_data.quadratic<-data.frame(b,predict(fit.line,interval="prediction"),
                                predict(fit.quadratic,interval="prediction"),
                                predict(fit.all,interval="prediction"))
(scatterplot.quadratic<-ggplot(plot_data.quadratic,aes(log(ocw),log(bm)))+
        geom_point(size=3,shape=21,col="black",fill="light gray")+
        labs(x="Natural Log OCW (mm)",
             y="Natural Log Body Mass (g)")+
        scale_x_continuous(breaks=seq(1,10,0.5))+
        scale_y_continuous(breaks=seq(0,18,1))+
        geom_smooth(method="lm",aes(color="red"),formula=y~x,level=0.9)+
        geom_smooth(aes(x=log(ocw),y=log(bm),color="green"),
                    method="lm",formula=y~x+I(x^2),level=0.9)+
        geom_smooth(aes(x=log(ocw),y=log(bm),color="blue"),
                    method="lm",formula=y~I(x^(2/3)),linetype="dashed",level=0.9)+
        geom_line(aes(y=lwr), color = "red", linetype = "dashed")+
        geom_line(aes(y=upr), color = "red", linetype = "dashed")+
        geom_line(aes(y=lwr.2), color = "blue", linetype = "dashed")+
        geom_line(aes(y=upr.2), color = "blue", linetype = "dashed")+
        geom_line(aes(y=lwr.1), color = "green", linetype = "dashed")+
        geom_line(aes(y=upr.1), color = "green", linetype = "dashed")+
        theme_classic()+
        scale_color_identity(name="Regression",labels=c(red="Linear",blue=                              "2/3 Power",green="Quadratic"), guide="legend")+
        theme(legend.position=c(.8,.2)))
```

## Residuals vs. Fitted Graphs

```{r class.source = 'fold-hide',message=FALSE,fig.cap="Figure 3. Residuals versus fitted plot for the regression of OCW (**A**-**B**) or skull length (**C**-**D**) against body mass. **A** and **C** represent residuals versus fitted graphs for regression lines where isometry is assumed, and **B** and **D** represent graphs with the natural log of the independent variable raised to the 2/3 power (in **B**) or the 1/2 power (in **D**)."}
fit.line<-lm(log(bm)~log(ocw),data=b)
fit.skull_length.line<-lm(log(bm)~log(skull_length),data=b)
fit.skull_length<-lm(log(bm)~I(log(skull_length)^(1/2)),data=b)
invisible(resfit1<-autoplot(fit.line,which=1,label=FALSE,
                  fill="light gray",shape=21,ncol=1)+
                  labs(x="Fitted Values")+
                  ggtitle("A")+
                  theme_classic())
invisible(resfit2<-autoplot(fit.all,which=1,label=FALSE,
                  fill="light gray",shape=21,ncol=1)+
                  labs(x="Fitted Values")+
                  ggtitle("B")+
                  theme_classic())
invisible(resfit3<-autoplot(fit.skull_length.line,which=1,label=FALSE,
                  fill="light gray",shape=21,ncol=1)+
                  labs(x="Fitted Values")+
                  ggtitle("C")+
                  theme_classic())
invisible(resfit4<-autoplot(fit.skull_length,which=1,label=FALSE,
                  fill="light gray",shape=21,ncol=1)+
                  labs(x="Fitted Values")+
                  ggtitle("D")+
                  theme_classic())
resfitfigure<-grid.arrange(resfit1[[1]],resfit2[[1]],resfit3[[1]],resfit4[[1]],nrow=2)
```

## Regression plot of other variables and untransformed variables

```{r class.source = 'fold-hide',fig.height=9,fig.cap="Figure S1. Plots of variables examined versus body mass. **A**, OCW versus body mass assuming isometry. **B**, OCW versus body mass with OCW raised to the 2/3 power. **C**, skull length versus body mass assuming isometry. **D**, skull length versus body mass raised to the 1/2 power. **E**, HBL versus body mass. No power transformation for HBL is included as the non-linear fit indicates that the relationship between natural log HBL and natural log body mass is linear. For **A** and **C**, blue lines are linear regression lines and red dashed lines are loess fit lines. Note how the linear regression lines in **A** and **C** do not precisely follow the trend of the data, overestimating body mass at the extremes and underestimating it in the middle ranges of the data set."}
varplot1<-ggplot(b,aes(x=log(ocw),y=log(bm)))+
        geom_point(size=2,shape=21,col="black",fill="light gray")+
        labs(x= expression(paste("Natural Log OCW (mm)")),
             y="Natural Log Body Mass (g)")+
        scale_x_continuous(breaks=seq(1,17,0.5))+
        scale_y_continuous(breaks=seq(0,17,1))+
        geom_smooth(method="loess",formula=y~x,col="red",linetype="dashed"                     )+
        geom_smooth(method="lm",formula=y~x)+
        ggtitle("A")+
        theme_classic()
varplot2<-ggplot(b,aes(x=log(ocw)^(2/3),y=log(bm)))+
        geom_point(size=2,shape=21,col="black",fill="light gray")+
        labs(x= expression(paste("Natural Log OCW (mm)"^{2/3})),
             y="Natural Log Body Mass (g)")+
        scale_x_continuous(breaks=seq(1,17,0.25))+
        scale_y_continuous(breaks=seq(0,17,1))+
        geom_smooth(method="lm",formula=y~x)+
        ggtitle("B")+
        theme_classic()
varplot3<-ggplot(b,aes(x=log(skull_length),y=log(bm)))+
        geom_point(size=2,shape=21,col="black",fill="light gray")+
        labs(x= expression(paste("Natural Log Skull Length (mm)")),
             y="Natural Log Body Mass (g)")+
        scale_x_continuous(breaks=seq(1,17,0.5))+
        scale_y_continuous(breaks=seq(0,17,1))+
        geom_smooth(method="loess",formula=y~x,col="red",linetype="dashed")+
        geom_smooth(method="lm",formula=y~x)+
        ggtitle("C")+
        theme_classic()
varplot4<-ggplot(b,aes(x=log(skull_length)^(1/2),y=log(bm)))+
        geom_point(size=2,shape=21,col="black",fill="light gray")+
        labs(x= expression(paste("Natural Log Skull Length (mm)"^{1/2})),
             y="Natural Log Body Mass (g)")+
        scale_x_continuous(breaks=seq(1,3.25,0.25))+
        scale_y_continuous(breaks=seq(0,17,1))+
        geom_smooth(method="lm",formula=y~x)+
        ggtitle("D")+
        theme_classic()
varplot5<-ggplot(b,aes(x=log(hbl),y=log(bm)))+
        geom_point(size=2,shape=21,col="black",fill="light gray")+
        labs(x= expression(paste("Natural Log HBL (mm)")),
             y="Natural Log Body Mass (g)")+
        scale_x_continuous(breaks=seq(1,17,0.5))+
        scale_y_continuous(breaks=seq(0,17,1))+
        geom_smooth(method="lm",formula=y~x)+
        ggtitle("E")+
        theme_classic()
varplots<-grid.arrange(varplot1,varplot2,varplot3,varplot4,varplot5,ncol=2,nrow=3)
```

## Examining effects of non-linearity on predicting OCW and body mass

```{r}
fit.bm_to_ocw<-lm(log(ocw)~log(bm),data=b)
b%>%
  filter(species %in% c("Loxodonta_africana","Ursus_maritimus",
                        "Mephitis_mephitis","Coendou_insidiosus",
                        "Sorex_longirostris"))%>%
  mutate(pred_bm=exp(predict(fit.line,newdata=.)))%>%
  mutate(pred_ocw=exp(predict(fit.bm_to_ocw,newdata=.)))%>%
  mutate(PE_ocw=(pred_ocw*regression.stats.ocw(fit.bm_to_ocw)$CF-ocw)/(pred_ocw*regression.stats.ocw(fit.bm_to_ocw)$CF))%>%
  mutate(PE_bm=(pred_bm*regression.stats(fit.line)$CF-bm)/(pred_bm*regression.stats(fit.line)$CF))%>%
  mutate(across(c(pred_ocw,PE_ocw,pred_bm,PE_bm),round,2))%>%
  select(N,ocw,pred_ocw,PE_ocw,bm,pred_bm,PE_bm)%>%
  arrange(bm)%>%
  kable(col.names=c("N","Actual","Predicted","%PEcf","Actual","Predicted","%PEcf"),caption="Effects of non-linearity on attempting to estimate OCW and body mass using a log-linear model. <i>Loxodonta africana</i> is the largest taxon in the dataset, <i>Ursus maritimus</i> is the largest taxon for which N > 2, <i>Sorex longrostris</i> is the smallest taxon in the dataset, and <i>Coendou insidiosus</i> and <i>Mephitis mephitis</i> are the two median values for the dataset.",table.attr = "style='width:100%;'")%>%
  add_header_above(c(" "=2,"OCW (mm)"=3,"Body Mass (g)"=3))
```

## Non-linear curve fitting for OCW, HBL, and skull length

### Curve fit for OCW, all species

```{r}
nls(log(bm)~a*log(ocw)^b+c,data=b,start=list(a=1,b=1,c=1))
confint2(nls(log(bm)~a*log(ocw)^b+c,data=b,start=list(a=1,b=1,c=1)))
```

### Curve fit for OCW, therians only

```{r}
nls(log(bm)~a*log(ocw)^b+c,data=therian,start=list(a=1,b=1,c=1))
confint2(nls(log(bm)~a*log(ocw)^b+c,data=therian,start=list(a=1,b=1,c=1)))
```

### Curve fit for OCW, reduced dataset

```{r}
nls(log(bm)~a*log(ocw)^b+c,data=reduced,start=list(a=1,b=1,c=1))
confint2(nls(log(bm)~a*log(ocw)^b+c,data=reduced,start=list(a=1,b=1,c=1)))
```

### Curve fit for condylobasal length of skull

```{r}
nls(log(bm)~a*log(skull_length)^b+c,data=b,start=list(a=1,b=1,c=1))
confint2(nls(log(bm)~a*log(skull_length)^b+c,data=b,start=list(a=1,b=1,c=1)))
```

### Curve fit for HBL

```{r}
nls(log(bm)~a*log(hbl)^b+c,data=b,start=list(a=1,b=1,c=1))
confint2(nls(log(bm)~a*log(hbl)^b+c,data=b,start=list(a=1,b=1,c=1)))
```

### Curve fit for OCW versus skull length

```{r}
nls(log(skull_length)~a*log(ocw)^b+c,data=b,start=list(a=1,b=1,c=1))
confint2(nls(log(skull_length)~a*log(ocw)^b+c,data=b,start=list(a=1,b=1,c=1)))
```

### Curve fit for OCW versus HBL

```{r}
nls(log(hbl)~a*log(ocw)^b+c,data=b,start=list(a=1,b=1,c=1))
confint2(nls(log(hbl)~a*log(ocw)^b+c,data=b,start=list(a=1,b=1,c=1)))
```


# Analysis using species-average data for all species

```{r dpi=150,fig.width=10,fig.height=7.5}
par(mfrow=c(2,2))
plot(fit.all)
summary(fit.all)
```

## Average residuals by order (OCW)

```{r}
datatable(b %>%
  mutate(residuals=fit.all$residuals) %>%
  mutate(PEcf=abs((exp(fit.all$fitted.values)*regression.stats(fit.all)$CF)-b$bm)/
           (exp(fit.all$fitted.values)*regression.stats(fit.all)$CF))%>%
  group_by(group) %>%
  summarise(residuals=round(mean(residuals),4),
            "%PEcf"=round(mean(PEcf)*100,2),
            N=n()))
```   

## Predicted body mass and error of CF-adjusted predicted values

Prediction error is in percent.

```{r}
invisible(fitted.values<-data.frame("Actual BM"=round(b$bm,2),
                     "Predicted BM"=round((exp(fit.all$fitted.values)*regression.stats(fit.all)$CF),2),
                     "Percent PE"=round(((exp(fit.all$fitted.values)*regression.stats(fit.all)$CF)-b$bm)/(exp(fit.all$fitted.values)*regression.stats(fit.all)$CF),4)*100,
                     Order=b$group))
datatable(fitted.values)
```

## Normality tests of residuals
```{r}
bptest(fit.all) #Test for heteroskedasticity
shapiro.test(fit.all$residuals) #Test for normality
kurtosis(fit.all$residuals) #Kurtosis
skewness(fit.all$residuals) #Skewness
```

## Histogram of residuals and Q-Q plot of species-average data
```{r class.source = 'fold-hide',fig.height=3.75,warning=FALSE,fig.cap="Figure 5. Histogram (**A**) and Q-Q plot (**B**) of the residuals of the total species regression analysis, showing the approximately normal distribution of the residuals."}
invisible(ocwhistogram<-ggplot(data=fit.all,aes(fit.all$residuals))+
        geom_histogram(binwidth=0.1,color="black",fill="white")+
        geom_vline(aes(xintercept=mean(fit.all$residuals)),
                   color="black", linetype="dashed", size=0.5)+
        stat_function(fun = function(x) dnorm(x, mean = mean(fit.all$residuals), sd = sd(fit.all$residuals)) * nrow(b) * 0.1,
                      color = "red", size = 0.5)+
        labs(x= expression(paste("Residuals")),y="Counts")+
        ggtitle("A")+
        theme_classic())
#Better Q-Q plot of data
invisible(QQocw<-autoplot(fit.all,which=2,ncol=1,label=FALSE,fill="light gray",shape=21,size=2)+
        ggtitle("B")+
        labs(y="Standardized Residuals")+
        theme_classic())
QQhist<-grid.arrange(ocwhistogram,QQocw[[1]],nrow=1)
```

## Accuracy statistics
```{r}
regression.stats(fit.all)
median(abs(exp(fit.all$fitted.values)-b$bm)/exp(fit.all$fitted.values)) #Median %PE for data
```

**Percent of taxa within 20% of actual value**

```{r}  
sum(abs((exp(fit.all$fitted.values)*regression.stats(fit.all)$CF-b$bm)/b$bm)<0.2)/length(b$bm)
```

**Percent of taxa within 50% of actual value**

```{r}
sum(abs((exp(fit.all$fitted.values)*regression.stats(fit.all)$CF-b$bm)/b$bm)<0.5)/length(b$bm)
```

## Test of whether selectivity of specimens affects accuracy

```{r,fig.cap="Boxplot of residuals between taxa for which it was possible to be selective about specimens shown and those in which it was not. Not included in supplementary information but included here to show that the median value did not differ between the two categories before taking the absolute value."}
t.test(fit.all$residuals~b$selective) #T-test of residuals between groups in which it was possible to be selective about which individuals were chosen.
ggplot()+
        aes(b$selective,fit.all$residuals)+
        stat_boxplot(geom="errorbar",width=0.5)+
        geom_boxplot(fill="gray",outlier.shape=1,outlier.size=2)+
        labs(x="Selectivity",y="Residuals")+
        theme_classic()
```

```{r,fig.width=4,fig.height=3.75,fig.cap="Figure S7c. Additional box plots of various parameters. **C**, box plot comparing species average residuals for species in which it was possible to be selective about what specimens were chosen versus species in which it was not possible to be selective. See Figure S7a-b for remaining plots shown in supplementary figure."}
t.test(abs(fit.all$residuals)~b$selective) #T-test of the absolute value of the residuals between groups in which it was possible to be selective about which individuals were chosen.
(boxplot5<-ggplot()+
        aes(b$selective,abs(fit.all$residuals))+
        stat_boxplot(geom="errorbar",width=0.5)+
        geom_boxplot(fill="gray",outlier.shape=1,outlier.size=2)+
        labs(x="Selectivity",y="Absolute Value of the Residuals")+
        ggtitle("C")+
        theme_classic())
```

## Plot of Residuals versus Sample Size

```{r}
residdata<-data.frame(species=b$species,N=b$N,absresid=abs(fit.all$residuals)) %>%
    mutate(bin=cut_width(N, width=2, boundary=0))
residN<-lm(absresid~N,data=residdata)
summary(residN)
par(mfrow=c(2,2))
plot(residN)
lm(absresid~N,data=residdata %>%filter(species!="Canis_latrans"))%>%summary() #Regression of absolute value of the residuals versus sample size minus Canis latrans
```

```{r,class.source = 'fold-hide',warning=FALSE,fig.height=3.75,fig.cap="Figure S3. Scatter plot (**A**) and boxplot (**B**) of sample size versus absolute value of the residuals. *Canis latrans* (N=27) is omitted from **A** to better show the decrease in maximal residuals as sample size increases."}
invisible(samplesize<-ggplot(residdata,aes(N,absresid))+
        geom_jitter(size=3,shape=21,col="black",fill="light gray",width=0.3,height=0)+
        labs(x="Number of Specimens",y="Absolute Value of the Residuals")+
        scale_x_continuous(breaks=seq(0,16,5),limits=c(0,16))+
        scale_y_continuous(breaks=seq(0,1.25,.25))+
        ggtitle("A")+
        geom_smooth(formula=y~x,method="lm",level=0.9)+
        theme_classic()+
        geom_text(aes(x = 12, y = c(1.25,1.13,1.0),
                      label = c(paste("N == ",
                      nrow(b)),paste("r^{2} == "
                                     ,round(summary(residN)$adj.r.squared,4)),
paste("p == ",round(summary(residN)$coefficients[2,4],4)))),hjust=0,
                  parse = TRUE,data.frame()))
invisible(boxplot2<-ggplot(residdata,aes(bin,absresid))+
        geom_boxplot()+
        labs(x="Number of Specimens",y="Absolute Value of the Residuals")+
        scale_y_continuous(breaks=seq(0,1.25,.25))+
        scale_x_discrete(labels=c("1-2","3-4","5-6","7-8","9-10","11-12","13-14","15-16","27-28"))+
        ggtitle("B")+
        theme_classic())
grid.arrange(samplesize,boxplot2,ncol=2)
```

# Examining interspecific differences in occiput shape

## Scatterplot color-coded by occiput morphology type

```{r,class.source = 'fold-hide',warning=FALSE,fig.cap="Figure 8. Scatter plot of natural log of occipital condyle width (OCW) raised to the 2/3 power against the natural log of body mass, showing groups that deviate from the main regression line (cingulates, monotremes, and taxa with rabbit-like occiputs) as well as the regression line formed by taxa with rabbit-like occiputs (in red)."}
plot_rabbit<-data.frame(b,predict(fit.all,interval="prediction"))%>%
    mutate(group2="Other")%>%
    mutate(group2=replace(group2,rabbit=="Yes","Rabbit-Like Occiput"))%>%
    mutate(group2=replace(group2,group=="Monotremata","Monotremata"))%>%
    mutate(group2=replace(group2,group=="Cingulata","Cingulata"))
lm_eqn <- function(plot_rabbit){
    m <- lm(I(log(bm)) ~ I(log(ocw)^(2/3)), data=subset(plot_rabbit,group2=='Rabbit-Like Occiput'));
    eq <- substitute(italic("ln(body mass)") == a + b %.% italic("ln(OCW)")^{2/3}*","~~italic(r)^2~"="~r2, 
                     list(a = format(unname(coef(m)[1]), digits = 5),
                          b = format(unname(coef(m)[2]), digits = 5),
                          r2 = format(summary(m)$r.squared, digits = 3)))
    as.character(as.expression(eq));
}    
(scatterplot.groups<-ggplot(plot_rabbit,aes(log(ocw)^(2/3),log(bm)))+
    geom_point(size=3,col="black",aes(fill=group2,shape=group2))+
    geom_point(data=subset(plot_rabbit,group2!='Other'),size=3,col="black"                ,aes(fill=group2,shape=group2))+
    geom_smooth(data=plot_rabbit %>%
                  filter(group2=="Other"|group2=='Rabbit-Like Occiput'), 
                aes(group=group2), color="transparent", formula=y~x, method="lm",
                level=0.9)+
    geom_smooth(aes(group=group2,color=group2),
               formula=y~x,method="lm",se=F,level=0.9)+
    labs(x= expression(paste("Natural Log OCW (mm)"^{2/3})),
         y="Natural Log Body Mass (g)")+
    theme_classic()+
    scale_x_continuous(breaks=seq(1,3.25,0.25))+
    scale_y_continuous(breaks=seq(0,17,1))+
    scale_shape_manual(values=c(22,24,21,23))+
    scale_fill_manual(values=c("red", "blue","light gray","yellow"))+
    scale_color_manual(values=c(NA, NA,"blue","red"),na.value=NA)+
    theme(legend.position = c(0.89,0.2))+
    labs(fill="Group",shape="Group",color="Group")+
    annotate("text",label = "Rabbit-Like Taxa Only",hjust=0, parse = FALSE,
             x = 1.2, y = 16.5)+
    geom_text(aes(x = 1.2, y = 15.5, label = lm_eqn(plot_rabbit)),hjust=0,
              parse = TRUE,data.frame()))
```

## Homogeneity of slopes test between specimens with rabbit-like occiputs and remaining sample

```{r}
fit.rabbit1<-lm(log(bm)~rabbit*I(log(ocw)^(2/3)),data=b)
summary(fit.rabbit1)
```

## Regression with extra variables for monotremes and rabbit-like taxa

```{r dpi=150,fig.width=10,fig.height=7.5}
fit.rabbit<-lm(log(bm)~monotreme+rabbit+I(log(ocw)^(2/3)),data=b)
summary(fit.rabbit)
par(mfrow=c(2,2))
plot(fit.rabbit)
datatable(data.frame(residuals=sort(fit.rabbit$residuals)))
(fit.rabbit.stats<-regression.stats(fit.rabbit))
```

### Fitted values with correction factor

```{r}
datatable(data.frame(fitted.bm=round(exp(fit.rabbit$fitted.values)*fit.rabbit.stats$CF,2)))
```

**Percent of taxa within 20% of actual value, controlling for condyle shape**
  
```{r}
sum(abs((exp(fit.rabbit$fitted.values)*regression.stats(fit.rabbit)$CF-b$bm)/b$bm)<0.2)/length(b$bm)
```

# Differences in regression slope and y-intercept between clades

## Testing for differences in intercept

```{r attr.output = 'style="max-height: 500px;"'}
summary(lm(log(bm)~group+I(log(ocw)^(2/3)),data=b),digits=1)
```

## Testing for differences in slope

Treating Artiodactyla as the reference level due to the small sample of afrosoricidans in the sample (N=3)

```{r attr.output = 'style="max-height: 500px;"'}
summary(lm(log(bm)~group*I(log(ocw)^(2/3)),data=b %>% 
  mutate(group = relevel(factor(group), ref = "Artiodactyla"))))
```

### Differences in slope between orders

```{r,warning=FALSE,fig.cap="Graph of slopes and 95% confidence intervals"}
d_order<-tidy(lm(log(bm)~I(log(ocw)^(2/3))*group,data=b),conf.int=TRUE)%>%
  mutate(slope=estimate[2]+estimate,
                slope.low=estimate[2]+conf.low,
                slope.high=estimate[2]+conf.high)%>%
  mutate(slope=ifelse(term=="I(log(ocw)^(2/3))",estimate,slope))%>%
  mutate(slope.low=ifelse(term=="I(log(ocw)^(2/3))",conf.low,slope.low))%>%
  mutate(slope.high=ifelse(term=="I(log(ocw)^(2/3))",conf.high,slope.high))%>%
  mutate(group=c("Intercept","Afrosoricida",rep("NA",27),levels(as.factor(b$group))[-c(1)]))
  
ggplot(d_order %>% filter(str_detect(term, 'ocw')),
       aes(slope,factor(group,levels=rev(as.factor(group)))))+
  geom_vline(xintercept = fit.all$coefficients[2],linetype="dashed")+
  geom_errorbarh(aes(xmin=slope.low,xmax=slope.high,height=0))+
  geom_point(shape=24,size=2,fill="black")+
  labs(x="Slope",y="Taxonomic Group")+
  coord_cartesian(xlim=c(0,15))
```

## Scatterplot of groups color-coded by taxonomic suborder/order and ordinal regression equations

```{r class.source = 'fold-hide',warning=FALSE,fig.cap="Figure S4. Ordinal-level regression equations for various orders of mammals (and suborders of rodents) for which ≥ 5 species are sampled. The dashed black line represents the best fit line of the total dataset. Data points which pertain to clades for which N < 5 are denoted in gray."}
plot_data<-data.frame(b,predict(fit.all,interval="prediction"))
(scatterplot.ordinal<-ggplot(plot_data %>% group_by(group) %>% filter(n() > 4),aes(log(ocw)^(2/3),log(bm),col=group))+
    geom_point(data=plot_data,size=2.5,shape=21,fill="gray",col="black")+
    geom_point(size=2.5,shape=21,aes(fill=group),col="black")+
    labs(x=expression(paste("Natural Log OCW (mm)"^{2/3})),
         y="Natural Log Body Mass (g)")+
    scale_x_continuous(breaks=seq(1,3.25,0.25))+
    scale_y_continuous(breaks=seq(0,17,1))+
    geom_smooth(data=plot_data %>% group_by(group) %>% filter(n() > 4),
              aes(group=group),formula=y~x,method="lm",size=1.35,col="black",se=F)+
    geom_smooth(data=plot_data %>% group_by(group) %>% filter(n() > 4),
                formula=y~x,method="lm",level=0.9,se=F)+
    geom_abline(slope=fit.all$coefficients[2],intercept=fit.all$coefficients[1],
                linetype="dashed",size=.75)+
    labs(color="Order",fill="Order")+
    guides(color=guide_legend(ncol=2),fill=guide_legend(ncol=2))+
    theme_classic()+
    theme(legend.position=c(0.8,0.2)))
```

# Subsetted species-average datasets

## Reduced dataset excluding taxa with apomorphic occiput morphology

```{r dpi=150,fig.width=10,fig.height=7.5}
reduced<-b[b$outliertaxon!="Yes",]
fit.reduced<-lm(data=reduced,log(bm)~I(log(ocw)^(2/3)))
par(mfrow=c(2,2))
plot(fit.reduced)
summary(fit.reduced)
regression.stats(fit.reduced)
```

## Therian-only dataset (excluding monotremes)

```{r dpi=150,fig.width=10,fig.height=7.5}
therian<-b[b$group!="Monotremata",]
fit.therian<-lm(data=therian,log(bm)~I(log(ocw)^(2/3)))
par(mfrow=c(2,2))
plot(fit.therian)
summary(fit.therian)
regression.stats(fit.therian)
```

## Dataset of all species for which N ≥ 6

```{r dpi=150,fig.width=10,fig.height=7.5}
morethansix<-b[b$N>5,]
fit.morethansix<-lm(log(bm)~I(log(ocw)^(2/3)),
                    data=morethansix)
par(mfrow=c(2,2))
plot(fit.morethansix)
summary(fit.morethansix)
regression.stats(fit.morethansix)
```

## Dataset of all species for which N ≥ 6, excluding taxa with specialized occiput morphology

```{r dpi=150,fig.width=10,fig.height=7.5}
morethansix.reduced<-morethansix[morethansix$outliertaxon!="Yes",]
fit.morethansix.reduced<-lm(log(bm)~I(log(ocw)^(2/3)),data=morethansix.reduced)
par(mfrow=c(2,2))
plot(fit.morethansix.reduced)
summary(fit.morethansix.reduced)
regression.stats(fit.morethansix.reduced)
```

## Dataset of all species for which N ≥ 10

```{r dpi=150,fig.width=10,fig.height=7.5}
morethanten<-b[b$N > 9,]
fit.morethanten<-lm(log(bm)~I(log(ocw)^(2/3)),data=morethanten)
par(mfrow=c(2,2))
plot(fit.morethanten)
summary(fit.morethanten)
regression.stats(fit.morethanten)
```

## Dataset of all species for which N ≥ 10, excluding taxa with specialized occiput morphology

```{r dpi=150,fig.width=10,fig.height=7.5}
morethanten.reduced<-morethanten[morethanten$outliertaxon!="Yes",]
fit.morethanten.reduced<-lm(log(bm)~I(log(ocw)^(2/3)),data=morethanten.reduced)
par(mfrow=c(2,2))
plot(fit.morethanten.reduced)
summary(fit.morethanten.reduced)
regression.stats(fit.morethanten.reduced)
```

# OCW scaling patterns in different size classes

```{r dpi=150,fig.width=10,fig.height=7.5}
fit.onekg<-lm(log(bm)~I(log(ocw)^(2/3)),data=onekg)
par(mfrow=c(2,2))
plot(fit.onekg)
summary(fit.onekg)
regression.stats(fit.onekg)
b$bin<-cut(b$bm,labels=c("< 1000 g","> 1000 g"),breaks=c(-Inf,1000,Inf))
b$bin2<-cut(b$bm,labels=c("< 100 g","> 100 g"),breaks=c(-Inf,100,Inf))
b$bin3<-cut(b$bm,labels=c("< 10000 g","> 10000 g"),breaks=c(-Inf,10000,Inf))
```

Comparing untransformed regression lines for specimens above and below 1000 g

```{r}
summary(lm(log(bm)~log(ocw)*bin,data=b))
```

Comparing regression lines for specimens above and below 1000 g

```{r}
summary(lm(log(bm)~I(log(ocw)^(2/3))*bin,data=b))
```

Comparing regression lines for specimens above and below 100 g

```{r}
summary(lm(log(bm)~I(log(ocw)^(2/3))*bin2,data=b))
```

Comparing regression lines for specimens above and below 10000 g

```{r}
summary(lm(log(bm)~I(log(ocw)^(2/3))*bin3,data=b))
```

## Plotting differences in slope between transformed and non-transformed datasets for different size classes

```{r,class.source = 'fold-hide',fig.height=9,fig.cap="Figure 4. Comparison of scaling patterns for different size classes. **A**, **C**, **E**: log-linear scaling relationships; **B**, **D**, **F**: scaling relationships of the data where log OCW is transformed by raising it to the 2/3 power. **A-B**, scaling patterns for taxa above and below 1 kg. **C-D**, scaling patterns for taxa above and below 100g. **E-F**, scaling patters for taxa above and below 10 kg."}
onekg_linear<-ggplot(b,aes(log(ocw),log(bm),col=bin))+
  geom_point(data=subset(b,bm>1000),size=2,fill="grey",shape=21)+
  geom_point(data=subset(b,bm<1000),size=2,fill="white",shape=21)+
  geom_smooth(data=b %>% group_by(group),formula=y~x,
              method="lm",level=0.9,se=F)+
  geom_smooth(data=subset(b,bm>1000),formula=y~x,method="lm",color="blue",
              level=0.9,fullrange=TRUE)+
  geom_smooth(data=subset(b,bm<1000),formula=y~x,method="lm",color="red",
              level=0.9,fullrange=TRUE)+
  geom_hline(yintercept=log(1000),linetype="dashed")+
  labs(x="Unadjusted Natural Log OCW (mm)",y="Natural Log Body Mass (g)")+
  guides(color=guide_legend(ncol=2),fill=guide_legend(ncol=2))+
  theme_classic()+
  scale_color_manual(values=c("red","blue"))+
  scale_x_continuous(breaks=seq(1,6,0.5))+
  scale_y_continuous(breaks=seq(0,18,1))+
  guides(color = guide_legend(override.aes=list(fill = c("white","gray"))))+
  ggtitle("A")+
  theme(legend.position = c(0.89,0.2))+
  theme(legend.title=element_blank())
onekg_nonlinear<-ggplot(b,aes(log(ocw)^(2/3),log(bm),col=bin))+
    geom_point(data=subset(b,bm>1000),size=2,fill="grey",shape=21)+
    geom_point(data=subset(b,bm<1000),size=2,fill="white",shape=21)+
    geom_smooth(data=b %>% group_by(group),formula=y~x,
                method="lm",level=0.9,se=F)+
  geom_smooth(data=subset(b,bm>1000),formula=y~x,method="lm",color="blue",
              level=0.9,fullrange=TRUE)+
  geom_smooth(data=subset(b,bm<1000),formula=y~x,method="lm",color="red",
              level=0.9,fullrange=TRUE)+
  geom_hline(yintercept=log(1000),linetype="dashed")+
  labs(x=expression(paste("Natural Log OCW (mm)"^{2/3})),
       y="Natural Log Body Mass (g)")+
  guides(color=guide_legend(ncol=2),fill=guide_legend(ncol=2))+
  theme_classic()+
  scale_color_manual(values=c("red","blue"))+
  scale_x_continuous(breaks=seq(1,3.25,0.25))+
  scale_y_continuous(breaks=seq(0,18,1))+
  ggtitle("B")+
  guides(color = guide_legend(override.aes=list(fill = c("white","gray"))))+
  theme(legend.position = c(0.89,0.2))+
  theme(legend.title=element_blank())
hundredg_linear<-ggplot(b,aes(log(ocw),log(bm),col=bin2))+
  geom_point(data=subset(b,bm>100),size=2,fill="grey",shape=21)+
  geom_point(data=subset(b,bm<100),size=2,fill="white",shape=21)+
  geom_smooth(data=b %>% group_by(group),formula=y~x,
              method="lm",level=0.9,se=F)+
  geom_smooth(data=subset(b,bm>100),formula=y~x,method="lm",color="blue",
              level=0.9,fullrange=TRUE)+
  geom_smooth(data=subset(b,bm<100),formula=y~x,method="lm",color="red",
              level=0.9,fullrange=TRUE)+
  geom_hline(yintercept=log(100),linetype="dashed")+
  labs(x=expression(paste("Unadjusted Natural Log OCW (mm)")),
       y="Natural Log Body Mass (g)")+
  guides(color=guide_legend(ncol=2),fill=guide_legend(ncol=2))+
  theme_classic()+
  scale_color_manual(values=c("red","blue"))+
  scale_x_continuous(breaks=seq(1,6,0.5))+
  scale_y_continuous(breaks=seq(0,18,1))+
  ggtitle("C")+
  guides(color = guide_legend(override.aes=list(fill = c("white","gray"))))+
  theme(legend.position = c(0.89,0.2))+
  theme(legend.title=element_blank())
hundredg_nonlinear<-ggplot(b,aes(log(ocw)^(2/3),log(bm),col=bin2))+
  geom_point(data=subset(b,bm>100),size=2,fill="grey",shape=21)+
  geom_point(data=subset(b,bm<100),size=2,fill="white",shape=21)+
  geom_smooth(data=b %>% group_by(group),formula=y~x,
              method="lm",level=0.9,se=F)+
  geom_smooth(data=subset(b,bm>100),formula=y~x,method="lm",color="blue",
              level=0.9,fullrange=TRUE)+
  geom_smooth(data=subset(b,bm<100),formula=y~x,method="lm",color="red",
              level=0.9,fullrange=TRUE)+
  geom_hline(yintercept=log(100),linetype="dashed")+
  labs(x=expression(paste("Natural Log OCW (mm)"^{2/3})),
       y="Natural Log Body Mass (g)")+
  guides(color=guide_legend(ncol=2),fill=guide_legend(ncol=2))+
  theme_classic()+
  scale_color_manual(values=c("red","blue"))+
  scale_x_continuous(breaks=seq(1,3.25,0.25))+
  scale_y_continuous(breaks=seq(0,18,1))+
  ggtitle("D")+
  guides(color = guide_legend(override.aes=list(fill = c("white","gray"))))+
  theme(legend.position = c(0.89,0.2))+
  theme(legend.title=element_blank())
tenkg_linear<-ggplot(b,aes(log(ocw),log(bm),col=bin3))+
  geom_point(data=subset(b,bm>10000),size=2,fill="grey",shape=21)+
  geom_point(data=subset(b,bm<10000),size=2,fill="white",shape=21)+
  geom_smooth(data=b %>% group_by(group),formula=y~x,
              method="lm",level=0.9,se=F)+
  geom_smooth(data=subset(b,bm>10000),formula=y~x,method="lm",color="blue",
              level=0.9,fullrange=TRUE)+
  geom_smooth(data=subset(b,bm<10000),formula=y~x,method="lm",color="red",
              level=0.9,fullrange=TRUE)+
  geom_hline(yintercept=log(10000),linetype="dashed")+
  labs(x=expression(paste("Unadjusted Natural Log OCW (mm)")),y="Natural Log Body Mass (g)")+
  guides(color=guide_legend(ncol=2),fill=guide_legend(ncol=2))+
  theme_classic()+
  scale_color_manual(values=c("red","blue"))+
  scale_x_continuous(breaks=seq(1,6,0.5))+
  scale_y_continuous(breaks=seq(0,18,1))+
  ggtitle("E")+
  guides(color = guide_legend(override.aes=list(fill = c("white","gray"))))+
  theme(legend.position = c(0.89,0.2))+
  theme(legend.title=element_blank())
tenkg_nonlinear<-ggplot(b,aes(log(ocw)^(2/3),log(bm),col=bin3))+
  geom_point(data=subset(b,bm>10000),size=2,fill="grey",shape=21)+
  geom_point(data=subset(b,bm<10000),size=2,fill="white",shape=21)+
  geom_smooth(data=b %>% group_by(group),formula=y~x,
              method="lm",level=0.9,se=F)+
  geom_smooth(data=subset(b,bm>10000),formula=y~x,method="lm",color="blue",
              level=0.9,fullrange=TRUE)+
  geom_smooth(data=subset(b,bm<10000),formula=y~x,method="lm",color="red",
              level=0.9,fullrange=TRUE)+
  geom_hline(yintercept=log(10000),linetype="dashed")+
  labs(x=expression(paste("Natural Log OCW (mm)"^{2/3})),y="Natural Log Body Mass (g)")+
  guides(color=guide_legend(ncol=2),fill=guide_legend(ncol=2))+
  theme_classic()+
  scale_color_manual(values=c("red","blue"))+
  scale_x_continuous(breaks=seq(1,3.25,0.25))+
  scale_y_continuous(breaks=seq(0,18,1))+
  ggtitle("F")+
  guides(color = guide_legend(override.aes=list(fill = c("white","gray"))))+
  theme(legend.position = c(0.89,0.2))+
  theme(legend.title=element_blank())
sizeclassplot<-grid.arrange(onekg_linear,onekg_nonlinear,hundredg_linear,hundredg_nonlinear,tenkg_linear,tenkg_nonlinear,ncol=2)
```

# Regressions for taxonomic subsets

## Rodentia dataset

```{r dpi=150,fig.width=10,fig.height=7.5}
rodent<-subset(b, subset = group %in% c("Sciuromorpha","Castorimorpha","Anomaluromorpha","Hystricomorpha","Myomorpha"))
fit.rodent<-lm(log(bm)~I(log(ocw)^(2/3)),data=rodent)
par(mfrow=c(2,2))
plot(fit.rodent)
summary(fit.rodent)
```

### Residuals for rodent-only regression

```{r class.source = 'fold-hide',fig.height=3.75,fig.cap="Figure S5. Histogram (**A**) and Q-Q plot (**B**) of the residuals for the rodent regression equation."}
invisible(ocwhistogram.rodent<-ggplot(data=fit.rodent,aes(fit.rodent$residuals))+
        geom_histogram(binwidth=0.1,color="black",fill="white")+
        geom_vline(aes(xintercept=mean(fit.all$residuals)),
                   color="black", linetype="dashed", size=0.5)+
        stat_function(fun = function(x) dnorm(x, mean = mean(fit.rodent$residuals), sd = sd(fit.rodent$residuals)) * nrow(rodent) * 0.1,
                      color = "red", size = 0.5)+
        labs(x= expression(paste("Residuals")),y="Counts")+
        ggtitle("A")+
        theme_classic())
invisible(QQocw.rodent<-autoplot(fit.rodent,which=2,ncol=1,label=FALSE,
                        fill="light gray",shape=21,size=2.5)+
        ggtitle("B")+
        theme_classic())
QQhist.rodent<-grid.arrange(ocwhistogram.rodent,QQocw.rodent[[1]],nrow=1)
```

## Sciuromorpha dataset

```{r dpi=150,fig.width=10,fig.height=7.5}
squirrel<-b[b$group=="Sciuromorpha",]
fit.squirrel<-lm(log(bm)~I(log(ocw)^(2/3)),data=squirrel)
par(mfrow=c(2,2))
plot(fit.squirrel)
summary(fit.squirrel)
```

## Carnivora dataset

```{r dpi=150,fig.width=10,fig.height=7.5}
carnivora<-b[b$group=="Carnivora",]
fit.carnivora<-lm(log(bm)~I(log(ocw)^(2/3)),data=carnivora)
par(mfrow=c(2,2))
plot(fit.carnivora)
summary(fit.carnivora)
```

**Fitting the dataset with large dasyuromorphians (i.e., *Thylacinus*, *Dasyurus*, and *Sarcophilus*) to more directly compare to Van Valkenburgh (1990)**

```{r}
carnivore2<-b%>%
  filter(group %in% c("Carnivora","Dasyuromorphia"))%>%
  filter(!(species %in% c("Dasyuroides_byrnei","Antechinus_stuartii","Antechinus_minimus","Myoictis_melas")))
fit.carnivore2<-lm(log(bm)~I((log(ocw))^(2/3)),data=carnivore2)
regression.stats(fit.carnivore2)
```

## Ungulate dataset

The ungulate dataset includes Perissodactyla, Artiodactyla, and Hyracoidea, but not Proboscidea, in order to maintain parity with previous  ungulate-based regression equations.
```{r dpi=150,fig.width=10,fig.height=7.5}
ungulate<-subset(b, subset = group %in% c("Artiodactyla","Perissodactyla"
                                          ,"Hyracoidea"))
fit.ungulate<-lm(log(bm)~I((log(ocw))^(2/3)),data=ungulate)
par(mfrow=c(2,2))
plot(fit.ungulate)
summary(fit.ungulate)
```

## Primates dataset

```{r dpi=150,fig.width=10,fig.height=7.5}
primates<-b%>%
  filter(group=="Primates")
fit.primates<-lm(log(bm)~I(log(ocw)^(2/3)),data=primates %>% filter(group=="Primates"))
par(mfrow=c(2,2))
plot(fit.primates)
summary(fit.primates)
```

**Primates excluding prosimians, to compare to other studies**

```{r}
primates2<-b%>%
  filter(group=="Primates")%>%
  filter(species!="Perodicticus_potto")
fit.primates2<-lm(log(bm)~I(log(ocw)^(2/3)),data=primates2)
regression.stats(fit.primates2)
```

## Australidelphia dataset

```{r dpi=150,fig.width=10,fig.height=7.5}
australidelphia<-subset(b, subset = group %in% c("Diprotodontia","Dasyuromorphia","Peramelemorphia","Microbiotheria"))
fit.australidelphia<-lm(log(bm)~I((log(ocw))^(2/3)),data=australidelphia)
par(mfrow=c(2,2))
plot(fit.australidelphia)
summary(fit.australidelphia)
```

## Accuracy statistics for taxonomic subset regressions

```{r}
rbind("All species"=regression.stats(fit.all),
      "All therians"=regression.stats(fit.therian),
      "Australidelphia"=regression.stats(fit.australidelphia),
      "Carnivora"=regression.stats(fit.carnivora),
      "Primates"=regression.stats(fit.primates),
      "Rodentia"=regression.stats(fit.rodent),
      "Sciuromorpha"=regression.stats(fit.squirrel),
      "Ungulates"=regression.stats(fit.ungulate)
      )
```

## Regression lines for taxonomic subsets

```{r,class.source = 'fold-hide',fig.cap="Comparison of regression lines for taxonomic subsets"}
ggplot(plot_data,aes(log(ocw)^(2/3),log(bm)))+
  geom_point(fill="gray",size=3,shape=21,col="black")+
  labs(x=expression(paste("Natural Log OCW (mm)"^{2/3})),y="Natural Log Body Mass (g)",show.legend=TRUE)+
  scale_x_continuous(breaks=seq(1,6,0.25))+
  scale_y_continuous(breaks=seq(0,20,1))+
  theme_classic()+
  geom_point(data=ungulate,fill="green",size=3,shape=21,col="black")+
  geom_point(data=carnivora,fill="blue",size=3,shape=21,col="black")+
  geom_point(data=rodent,fill="orange",size=3,shape=21,col="black")+
  geom_point(data=primates,fill="cyan",size=3,shape=21,col="black")+
  geom_point(data=australidelphia,fill="magenta",size=3,shape=21,col="black")+
  geom_smooth(data=carnivora,formula=y~x,col="transparent",
              fill="blue",se=T,fullrange=T,method="lm",alpha=0.1)+
  geom_smooth(data=ungulate,formula=y~x,col="transparent",
              fill="green",se=T,fullrange=T,method="lm",alpha=0.1,)+
  geom_smooth(data=rodent,formula=y~x,col="transparent",fill="orange"
              ,se=T,fullrange=T,method="lm",alpha=0.1)+
  geom_smooth(data=primates,formula=y~x,col="transparent",
              fill="cyan",se=T,fullrange=T,method="lm",alpha=0.1)+
  geom_smooth(data=australidelphia,formula=y~x,col="transparent",
              fill="magenta",se=T,fullrange=T,method="lm",alpha=0.1)+
  geom_smooth(formula=y~x,method="lm",se=F,
              fill="red",alpha=0.1,size=1)+  
  geom_smooth(formula=y~x,method="lm",se=F,
              aes(col="red"),size=1)+  
  geom_smooth(data=carnivora,formula=y~x,aes(col="blue"),se=F,fullrange=T
              ,method="lm")+
  geom_smooth(data=ungulate,formula=y~x,aes(col="green"),se=F,fullrange=T,
              method="lm")+
  geom_smooth(data=rodent,formula=y~x,aes(col="orange"),se=F,fullrange=T,
              method="lm")+
  geom_smooth(data=primates,formula=y~x,aes(col="cyan"),se=F,
              fullrange=T,method="lm")+
  geom_smooth(data=australidelphia,formula=y~x,aes(col="magenta"),se=F,
              fullrange=T,method="lm")+
  labs(fill="Regression",color="Regression")+
  scale_color_identity(name="Regression",labels=c(red="All Taxa",
                                                  green="Ungulates",
                                                  blue="Carnivora",
                                                  orange="Rodentia",
                                                  cyan="Primates",
                                                  magenta="Australidelphia"),
                       guide="legend")+
  guides(colour = guide_legend(reverse = T))+
  theme(legend.position=c(.8,.3),legend.spacing.y = unit(.1, "cm"))
```

# Examining a log-quadratic model

## Statistical power of quadratic and cubic terms under log-quadratic and log-cubic models and summary plots

***Quadratic Model***

```{r}
summary(fit.quadratic)
par(mfrow=c(2,2))
plot(fit.quadratic)
```

***ANOVA of Log-Quadratic Model versus 2/3 Power Model***

```{r}
anova(fit.all,fit.quadratic)
```

***Cubic Model***

```{r}
summary(fit.cubic)
par(mfrow=c(2,2))
plot(fit.cubic)
```

## Plot of leverage versus fitted values for log-quadratic model

```{r,class.source = 'fold-hide',fig.height=3.25,fig.cap="Plot of leverages versus fitted values for (**A**) log-linear model, (**B**) a log-2/3 power model, and (**C**) a log-quadratic model, showing how only the most extreme values in the log-quadratic model have any influence over the curve."}
grid.arrange(ncol=3,
data.frame(leverage=hatvalues(fit.line),fitted=fit.line$fitted.values)%>%
  ggplot(aes(y=leverage,x=fitted))+
  geom_point()+
  labs(x="Fitted Values (g)",y="Leverage")+
  theme_classic()+
  ggtitle("A"),
data.frame(leverage=hatvalues(fit.all),fitted=fit.all$fitted.values)%>%
  ggplot(aes(y=leverage,x=fitted))+
  geom_point()+
  labs(x="Fitted Values (g)",y="Leverage")+
  theme_classic()+
  ggtitle("B"),
data.frame(leverage=hatvalues(fit.quadratic),fitted=fit.quadratic$fitted.values)%>%
  ggplot(aes(y=leverage,x=fitted))+
  geom_point()+
  labs(x="Fitted Values (g)",y="Leverage")+
  theme_classic()+
  ggtitle("C")
)
```

## Log-quadratic fit lines for different orders

```{r,class.source = 'fold-hide',warning=FALSE,fig.cap="Comparison of log-quadratic regression models by order, for all groups of N ≥ 4"}
ggplot(plot_data %>% group_by(group) %>% filter(n() > 4),
       aes(log(ocw),log(bm),fill=group,color=group))+
  geom_point(data=plot_data,fill="gray",size=3,shape=21,col="black")+
  geom_point(size=3,shape=21,col="black")+
  geom_smooth(formula=y~poly(x,2),method="lm",alpha=0.2)+
  stat_function(fun=function(x) fit.quadratic$coefficients[1]+
                                  fit.quadratic$coefficients[2]*I(x^2)+
                                  fit.quadratic$coefficients[3]*x,
                  col="black",linetype="dashed",size=0.75)+
  labs(x="Natural Log OCW (mm)",y="Natural Log Body Mass (g)",show.legend=TRUE)+
  scale_x_continuous(breaks=seq(1,6,0.5))+
  scale_y_continuous(breaks=seq(0,20,1))+
  theme_classic()+
  labs(fill="Regression",color="Regression")+
  guides(color=guide_legend(ncol=2),fill=guide_legend(ncol=2))+
  theme(legend.position=c(.8,.3),legend.spacing.y = unit(.1, "cm"))
```

## Plotting log-quadratic model comparing rabbit-like taxa to non-rabbit-like taxa

```{r,class.source = 'fold-hide',fig.cap="Comparing differences in log-quadratic regression model between taxa with lagomorph-like occiputs and those without"}
lm_eqn_quadratic1 <- function(plot_rabbit){
    m <- lm(I(log(bm)) ~ I(log(ocw)^2)+log(ocw), data=subset(plot_rabbit,group2=='Rabbit-Like Occiput'));
    eq <- substitute(italic("ln(body mass)") == a + b %.% italic("ln(OCW)"^{2})*+ c %.%italic("ln(OCW)"), 
                     list(a = format(unname(coef(m)[1]), digits = 5),
                          b = format(unname(coef(m)[2]), digits = 5),
                          c = format(unname(coef(m)[3]), digits = 5),
                          r2 = format(summary(m)$r.squared, digits = 3)))
    as.character(as.expression(eq));
}    
lm_eqn_quadratic2 <- function(plot_rabbit){
    m <- lm(I(log(bm)) ~ I(log(ocw)^2)+log(ocw), data=subset(plot_rabbit,group2=='Rabbit-Like Occiput'));
    eq <- substitute(italic(r)^2~"="~r2, 
                     list(r2 = format(summary(m)$r.squared, digits = 3)))
    as.character(as.expression(eq));
}    
(scatterplot.rabbit.quadratic<-ggplot(plot_rabbit,aes(log(ocw),log(bm)))+
    geom_point(size=3,col="black",aes(fill=group2,shape=group2))+
    geom_point(data=subset(plot_rabbit,group2!='Other'),size=3,col="black"                ,aes(fill=group2,shape=group2))+
    geom_smooth(data=plot_rabbit %>%
                  filter(group2=="Other"|group2=='Rabbit-Like Occiput'), 
                aes(group=group2), color="transparent", formula=y~I(x^2)+x, method="lm",
                level=0.9)+
    geom_smooth(aes(group=group2,color=group2),
               formula=y~I(x^2)+x,method="lm",se=F,level=0.9)+
    labs(x= expression(paste("Natural Log OCW (mm)")),
         y="Natural Log Body Mass (g)")+
    theme_classic()+
    scale_x_continuous(breaks=seq(1,6,0.5))+
    scale_y_continuous(breaks=seq(0,17,1))+
    scale_shape_manual(values=c(22,24,21,23))+
    scale_fill_manual(values=c("red", "blue","light gray","yellow"))+
    scale_color_manual(values=c(NA, NA,"blue","red"),na.value=NA)+
    theme(legend.position = c(0.89,0.2))+
    labs(fill="Group",shape="Group",color="Group")+
    annotate("text",label = "Rabbit-Like Taxa Only",hjust=0, parse = FALSE,
             x = 1.2, y = 16.5)+
    geom_text(aes(x = 1.2, y = 15.5, label = lm_eqn_quadratic1(plot_rabbit)),
              hjust=0,parse = TRUE,data.frame())+
    geom_text(aes(x = 1.2, y = 14.5, label = lm_eqn_quadratic2(plot_rabbit)),
              hjust=0,parse = TRUE,data.frame()))
```


## Log-quadratic fit lines for taxonomic subgroups

```{r,class.source = 'fold-hide',fig.cap="Comparison of log-quadratic regression models for australidelphians, carnivorans, primates, rodents, and ungulates compared to that for all mammals"}
ggplot(plot_data,aes(log(ocw),log(bm)))+
  geom_point(fill="gray",size=3,shape=21,col="black")+
  labs(x="Natural Log OCW (mm)",y="Natural Log Body Mass (g)",show.legend=TRUE)+
  scale_x_continuous(breaks=seq(1,6,0.5))+
  scale_y_continuous(breaks=seq(-3,20,1))+
  theme_classic()+
  geom_point(data=ungulate,fill="green",size=3,shape=21,col="black")+
  geom_point(data=carnivora,fill="blue",size=3,shape=21,col="black")+
  geom_point(data=rodent,fill="orange",size=3,shape=21,col="black")+
  geom_point(data=primates,fill="cyan",size=3,shape=21,col="black")+
  geom_point(data=australidelphia,fill="magenta",size=3,shape=21,col="black")+
  geom_smooth(data=carnivora,formula=y~poly(x,2),col="transparent",
              fill="blue",se=T,fullrange=T,method="lm",alpha=0.1)+
  geom_smooth(data=ungulate,formula=y~poly(x,2),col="transparent",
              fill="green",se=T,fullrange=T,method="lm",alpha=0.1,)+
  geom_smooth(data=rodent,formula=y~poly(x,2),col="transparent",fill="orange"
              ,se=T,fullrange=T,method="lm",alpha=0.1)+
  geom_smooth(data=primates,formula=y~poly(x,2),col="transparent",
              fill="cyan",se=T,fullrange=T,method="lm",alpha=0.1)+
  geom_smooth(data=australidelphia,formula=y~poly(x,2),col="transparent",
              fill="magenta",se=T,fullrange=T,method="lm",alpha=0.1)+
  geom_smooth(formula=y~poly(x,2),method="lm",se=F,
              fill="red",alpha=0.1,size=1)+  
  geom_smooth(formula=y~poly(x,2),method="lm",se=F,
              aes(col="red"),size=1)+  
  geom_smooth(data=carnivora,formula=y~poly(x,2),aes(col="blue"),se=F,fullrange=T
              ,method="lm")+
  geom_smooth(data=ungulate,formula=y~poly(x,2),aes(col="green"),se=F,fullrange=T,
              method="lm")+
  geom_smooth(data=rodent,formula=y~poly(x,2),aes(col="orange"),se=F,fullrange=T,
              method="lm")+
  geom_smooth(data=primates,formula=y~poly(x,2),aes(col="cyan"),se=F,
              fullrange=T,method="lm")+
  geom_smooth(data=australidelphia,formula=y~poly(x,2),aes(col="magenta"),se=F,
              fullrange=T,method="lm")+
  labs(fill="Regression",color="Regression")+
  scale_color_identity(name="Regression",labels=c(red="All Taxa",
                                                  green="Ungulates",
                                                  blue="Carnivora",
                                                  orange="Rodentia",
                                                  cyan="Primates",
                                                  magenta="Australidelphia"),
                       guide="legend")+
  guides(colour = guide_legend(reverse = T))+
  theme(legend.position=c(.8,.3),legend.spacing.y = unit(.1, "cm"))

```

### Plot of log-quadratic regression models for Sciuromorpha compared to Rodentia and Mammalia

```{r,class.source = 'fold-hide',fig.cap="Comparison of log-quadratic regression models for all mammals, all rodents, and Sciuromorpha, showing how the narrow range of x values under a log-quadratic model for Sciuromorpha results in a poorer fit"}
ggplot(plot_data,aes(log(ocw),log(bm)))+
  geom_point(fill="gray",size=3,shape=21,col="black")+
  labs(x="Natural Log OCW (mm)",y="Natural Log Body Mass (g)",show.legend=TRUE)+
  scale_x_continuous(breaks=seq(1,6,0.5))+
  scale_y_continuous(breaks=seq(0,28,2))+
  theme_classic()+
  geom_smooth(formula=y~I(x^2)+x,method="lm",se=F,
              aes(col="red"),size=1)+  
  geom_point(aes(fill="transparent"),size=3,shape=21,col="transparent")+
  geom_point(data=rodent,aes(fill="green"),size=3,shape=21,col="black")+
  geom_point(data=squirrel,aes(fill="blue"),size=3,shape=21,col="black")+
  geom_smooth(data=squirrel,formula=y~poly(x,2),aes(col="blue",fill="blue"),
              alpha=0.2,size=1,method="lm",fullrange=TRUE)+
  geom_smooth(data=rodent,formula=y~poly(x,2),aes(col="green",fill="green"),
              alpha=0.2,size=1,method="lm",fullrange=TRUE)+
  labs(fill="Regression",color="Regression")+
  scale_color_identity(name="Regression",labels=c(red="All Taxa",
                                                  green="Rodentia",
                                                  blue="Sciuromorpha"),
                       guide="legend")+
    scale_fill_identity(name="Regression",labels=c(transparent="All Taxa",
                                                  green="Rodentia",
                                                  blue="Sciuromorpha"),
                       guide="legend")+
  guides(colour = guide_legend(reverse = T),fill = guide_legend(reverse = T))+
  theme(legend.position=c(.8,.2),legend.spacing.y = unit(.1, "cm"))
```

## Testing second-order term for various taxonomic groups

```{r}
summary(lm(log(bm)~I(log(ocw)^2)+log(ocw),data=australidelphia))
summary(lm(log(bm)~I(log(ocw)^2)+log(ocw),data=carnivora))
summary(lm(log(bm)~I(log(ocw)^2)+log(ocw),data=primates))
summary(lm(log(bm)~I(log(ocw)^2)+log(ocw),data=rodent))
summary(lm(log(bm)~I(log(ocw)^2)+log(ocw),data=squirrel))
summary(lm(log(bm)~I(log(ocw)^2)+log(ocw),data=ungulate))
```

## Log-quadratic fit lines for superorders

### Testing for differences in intercept

```{r attr.output = 'style="max-height: 500px;"'}
summary(lm(log(bm)~superorder+I(log(ocw)^2)+log(ocw),data=b),digits=1)
summary(lm(log(bm)~superorder+rabbit+I(log(ocw)^2)+log(ocw),data=b),digits=1) #Adding lagomorph-like condylar morphology as additional term
```

### Testing for differences in slope

```{r attr.output = 'style="max-height: 500px;"'}
print(summary(lm(log(bm)~superorder*(I(log(ocw)^2)+log(ocw)),data=b)),max.tbl.height="250px")
```

### Scatterplot with regression lines

```{r,class.source = 'fold-hide',warning=FALSE,fig.caption="Superordinal-level quadratic regression equations of log OCW and log body mass."}
b <- b %>%
  mutate(superorder = case_when(
    group %in% c("Proboscidea","Afrosoricida","Hyracoidea","Tubulidentata","Macroscelidea") ~ "Afrotheria",
    group %in% c("Pilosa","Cingulata") ~ "Xenarthra",
    group %in% c("Dasyuromorphia","Didelphimorphia","Diprotodontia","Paucituberculata","Microbiotheria","Peramelemorphia") ~ "Marsupialia",
    group %in% c("Carnivora","Artiodactyla","Perissodactyla","Eulipotyphla","Pholidota") ~ "Laurasiatheria",
    group %in% c("Monotremata") ~ "Monotremata",
    group %in% c("Sciuromorpha","Primates","Castorimorpha","Anomaluromorpha","Scandentia","Hystricomorpha","Myomorpha","Lagomorpha","Dermoptera") ~ "Euarchontoglires"
    ))
(scatterplot.superordinal<-ggplot(b,aes(x=log(ocw),y=log(bm)))+
  geom_point(aes(fill=superorder),shape=21)+
  geom_smooth(formula=y~poly(x,2),color="transparent",aes(fill=superorder),
                alpha=0.1,method="lm")+
  geom_smooth(formula=y~poly(x,2),aes(color=superorder,group=superorder),
              method="lm",se=F)+
  labs(x="Natural Log OCW (mm)",y="Natural Log Body Mass (g)",color="Superorder",
       fill="Superorder")+
  theme_classic()+
  theme(legend.position = c(0.8,0.3)))
```

# Individual specimen-level variation and effect of captivity status

## Regression equation treating each specimen individually

```{r dpi=150,fig.width=10,fig.height=7.5}
nls(log(bm)~a*log(ocw)^b+c,data=e,start=list(a=1,b=1,c=1))
confint2(nls(log(bm)~a*log(ocw)^b+c,data=e,start=list(a=1,b=1,c=1)))
fit.specimens<-lm(log(bm)~I((log(ocw))^(2/3)),data=e)
par(mfrow=c(2,2))
plot(fit.specimens)
summary(fit.specimens)
shapiro.test(fit.specimens$residuals)
regression.stats(fit.specimens)
```

## Regression using species averages of wild-caught specimens only

```{r}
wildonly<-subset(e, subset = zoo %in% c("Wild"))
wildaverage<-wildonly%>%
  group_by(species)%>%
  summarise(ocw=mean(ocw),bm=mean(bm),N=n())
(fit.wild<-nls(log(bm)~a*log(ocw)^b+c,data=wildaverage,start=list(a=1,b=1,c=1)))
confint2(nls(log(bm)~a*log(ocw)^b+c,data=wildaverage,start=list(a=1,b=1,c=1)))
AIC(fit.wild,k=2)
fit.wild2<-lm(log(bm)~I(log(ocw)^(2/3)),data=wildaverage)
summary(fit.wild2)
regression.stats(fit.wild2)
```

## Comparison of regression models between species-average of all specimens and species-average of all wild-caught specimens

```{r}
anova(fit.wild,fit.all)
```

## Test for if captivity has a significant effect

OLS by itself

```{r}
summary(lm(log(bm) ~ I(log(ocw)^(2/3)) + zoo,data=e))
```

Accounting for phylogenetic non-independence using a generalized linear mixed model. 

```{r messages=FALSE,results='hide',cache=TRUE,cache.extra = tools::md5sum("tabS2_ocw_individual_data.csv")}
f<-data.frame(subset(e,select=-c(family),animal=species))
force.ultrametric<-function(tree,method=c("nnls","extend")){
    method<-method[1]
    if(method=="nnls") tree<-nnls.tree(cophenetic(tree),tree,
                                       rooted=TRUE,trace=0)
    else if(method=="extend"){
        h<-diag(vcv(tree))
        d<-max(h)-h
        ii<-sapply(1:Ntip(tree),function(x,y) which(y==x),
                   y=tree$edge[,2])
        tree$edge.length[ii]<-tree$edge.length[ii]+d
    } else 
        cat("method not recognized: returning input tree\n\n")
    tree
}
set.seed(1)
captivity_mcmc <- MCMCglmm(fixed = log(bm) ~ I(log(ocw)^(2/3)) + zoo, 
                           random = ~ animal + specimen, 
                           family = "gaussian",
                           pedigree = force.ultrametric(trees[[1]]), 
                           data = f,
                           nitt = 100000,
                           burnin = 2000,
                           thin = 5,
                           prior = list(R = list(V=1, nu=0.002),
                                        G = list(G1 = list(V=1, nu=0.002),
                                                 G2 = list(V=1, nu=0.002))))
```

```{r}
summary(captivity_mcmc)
```

## Effects of captivity status

```{r}
summary(glm(formula=factor(zoo)~log(bm),family = binomial(link = "logit"),data=e))
```

```{r class.source = 'fold-hide',fig.height=4.25,fig.cap="Figure S7a-b. Additional box plots of various parameters. **A**, box plot of residuals versus captivity status for all specimens. **B**, box plot of residuals versus natural log of body mass (in g) for all specimens. See Figure S7c for remaining figure in supplementary information."}
invisible(boxplot3<-ggplot()+
        aes(e$zoo,fit.specimens$residuals)+
        stat_boxplot(geom="errorbar",width=0.5)+
        geom_boxplot(fill="gray",outlier.shape=1,outlier.size=2)+
        labs(x="Captivity Status",y="Residuals")+
        ggtitle("A")+
        theme_classic())
invisible(boxplot4<-ggplot()+
        aes(e$zoo,log(e$bm))+
        stat_boxplot(geom="errorbar",width=0.5)+
        geom_boxplot(fill="gray",outlier.shape=1,outlier.size=2)+
        labs(x="Captivity Status",y="Natural Log Body Mass (g)")+
        ggtitle("B")+
        theme_classic())
grid.arrange(boxplot3,boxplot4,nrow=1)
```

## Examining the effect of gender

**Calculating averages by species and gender**
  
```{r}
by_gender<-e %>%
  group_by(species,gender)%>%
  summarize(ocw=mean(ocw),bm=mean(bm))
by_gender2 <- by_gender %>% filter(!is.na(gender)) #Dataset filtering out individuals of unknown sex
```

```{r}
summary(lm(data=by_gender,log(bm)~I(log(ocw)^(2/3))+gender))
regression.stats(lm(data=by_gender2,
                    log(bm)~I(log(ocw)^(2/3))+gender)) #Regression considering separate male and female species-averages wtih gender as an additional factor variable
regression.stats(lm(data=by_gender,log(bm)~I(log(ocw)^(2/3)))) #Regression considering separate male and female species-averages
```

# Testing for relative brain size as potential confounding variable

## Subsetting data

```{r}
braindataframe<-b[!is.na(b$brainmass),]
```

## Control OCW regression only for taxa that have brain mass (but without brainmass included)

```{r}
fit.brain.control<-lm(log(bm)~I(log(ocw)^(2/3)),data=braindataframe)
summary(fit.brain.control)
```

## Testing relative brain size against residuals of OCW regression

```{r}
fit.eq<-lm(log(brainmass)~log(bm),data=braindataframe)
summary(lm(fit.eq$residuals~fit.brain.control$residuals))
```

## Plot of relative brain size versus residuals of control OCW regression

```{r class.source = 'fold-hide',fig.cap="Figure S8. Plot of the residuals of the regression of OCW and body mass against the residuals of the regression between brain mass (scaled to the 3/4 power) and body mass, showing that the residuals in relative brain size are not strongly correlated with residuals in OCW."}
plot_brain_data<-data.frame(eq.resid=fit.eq$residuals,control.resid=fit.brain.control$residuals)
(scatterplot.brain<-ggplot(plot_brain_data,aes(x=control.resid,y=eq.resid))+
        geom_point(size=3,shape=21,col="black",fill="light gray")+
        labs(x= expression(paste("Residuals of OCW versus Body Mass")),y="Residuals of Brain Size versus Body Mass")+
        scale_x_continuous(breaks=seq(-1.5,1.5,0.5))+
        geom_smooth(method="lm")+
        theme_classic())
```

## Testing relative brain size as an extra independent variable

```{r}
fit.brain<-lm(log(bm)~I(log(ocw)^(2/3))+log(brainmass),data=braindataframe)
summary(fit.brain)
rbind("Without brain mass"=regression.stats(fit.brain.control),"With brain mass"=regression.stats(fit.brain))
```

### Mean percent difference in body mass estimates between regression equations with and without brain mass

```{r}
mean(abs(exp(fit.brain$fitted.values)-exp(fit.brain.control$fitted.values))/exp(fit.brain$fitted.values))
```

### Plotting residuals with brain mass against residuals without brain mass

```{r fig.width=4,fig.asp=1,fig.cap="Figure S9. Plot of the residuals of the regression equation including brain mass as an independent variable and the residuals of the regression of the same data where brain mass is not included. Red line represents a line with intercept of 0 and slope of 1, blue line represents ols fit. If including brain size significantly improved estimates, it would be expected that the slope would be much shallower than 1 due to residuals for extreme values being lower."}
(brainslope<-ggplot(data=data.frame(brain=fit.brain$residuals,ocw=fit.brain.control$residuals),aes(ocw,brain))+
  geom_point(size=2,shape=21,col="black",fill="light gray")+
  coord_fixed()+
  labs(y="Residuals with Brain Size",x="Residuals without Brain Size")+
  geom_abline(intercept=0,slope=1,color="red")+
  geom_smooth(formula=y~x,method="lm",size=0.75)+
  theme_classic())
summary(lm(fit.brain.control$residuals~fit.brain$residuals))
```

# Test for phylogenetic signal and PGLS

## Testing for phylogenetic signal

```{r results='hide',cache=TRUE,cache.extra = tools::md5sum("tabS1_ocw_mean_data.csv")}
signaldataset<-data.frame(b,residuals=fit.all$residuals,row.names = (b$species))
occipitalphysig <- tree_physig(trait.col = "residuals", data = signaldataset, phy = trees, method="lambda", n.tree=100, track=TRUE)
```

```{r}
summary(occipitalphysig)
```

## Showing variation in AIC across models

```{r,class.source = 'fold-hide',cache=TRUE,cache.extra = tools::md5sum("tabS1_ocw_mean_data.csv")}
fit.phylo.1<-gls(log(bm)~I(log(ocw)^(2/3)),data=b,
                 correlation=corBrownian(1,trees[[1]],form=~species))
fit.phylo.2<-gls(log(bm)~I(log(ocw)^(2/3)),data=b,
                 correlation=corBrownian(1,trees[[2]],form=~species))
fit.phylo.3<-gls(log(bm)~I(log(ocw)^(2/3)),data=b,
                 correlation=corBrownian(1,trees[[3]],form=~species))
fit.phylo.4<-gls(log(bm)~I(log(ocw)^(2/3)),data=b,
                 correlation=corBrownian(1,trees[[4]],form=~species))
fit.phylo.5<-gls(log(bm)~I(log(ocw)^(2/3)),data=b,
                 correlation=corBrownian(1,trees[[5]],form=~species))
fit.phylo.6<-gls(log(bm)~I(log(ocw)^(2/3)),data=b,
                 correlation=corBrownian(1,trees[[6]],form=~species))
fit.phylo.7<-gls(log(bm)~I(log(ocw)^(2/3)),data=b,
                 correlation=corBrownian(1,trees[[7]],form=~species))
fit.phylo.8<-gls(log(bm)~I(log(ocw)^(2/3)),data=b,
                 correlation=corBrownian(1,trees[[8]],form=~species))
fit.phylo.9<-gls(log(bm)~I(log(ocw)^(2/3)),data=b,
                 correlation=corBrownian(1,trees[[9]],form=~species))
fit.phylo.10<-gls(log(bm)~I(log(ocw)^(2/3)),data=b,
                  correlation=corBrownian(1,trees[[10]],form=~species))
fit.phylo.11<-gls(log(bm)~I(log(ocw)^(2/3)),data=b,
                  correlation=corBrownian(1,trees[[11]],form=~species))
fit.phylo.12<-gls(log(bm)~I(log(ocw)^(2/3)),data=b,
                  correlation=corBrownian(1,trees[[12]],form=~species))
fit.phylo.13<-gls(log(bm)~I(log(ocw)^(2/3)),data=b,
                  correlation=corBrownian(1,trees[[13]],form=~species))
fit.phylo.14<-gls(log(bm)~I(log(ocw)^(2/3)),data=b,
                  correlation=corBrownian(1,trees[[14]],form=~species))
fit.phylo.15<-gls(log(bm)~I(log(ocw)^(2/3)),data=b,
                  correlation=corBrownian(1,trees[[15]],form=~species))
fit.phylo.16<-gls(log(bm)~I(log(ocw)^(2/3)),data=b,
                  correlation=corBrownian(1,trees[[16]],form=~species))
fit.phylo.17<-gls(log(bm)~I(log(ocw)^(2/3)),data=b,
                  correlation=corBrownian(1,trees[[17]],form=~species))
fit.phylo.18<-gls(log(bm)~I(log(ocw)^(2/3)),data=b,
                  correlation=corBrownian(1,trees[[18]],form=~species))
fit.phylo.19<-gls(log(bm)~I(log(ocw)^(2/3)),data=b,
                  correlation=corBrownian(1,trees[[19]],form=~species))
fit.phylo.20<-gls(log(bm)~I(log(ocw)^(2/3)),data=b,
                  correlation=corBrownian(1,trees[[20]],form=~species))
fit.phylo.21<-gls(log(bm)~I(log(ocw)^(2/3)),data=b,
                  correlation=corBrownian(1,trees[[21]],form=~species))
fit.phylo.22<-gls(log(bm)~I(log(ocw)^(2/3)),data=b,
                  correlation=corBrownian(1,trees[[22]],form=~species))
fit.phylo.23<-gls(log(bm)~I(log(ocw)^(2/3)),data=b,
                  correlation=corBrownian(1,trees[[23]],form=~species))
fit.phylo.24<-gls(log(bm)~I(log(ocw)^(2/3)),data=b,
                  correlation=corBrownian(1,trees[[24]],form=~species))
fit.phylo.25<-gls(log(bm)~I(log(ocw)^(2/3)),data=b,
                  correlation=corBrownian(1,trees[[25]],form=~species))
fit.phylo.25<-gls(log(bm)~I(log(ocw)^(2/3)),data=b,
                  correlation=corBrownian(1,trees[[25]],form=~species))
fit.phylo.25<-gls(log(bm)~I(log(ocw)^(2/3)),data=b,
                  correlation=corBrownian(1,trees[[25]],form=~species))
fit.phylo.26<-gls(log(bm)~I(log(ocw)^(2/3)),data=b,
                  correlation=corBrownian(1,trees[[26]],form=~species))
fit.phylo.27<-gls(log(bm)~I(log(ocw)^(2/3)),data=b,
                  correlation=corBrownian(1,trees[[27]],form=~species))
fit.phylo.28<-gls(log(bm)~I(log(ocw)^(2/3)),data=b,
                  correlation=corBrownian(1,trees[[28]],form=~species))
fit.phylo.29<-gls(log(bm)~I(log(ocw)^(2/3)),data=b,
                  correlation=corBrownian(1,trees[[29]],form=~species))
fit.phylo.30<-gls(log(bm)~I(log(ocw)^(2/3)),data=b,
                  correlation=corBrownian(1,trees[[30]],form=~species))
fit.phylo.31<-gls(log(bm)~I(log(ocw)^(2/3)),data=b,
                  correlation=corBrownian(1,trees[[31]],form=~species))
fit.phylo.32<-gls(log(bm)~I(log(ocw)^(2/3)),data=b,
                  correlation=corBrownian(1,trees[[32]],form=~species))
fit.phylo.33<-gls(log(bm)~I(log(ocw)^(2/3)),data=b,
                  correlation=corBrownian(1,trees[[33]],form=~species))
fit.phylo.34<-gls(log(bm)~I(log(ocw)^(2/3)),data=b,
                  correlation=corBrownian(1,trees[[34]],form=~species))
fit.phylo.35<-gls(log(bm)~I(log(ocw)^(2/3)),data=b,
                  correlation=corBrownian(1,trees[[35]],form=~species))
fit.phylo.36<-gls(log(bm)~I(log(ocw)^(2/3)),data=b,
                  correlation=corBrownian(1,trees[[36]],form=~species))
fit.phylo.37<-gls(log(bm)~I(log(ocw)^(2/3)),data=b,
                  correlation=corBrownian(1,trees[[37]],form=~species))
fit.phylo.38<-gls(log(bm)~I(log(ocw)^(2/3)),data=b,
                  correlation=corBrownian(1,trees[[38]],form=~species))
fit.phylo.39<-gls(log(bm)~I(log(ocw)^(2/3)),data=b,
                  correlation=corBrownian(1,trees[[39]],form=~species))
fit.phylo.40<-gls(log(bm)~I(log(ocw)^(2/3)),data=b,
                  correlation=corBrownian(1,trees[[40]],form=~species))
fit.phylo.41<-gls(log(bm)~I(log(ocw)^(2/3)),data=b,
                  correlation=corBrownian(1,trees[[41]],form=~species))
fit.phylo.42<-gls(log(bm)~I(log(ocw)^(2/3)),data=b,
                  correlation=corBrownian(1,trees[[42]],form=~species))
fit.phylo.43<-gls(log(bm)~I(log(ocw)^(2/3)),data=b,
                  correlation=corBrownian(1,trees[[43]],form=~species))
fit.phylo.44<-gls(log(bm)~I(log(ocw)^(2/3)),data=b,
                  correlation=corBrownian(1,trees[[44]],form=~species))
fit.phylo.45<-gls(log(bm)~I(log(ocw)^(2/3)),data=b,
                  correlation=corBrownian(1,trees[[45]],form=~species))
fit.phylo.46<-gls(log(bm)~I(log(ocw)^(2/3)),data=b,
                  correlation=corBrownian(1,trees[[46]],form=~species))
fit.phylo.47<-gls(log(bm)~I(log(ocw)^(2/3)),data=b,
                  correlation=corBrownian(1,trees[[47]],form=~species))
fit.phylo.48<-gls(log(bm)~I(log(ocw)^(2/3)),data=b,
                  correlation=corBrownian(1,trees[[48]],form=~species))
fit.phylo.49<-gls(log(bm)~I(log(ocw)^(2/3)),data=b,
                  correlation=corBrownian(1,trees[[49]],form=~species))
fit.phylo.50<-gls(log(bm)~I(log(ocw)^(2/3)),data=b,
                  correlation=corBrownian(1,trees[[50]],form=~species))
fit.phylo.51<-gls(log(bm)~I(log(ocw)^(2/3)),data=b,
                  correlation=corBrownian(1,trees[[51]],form=~species))
fit.phylo.52<-gls(log(bm)~I(log(ocw)^(2/3)),data=b,
                  correlation=corBrownian(1,trees[[52]],form=~species))
fit.phylo.53<-gls(log(bm)~I(log(ocw)^(2/3)),data=b,
                  correlation=corBrownian(1,trees[[53]],form=~species))
fit.phylo.54<-gls(log(bm)~I(log(ocw)^(2/3)),data=b,
                  correlation=corBrownian(1,trees[[54]],form=~species))
fit.phylo.55<-gls(log(bm)~I(log(ocw)^(2/3)),data=b,
                  correlation=corBrownian(1,trees[[55]],form=~species))
fit.phylo.56<-gls(log(bm)~I(log(ocw)^(2/3)),data=b,
                  correlation=corBrownian(1,trees[[56]],form=~species))
fit.phylo.57<-gls(log(bm)~I(log(ocw)^(2/3)),data=b,
                  correlation=corBrownian(1,trees[[57]],form=~species))
fit.phylo.58<-gls(log(bm)~I(log(ocw)^(2/3)),data=b,
                  correlation=corBrownian(1,trees[[58]],form=~species))
fit.phylo.59<-gls(log(bm)~I(log(ocw)^(2/3)),data=b,
                  correlation=corBrownian(1,trees[[59]],form=~species))
fit.phylo.60<-gls(log(bm)~I(log(ocw)^(2/3)),data=b,
                  correlation=corBrownian(1,trees[[60]],form=~species))
fit.phylo.61<-gls(log(bm)~I(log(ocw)^(2/3)),data=b,
                  correlation=corBrownian(1,trees[[61]],form=~species))
fit.phylo.62<-gls(log(bm)~I(log(ocw)^(2/3)),data=b,
                  correlation=corBrownian(1,trees[[62]],form=~species))
fit.phylo.63<-gls(log(bm)~I(log(ocw)^(2/3)),data=b,
                  correlation=corBrownian(1,trees[[63]],form=~species))
fit.phylo.64<-gls(log(bm)~I(log(ocw)^(2/3)),data=b,
                  correlation=corBrownian(1,trees[[64]],form=~species))
fit.phylo.65<-gls(log(bm)~I(log(ocw)^(2/3)),data=b,
                  correlation=corBrownian(1,trees[[65]],form=~species))
fit.phylo.66<-gls(log(bm)~I(log(ocw)^(2/3)),data=b,
                  correlation=corBrownian(1,trees[[66]],form=~species))
fit.phylo.67<-gls(log(bm)~I(log(ocw)^(2/3)),data=b,
                  correlation=corBrownian(1,trees[[67]],form=~species))
fit.phylo.68<-gls(log(bm)~I(log(ocw)^(2/3)),data=b,
                  correlation=corBrownian(1,trees[[68]],form=~species))
fit.phylo.69<-gls(log(bm)~I(log(ocw)^(2/3)),data=b,
                  correlation=corBrownian(1,trees[[69]],form=~species))
fit.phylo.70<-gls(log(bm)~I(log(ocw)^(2/3)),data=b,
                  correlation=corBrownian(1,trees[[70]],form=~species))
fit.phylo.71<-gls(log(bm)~I(log(ocw)^(2/3)),data=b,
                  correlation=corBrownian(1,trees[[71]],form=~species))
fit.phylo.72<-gls(log(bm)~I(log(ocw)^(2/3)),data=b,
                  correlation=corBrownian(1,trees[[72]],form=~species))
fit.phylo.73<-gls(log(bm)~I(log(ocw)^(2/3)),data=b,
                  correlation=corBrownian(1,trees[[73]],form=~species))
fit.phylo.74<-gls(log(bm)~I(log(ocw)^(2/3)),data=b,
                  correlation=corBrownian(1,trees[[74]],form=~species))
fit.phylo.75<-gls(log(bm)~I(log(ocw)^(2/3)),data=b,
                  correlation=corBrownian(1,trees[[75]],form=~species))
fit.phylo.76<-gls(log(bm)~I(log(ocw)^(2/3)),data=b,
                  correlation=corBrownian(1,trees[[76]],form=~species))
fit.phylo.77<-gls(log(bm)~I(log(ocw)^(2/3)),data=b,
                  correlation=corBrownian(1,trees[[77]],form=~species))
fit.phylo.78<-gls(log(bm)~I(log(ocw)^(2/3)),data=b,
                  correlation=corBrownian(1,trees[[78]],form=~species))
fit.phylo.79<-gls(log(bm)~I(log(ocw)^(2/3)),data=b,
                  correlation=corBrownian(1,trees[[79]],form=~species))
fit.phylo.80<-gls(log(bm)~I(log(ocw)^(2/3)),data=b,
                  correlation=corBrownian(1,trees[[80]],form=~species))
fit.phylo.81<-gls(log(bm)~I(log(ocw)^(2/3)),data=b,
                  correlation=corBrownian(1,trees[[81]],form=~species))
fit.phylo.82<-gls(log(bm)~I(log(ocw)^(2/3)),data=b,
                  correlation=corBrownian(1,trees[[82]],form=~species))
fit.phylo.83<-gls(log(bm)~I(log(ocw)^(2/3)),data=b,
                  correlation=corBrownian(1,trees[[83]],form=~species))
fit.phylo.84<-gls(log(bm)~I(log(ocw)^(2/3)),data=b,
                  correlation=corBrownian(1,trees[[84]],form=~species))
fit.phylo.85<-gls(log(bm)~I(log(ocw)^(2/3)),data=b,
                  correlation=corBrownian(1,trees[[85]],form=~species))
fit.phylo.86<-gls(log(bm)~I(log(ocw)^(2/3)),data=b,
                  correlation=corBrownian(1,trees[[86]],form=~species))
fit.phylo.87<-gls(log(bm)~I(log(ocw)^(2/3)),data=b,
                  correlation=corBrownian(1,trees[[87]],form=~species))
fit.phylo.88<-gls(log(bm)~I(log(ocw)^(2/3)),data=b,
                  correlation=corBrownian(1,trees[[88]],form=~species))
fit.phylo.89<-gls(log(bm)~I(log(ocw)^(2/3)),data=b,
                  correlation=corBrownian(1,trees[[89]],form=~species))
fit.phylo.90<-gls(log(bm)~I(log(ocw)^(2/3)),data=b,
                  correlation=corBrownian(1,trees[[90]],form=~species))
fit.phylo.91<-gls(log(bm)~I(log(ocw)^(2/3)),data=b,
                  correlation=corBrownian(1,trees[[91]],form=~species))
fit.phylo.92<-gls(log(bm)~I(log(ocw)^(2/3)),data=b,
                  correlation=corBrownian(1,trees[[92]],form=~species))
fit.phylo.93<-gls(log(bm)~I(log(ocw)^(2/3)),data=b,
                  correlation=corBrownian(1,trees[[93]],form=~species))
fit.phylo.94<-gls(log(bm)~I(log(ocw)^(2/3)),data=b,
                  correlation=corBrownian(1,trees[[94]],form=~species))
fit.phylo.95<-gls(log(bm)~I(log(ocw)^(2/3)),data=b,
                  correlation=corBrownian(1,trees[[95]],form=~species))
fit.phylo.96<-gls(log(bm)~I(log(ocw)^(2/3)),data=b,
                  correlation=corBrownian(1,trees[[96]],form=~species))
fit.phylo.97<-gls(log(bm)~I(log(ocw)^(2/3)),data=b,
                  correlation=corBrownian(1,trees[[97]],form=~species))
fit.phylo.98<-gls(log(bm)~I(log(ocw)^(2/3)),data=b,
                  correlation=corBrownian(1,trees[[98]],form=~species))
fit.phylo.99<-gls(log(bm)~I(log(ocw)^(2/3)),data=b,
                  correlation=corBrownian(1,trees[[99]],form=~species))
fit.phylo.100<-gls(log(bm)~I(log(ocw)^(2/3)),data=b,
                  correlation=corBrownian(1,trees[[100]],form=~species))
```

```{r,class.source = 'fold-hide'}
(temptable<-rbind(regression.stats(fit.all),
                  regression.stats.gls(fit.phylo.1),
                  regression.stats.gls(fit.phylo.2),
                  regression.stats.gls(fit.phylo.3),
                  regression.stats.gls(fit.phylo.4),
                  regression.stats.gls(fit.phylo.5),
                  regression.stats.gls(fit.phylo.6),
                  regression.stats.gls(fit.phylo.7),
                  regression.stats.gls(fit.phylo.8),
                  regression.stats.gls(fit.phylo.9),
                  regression.stats.gls(fit.phylo.10),
                  regression.stats.gls(fit.phylo.11),
                  regression.stats.gls(fit.phylo.12),
                  regression.stats.gls(fit.phylo.13),
                  regression.stats.gls(fit.phylo.14),
                  regression.stats.gls(fit.phylo.15),
                  regression.stats.gls(fit.phylo.16),
                  regression.stats.gls(fit.phylo.17),
                  regression.stats.gls(fit.phylo.18),
                  regression.stats.gls(fit.phylo.19),
                  regression.stats.gls(fit.phylo.20),
                  regression.stats.gls(fit.phylo.21),
                  regression.stats.gls(fit.phylo.22),
                  regression.stats.gls(fit.phylo.23),
                  regression.stats.gls(fit.phylo.24),
                  regression.stats.gls(fit.phylo.25),
                  regression.stats.gls(fit.phylo.26),
                  regression.stats.gls(fit.phylo.27),
                  regression.stats.gls(fit.phylo.28),
                  regression.stats.gls(fit.phylo.29),
                  regression.stats.gls(fit.phylo.30),
                  regression.stats.gls(fit.phylo.31),
                  regression.stats.gls(fit.phylo.32),
                  regression.stats.gls(fit.phylo.33),
                  regression.stats.gls(fit.phylo.34),
                  regression.stats.gls(fit.phylo.35),
                  regression.stats.gls(fit.phylo.36),
                  regression.stats.gls(fit.phylo.37),
                  regression.stats.gls(fit.phylo.38),
                  regression.stats.gls(fit.phylo.39),
                  regression.stats.gls(fit.phylo.40),
                  regression.stats.gls(fit.phylo.41),
                  regression.stats.gls(fit.phylo.42),
                  regression.stats.gls(fit.phylo.43),
                  regression.stats.gls(fit.phylo.44),
                  regression.stats.gls(fit.phylo.45),
                  regression.stats.gls(fit.phylo.46),
                  regression.stats.gls(fit.phylo.47),
                  regression.stats.gls(fit.phylo.48),
                  regression.stats.gls(fit.phylo.49),
                  regression.stats.gls(fit.phylo.50),
                  regression.stats.gls(fit.phylo.51),
                  regression.stats.gls(fit.phylo.52),
                  regression.stats.gls(fit.phylo.53),
                  regression.stats.gls(fit.phylo.54),
                  regression.stats.gls(fit.phylo.55),
                  regression.stats.gls(fit.phylo.56),
                  regression.stats.gls(fit.phylo.57),
                  regression.stats.gls(fit.phylo.58),
                  regression.stats.gls(fit.phylo.59),
                  regression.stats.gls(fit.phylo.60),
                  regression.stats.gls(fit.phylo.61),
                  regression.stats.gls(fit.phylo.62),
                  regression.stats.gls(fit.phylo.63),
                  regression.stats.gls(fit.phylo.64),
                  regression.stats.gls(fit.phylo.65),
                  regression.stats.gls(fit.phylo.66),
                  regression.stats.gls(fit.phylo.67),
                  regression.stats.gls(fit.phylo.68),
                  regression.stats.gls(fit.phylo.69),
                  regression.stats.gls(fit.phylo.70),
                  regression.stats.gls(fit.phylo.71),
                  regression.stats.gls(fit.phylo.72),
                  regression.stats.gls(fit.phylo.73),
                  regression.stats.gls(fit.phylo.74),
                  regression.stats.gls(fit.phylo.75),
                  regression.stats.gls(fit.phylo.76),
                  regression.stats.gls(fit.phylo.77),
                  regression.stats.gls(fit.phylo.78),
                  regression.stats.gls(fit.phylo.79),
                  regression.stats.gls(fit.phylo.80),
                  regression.stats.gls(fit.phylo.81),
                  regression.stats.gls(fit.phylo.82),
                  regression.stats.gls(fit.phylo.83),
                  regression.stats.gls(fit.phylo.84),
                  regression.stats.gls(fit.phylo.85),
                  regression.stats.gls(fit.phylo.86),
                  regression.stats.gls(fit.phylo.87),
                  regression.stats.gls(fit.phylo.88),
                  regression.stats.gls(fit.phylo.89),
                  regression.stats.gls(fit.phylo.90),
                  regression.stats.gls(fit.phylo.91),
                  regression.stats.gls(fit.phylo.92),
                  regression.stats.gls(fit.phylo.93),
                  regression.stats.gls(fit.phylo.94),
                  regression.stats.gls(fit.phylo.95),
                  regression.stats.gls(fit.phylo.96),
                  regression.stats.gls(fit.phylo.97),
                  regression.stats.gls(fit.phylo.97),
                  regression.stats.gls(fit.phylo.98),
                  regression.stats.gls(fit.phylo.99),
                  regression.stats.gls(fit.phylo.100)))
```

### Coefficients for PGLS models under 100 random trees

```{r,class.source = 'fold-hide'}
(coefficient_table<-data.frame(rbind(coefficients(fit.all),
                  coefficients(fit.phylo.1),
                  coefficients(fit.phylo.2),
                  coefficients(fit.phylo.3),
                  coefficients(fit.phylo.4),
                  coefficients(fit.phylo.5),
                  coefficients(fit.phylo.6),
                  coefficients(fit.phylo.7),
                  coefficients(fit.phylo.8),
                  coefficients(fit.phylo.9),
                  coefficients(fit.phylo.10),
                  coefficients(fit.phylo.11),
                  coefficients(fit.phylo.12),
                  coefficients(fit.phylo.13),
                  coefficients(fit.phylo.14),
                  coefficients(fit.phylo.15),
                  coefficients(fit.phylo.16),
                  coefficients(fit.phylo.17),
                  coefficients(fit.phylo.18),
                  coefficients(fit.phylo.19),
                  coefficients(fit.phylo.20),
                  coefficients(fit.phylo.21),
                  coefficients(fit.phylo.22),
                  coefficients(fit.phylo.23),
                  coefficients(fit.phylo.24),
                  coefficients(fit.phylo.25),
                  coefficients(fit.phylo.26),
                  coefficients(fit.phylo.27),
                  coefficients(fit.phylo.28),
                  coefficients(fit.phylo.29),
                  coefficients(fit.phylo.30),
                  coefficients(fit.phylo.31),
                  coefficients(fit.phylo.32),
                  coefficients(fit.phylo.33),
                  coefficients(fit.phylo.34),
                  coefficients(fit.phylo.35),
                  coefficients(fit.phylo.36),
                  coefficients(fit.phylo.37),
                  coefficients(fit.phylo.38),
                  coefficients(fit.phylo.39),
                  coefficients(fit.phylo.40),
                  coefficients(fit.phylo.41),
                  coefficients(fit.phylo.42),
                  coefficients(fit.phylo.43),
                  coefficients(fit.phylo.44),
                  coefficients(fit.phylo.45),
                  coefficients(fit.phylo.46),
                  coefficients(fit.phylo.47),
                  coefficients(fit.phylo.48),
                  coefficients(fit.phylo.49),
                  coefficients(fit.phylo.50),
                  coefficients(fit.phylo.51),
                  coefficients(fit.phylo.52),
                  coefficients(fit.phylo.53),
                  coefficients(fit.phylo.54),
                  coefficients(fit.phylo.55),
                  coefficients(fit.phylo.56),
                  coefficients(fit.phylo.57),
                  coefficients(fit.phylo.58),
                  coefficients(fit.phylo.59),
                  coefficients(fit.phylo.60),
                  coefficients(fit.phylo.61),
                  coefficients(fit.phylo.62),
                  coefficients(fit.phylo.63),
                  coefficients(fit.phylo.64),
                  coefficients(fit.phylo.65),
                  coefficients(fit.phylo.66),
                  coefficients(fit.phylo.67),
                  coefficients(fit.phylo.68),
                  coefficients(fit.phylo.69),
                  coefficients(fit.phylo.70),
                  coefficients(fit.phylo.71),
                  coefficients(fit.phylo.72),
                  coefficients(fit.phylo.73),
                  coefficients(fit.phylo.74),
                  coefficients(fit.phylo.75),
                  coefficients(fit.phylo.76),
                  coefficients(fit.phylo.77),
                  coefficients(fit.phylo.78),
                  coefficients(fit.phylo.79),
                  coefficients(fit.phylo.80),
                  coefficients(fit.phylo.81),
                  coefficients(fit.phylo.82),
                  coefficients(fit.phylo.83),
                  coefficients(fit.phylo.84),
                  coefficients(fit.phylo.85),
                  coefficients(fit.phylo.86),
                  coefficients(fit.phylo.87),
                  coefficients(fit.phylo.88),
                  coefficients(fit.phylo.89),
                  coefficients(fit.phylo.90),
                  coefficients(fit.phylo.91),
                  coefficients(fit.phylo.92),
                  coefficients(fit.phylo.93),
                  coefficients(fit.phylo.94),
                  coefficients(fit.phylo.95),
                  coefficients(fit.phylo.96),
                  coefficients(fit.phylo.97),
                  coefficients(fit.phylo.97),
                  coefficients(fit.phylo.98),
                  coefficients(fit.phylo.99),
                  coefficients(fit.phylo.100)))%>%
  rename(y_intercept=X.Intercept.,slope=I.log.ocw...2.3..))
```

**Mean and standard deviation of PGLS coefficients minus fit.phylo.77, which is an outlier**

```{r}
data.frame(number=c("Mean","Standard Deviation"),
           slope=c(mean(coefficient_table$slope[-c(1,78)]),
                   sd(coefficient_table$slope[-c(1,78)])),
           y_intercept=c(mean(coefficient_table$y_intercept[-c(1,78)]),
                         sd(coefficient_table$y_intercept[-c(1,78)])))%>%
  mutate(across(where(is.numeric),round,3))
```

### Plotting variation in PGLS regression lines

```{r,class.source = 'fold-hide',fig.cap="Plot of best-fit regression lines using PGLS under 100 random trees. Best fit OLS line provided in red."}
plot(log(bm)~I(log(ocw)^(2/3)),xlab="Natural Log OCW (mm)^{2/3}",ylab="Natural Log Body Mass",pch=21,bg="gray",data=b)
abline(fit.all,col="red")
abline(fit.phylo.1)
abline(fit.phylo.2)
abline(fit.phylo.3)
abline(fit.phylo.4)
abline(fit.phylo.5)
abline(fit.phylo.6)
abline(fit.phylo.7)
abline(fit.phylo.8)
abline(fit.phylo.9)
abline(fit.phylo.10)
abline(fit.phylo.11)
abline(fit.phylo.12)
abline(fit.phylo.13)
abline(fit.phylo.14)
abline(fit.phylo.15)
abline(fit.phylo.16)
abline(fit.phylo.17)
abline(fit.phylo.18)
abline(fit.phylo.19)
abline(fit.phylo.20)
abline(fit.phylo.21)
abline(fit.phylo.22)
abline(fit.phylo.23)
abline(fit.phylo.24)
abline(fit.phylo.25)
abline(fit.phylo.26)
abline(fit.phylo.27)
abline(fit.phylo.28)
abline(fit.phylo.29)
abline(fit.phylo.30)
abline(fit.phylo.31)
abline(fit.phylo.32)
abline(fit.phylo.33)
abline(fit.phylo.34)
abline(fit.phylo.35)
abline(fit.phylo.36)
abline(fit.phylo.37)
abline(fit.phylo.38)
abline(fit.phylo.39)
abline(fit.phylo.40)
abline(fit.phylo.41)
abline(fit.phylo.42)
abline(fit.phylo.43)
abline(fit.phylo.44)
abline(fit.phylo.45)
abline(fit.phylo.46)
abline(fit.phylo.47)
abline(fit.phylo.48)
abline(fit.phylo.49)
abline(fit.phylo.50)
abline(fit.phylo.51)
abline(fit.phylo.52)
abline(fit.phylo.53)
abline(fit.phylo.54)
abline(fit.phylo.55)
abline(fit.phylo.56)
abline(fit.phylo.57)
abline(fit.phylo.58)
abline(fit.phylo.59)
abline(fit.phylo.60)
abline(fit.phylo.61)
abline(fit.phylo.62)
abline(fit.phylo.63)
abline(fit.phylo.64)
abline(fit.phylo.65)
abline(fit.phylo.66)
abline(fit.phylo.67)
abline(fit.phylo.68)
abline(fit.phylo.69)
abline(fit.phylo.70)
abline(fit.phylo.71)
abline(fit.phylo.72)
abline(fit.phylo.73)
abline(fit.phylo.74)
abline(fit.phylo.75)
abline(fit.phylo.76)
abline(fit.phylo.77)
abline(fit.phylo.78)
abline(fit.phylo.79)
abline(fit.phylo.80)
abline(fit.phylo.81)
abline(fit.phylo.82)
abline(fit.phylo.83)
abline(fit.phylo.84)
abline(fit.phylo.85)
abline(fit.phylo.86)
abline(fit.phylo.87)
abline(fit.phylo.88)
abline(fit.phylo.89)
abline(fit.phylo.90)
abline(fit.phylo.91)
abline(fit.phylo.92)
abline(fit.phylo.93)
abline(fit.phylo.94)
abline(fit.phylo.95)
abline(fit.phylo.96)
abline(fit.phylo.97)
abline(fit.phylo.97)
abline(fit.phylo.98)
abline(fit.phylo.99)
abline(fit.phylo.100)
```

### Plotting distribution of AIC values

```{r}
ggplot(temptable[-c(1)],aes(x=AIC))+
  geom_histogram(col="black",fill="gray",bins=30)+
  theme_classic()+
  labs(y="Count")+
  geom_vline(xintercept=mean(temptable$AIC[-c(1)]),lty=2,col="black")+
  geom_vline(xintercept=temptable$AIC[1],lty=2,col="red")+
  annotate("text",label="OLS",x=temptable$AIC[1]-3,y=3.8,angle=90,col="red")+
  annotate("text",label="PGLS",x=mean(temptable$AIC[-c(1)])-3,y=3.8,angle=90,col="black")
```

```{r AICvsPE,fig.cap="Correlation between AIC and percent error (PE) across the different PGLS models"}
plot(AIC~PE,temptable)
plot(AIC~PE,temptable,ylim=c(330,500),xlim=c(62,75))
```

**Comparison of AIC across models**

```{r}
data.frame(ols=temptable$AIC[1],
           mean.pgls=mean(temptable$AIC[-c(1)]),
           median.pgls=median(temptable$AIC[-c(1)]),
           sd.pgls=sd(temptable$AIC[-c(1)]),
           min=min(temptable$AIC[-c(1)]),
           max=max(temptable$AIC[-c(1)]))
```

**Comparison of BIC across models**

```{r}
data.frame(ols=temptable$BIC[1],
           mean.pgls=mean(temptable$BIC[-c(1)]),
           median.pgls=median(temptable$BIC[-c(1)]),
           sd.pgls=sd(temptable$BIC[-c(1)]),
           min=min(temptable$BIC[-c(1)]),
           max=max(temptable$BIC[-c(1)]))
```

## Visualizing phylogenetic signal of the residuals across tree

```{r fig.width=15,fig.height=15,fig.cap="Figure S7. Residuals of the all-species regression equation plotted onto a phylogeny of the examined taxa. Higher than expected body masses are shown in reds and yellows and lower than expected body masses are shown in cyans and blues. There is very little variation in the residuals across most of the model, suggesting a lack of Brownian motion in the evolution of this trait, but there are extreme shifts in residual values at the base of several clades such as Lagomorpha and Monotremata."}
mapdata<-data.frame("residuals"=signaldataset$residuals,row.names=b$species)
mapdata<-setNames(mapdata$residuals,rownames(mapdata))
residualsignalfit<-fastAnc(trees[[1]],mapdata,vars=TRUE,CI=TRUE)
obj<-contMap(trees[[1]],mapdata,plot=FALSE)
condyletree<-plot(obj,type="fan",fsize=0.8,ftype="bi")
```

## Phylogenetic generalized least squares (PGLS)

```{r}
fit.phylo<-gls(log(bm)~I(log(ocw)^(2/3)),data=b,
               correlation=corBrownian(1,trees[[1]],form=~species))
summary(fit.phylo)
regression.stats.gls(fit.phylo)
```

## Under Ornstein-Uhlenbeck model

```{r OUmodel.quadratic}
fit.phylo.ou<-gls(log(bm)~I(log(ocw)^(2/3)),data=signaldataset,
                correlation=corMartins(1,trees[[1]],form=~species,fixed=TRUE))
summary(fit.phylo.ou)
regression.stats.gls(fit.phylo.ou)
```

## PGLS excluding Monotremata

```{r results='hide',cache=TRUE,cache.extra = tools::md5sum("tabS1_ocw_mean_data.csv")}
therian<-b[b$group!="Monotremata",]
fit.therian<-lm(data=therian,log(bm)~I(log(ocw)^(2/3)))
trees.theria<-lapply(trees,drop.tip,tip=c("Ornithorhynchus_anatinus","Tachyglossus_aculeatus"))
class(trees.theria)<-"multiPhylo"
fit.phylo.therian<-gls(log(bm)~I(log(ocw)^(2/3)),data=therian,correlation=corBrownian(1,trees.theria[[1]],form=~species))
mean(abs(exp(fit.phylo.therian$fitted)-therian$bm)/exp(fit.phylo.therian$fitted))
signaldataset.therian<-data.frame(therian,residuals=fit.therian$residuals,row.names = (therian$species))
occipitalphysig.therian<- tree_physig(trait.col = "residuals", data = signaldataset.therian, phy = trees.theria, method="lambda", n.tree=100, track=TRUE)
```

```{r}
summary(occipitalphysig.therian)
```

## Scatterplot of PGLS regression versus OLS regression

```{r class.source = 'fold-hide',fig.cap="Figure 9. Linear regression of the dataset under OLS (in red), PGLS under a Brownian model (in blue), and PGLS under a Brownian model excluding the monotreme taxa *Ornithorhynchus anatinus* and *Tachyglossus aculeatus* (taxa denoted in black), showing how the inclusion of monotreme taxa greatly biases the regression line due to the deep divergence between Theria and Monotremata."}
plot_data.phylo<-data.frame(signaldataset,predict(fit.phylo,interval="prediction"))
(scatterplot.phylo<-ggplot(plot_data.phylo,aes(log(ocw)^(2/3),log(bm)))+
    geom_point(aes(group=monotreme,fill=monotreme),size=3,shape=21,col="black")+
    labs(x= expression(paste("Natural Log OCW (mm)"^{2/3})),y="Natural Log Body Mass (g)",show.legend=TRUE)+
    scale_x_continuous(breaks=seq(1,3.25,0.25))+
    scale_y_continuous(breaks=seq(0,17,1))+
    geom_point(data=b[b$group=="Monotremata",],aes(log(ocw)^(2/3),log(bm)),shape=21,size=4,fill="black",col="white")+
    theme_classic()+
    geom_segment(aes(x=min(log(b$ocw)^(2/3)),xend=max(log(b$ocw)^(2/3)),
                     y=predict(fit.all,new=data.frame(ocw=min(b$ocw))),
                     yend=predict(fit.all,new=data.frame(ocw=max(b$ocw))),
                     col="red"),size=1)+
    geom_segment(x=min(log(b$ocw)^(2/3)),xend=max(log(b$ocw)^(2/3)),
                 y=min(fit.phylo$fitted),yend=max(fit.phylo$fitted),
                 aes(col="blue"),size=1)+
    geom_segment(aes(x=min(log(b$ocw)^(2/3)),xend=max(log(b$ocw)^(2/3)),
                     y=min(fit.phylo.therian$fitted),
                     yend=max(fit.phylo.therian$fitted),colour="green"),size=1)+
    geom_segment(aes(x=min(log(b$ocw)^(2/3)),xend=max(log(b$ocw)^(2/3)),
                     y=predict(fit.phylo.ou,new=data.frame(ocw=min(b$ocw))),
                     yend=predict(fit.phylo.ou,new=data.frame(ocw=max(b$ocw))),
                     col="#C77CFF"),linetype="dashed",size=1)+
    scale_fill_manual(values=c("light gray", "black"),
                      labels=c("Therians","Monotremes"))+
    labs(fill="Group",shape="Group",color="Regression")+
    scale_color_identity(name="Regression",labels=c(red="OLS",green="Brownian no monotremes",blue="Brownian with monotremes","#C77CFF"="OU model"), guide="legend")+
    guides(colour = guide_legend(reverse = T))+
    theme(legend.position=c(.8,.3),legend.spacing.y = unit(.1, "cm")))
```

## PGLS under different models

### Linear fit

```{r}
fit.phylo.linear<-gls(log(bm)~I(log(ocw)^(1)),data=signaldataset,correlation=corBrownian(1,trees[[1]],form=~species))
summary(fit.phylo.linear)
```

### 1/3 power fit

```{r}
fit.phylo.power13<-gls(log(bm)~I(log(ocw)^(1/3)),data=signaldataset,correlation=corBrownian(1,trees[[1]],form=~species))
summary(fit.phylo.power13)
```

### Accuracy statistics

```{r}
fit.phylo.quadratic<-gls(log(bm)~I(log(ocw)^2)+log(ocw),data=b,
               correlation=corBrownian(1,trees[[1]],form=~species))
cbind(model=c("OLS","OLS","OLS","Brownian","Brownian","Brownian","Brownian","Brownian","OU Model"),
      data=c("all species","therians","all (w. shape)","all species","therians","all species","all species","all species","all species"),
      power=c("2/3","2/3","2/3","2/3","2/3","linear","quadratic","1/3","2/3"),
rbind(regression.stats(fit.all),
      regression.stats(fit.therian),
      regression.stats(fit.rabbit),
      regression.stats.gls(fit.phylo),
      regression.stats.gls(fit.phylo.therian),
      regression.stats.gls(fit.phylo.linear),
      regression.stats.gls(fit.phylo.quadratic),
      regression.stats.gls(fit.phylo.power13),
      regression.stats.gls(fit.phylo.ou)))
```

"OLS all species inc. shape, 2/3 power model" refers to fit.rabbit, the model including an additional categorical variable to parse out the unusual occiputs of monotremes and taxa with "rabbit-like" condyles. The model name is shortened here to make the accuracy statistics easier to see.

## Examining log-quadratic model under PGLS

### Phylogenetic generalized least squares (PGLS)

```{r}
summary(fit.phylo.quadratic)
regression.stats.gls(fit.phylo.quadratic)
```

### Under Ornstein-Uhlenbeck model

```{r OUmodel}
fit.phylo.ou.quadratic<-gls(log(bm)~I(log(ocw)^2)+log(ocw),data=signaldataset,
                correlation=corMartins(1,trees[[1]],form=~species,fixed=TRUE))
summary(fit.phylo.ou.quadratic)
regression.stats.gls(fit.phylo.ou.quadratic)
```

### Scatterplot of PGLS regression versus OLS regression

```{r}
fit.phylo.therian.quadratic<-gls(log(bm)~I(log(ocw)^2)+log(ocw),data=therian,correlation=corBrownian(1,trees.theria[[1]],form=~species))
signaldataset.therian.quadratic<-data.frame(therian,residuals=fit.therian$residuals,row.names = (therian$species))
```

```{r class.source = 'fold-hide',fig.cap="Comparison of log-quadratic regression line under OLS (in red), compared to log-quadratic PGLS models under Brownian motion (in blue), Brownian motion excluding Monotremata (line in green, monotreme taxa denoted in black) and an Ornstein-Uhlenbeck model (in purple)."}
plot_data.phylo<-data.frame(signaldataset,predict(fit.phylo.quadratic,interval="prediction"))
(scatterplot.phylo.quadratic<-ggplot(plot_data.phylo,aes(log(ocw),log(bm)))+
    geom_point(aes(group=monotreme,fill=monotreme),size=3,shape=21,col="black")+
    labs(x="Natural Log OCW (mm)",y="Natural Log Body Mass (g)",show.legend=TRUE)+
    scale_x_continuous(breaks=seq(1,6,0.5))+
    scale_y_continuous(breaks=seq(0,17,1))+
    geom_point(data=b %>% filter(group=="Monotremata"),
               shape=21,size=4,fill="black",col="white")+
    theme_classic()+
    geom_smooth(formula=y~I(x^2)+x,method="lm",se=F,
                aes(col="red"),size=1)+  
    stat_function(fun = function(x) fit.phylo.quadratic$coefficients[1] +
                    fit.phylo.quadratic$coefficients[2] * x^2 +
                    fit.phylo.quadratic$coefficients[3] * x,
                 aes(col="blue"),size=1)+
    stat_function(fun = function(x) fit.phylo.therian.quadratic$coefficients[1] +
                    fit.phylo.therian.quadratic$coefficients[2] * x^2 +
                    fit.phylo.therian.quadratic$coefficients[3] * x,
                  aes(col="green"),size=1)+
    stat_function(fun = function(x) fit.phylo.ou.quadratic$coefficients[1] +
                    fit.phylo.ou.quadratic$coefficients[2] * x^2 +
                    fit.phylo.ou.quadratic$coefficients[3] * x,
                  aes(col="#C77CFF"),linetype="dashed",size=1)+
    scale_fill_manual(values=c("light gray", "black"),
                      labels=c("Therians","Monotremes"))+
    labs(fill="Group",shape="Group",color="Regression")+
    scale_color_identity(name="Regression",labels=c(red="OLS",green="Brownian no monotremes",blue="Brownian with monotremes","#C77CFF"="OU model"), guide="legend")+
    guides(colour = guide_legend(reverse = T))+
    theme(legend.position=c(.8,.3),legend.spacing.y = unit(.1, "cm")))
```

# Comparing OCW and body mass to head-body length (HBL) and condylobasal length

## Skull (condylobasal) length versus body mass

```{r,dpi=150,fig.width=10,fig.height=7.5}
nls(log(bm)~a*log(skull_length)^b+c,data=b,start=list(a=1,b=1,c=1))
confint2(nls(log(bm)~a*log(skull_length)^b+c,data=b,start=list(a=1,b=1,c=1)))
fit.skull_length<-lm(log(bm)~I(log(skull_length)^(1/2)),data=b)
summary(fit.skull_length)
par(mfrow=c(2,2))
plot(fit.skull_length)
```

Significance of second-order term in log-quadratic model.

```{r}
summary(lm(log(bm)~poly(log(skull_length),2),data=b))
```

### Accuracy statistics and Akaike Information Criterion for several regression models

```{r}
fit.skull_length.line<-lm(log(bm)~I(log(skull_length)),data=b)
fit.skull_length.power12<-lm(log(bm)~I(log(skull_length)^(1/2)),data=b)
fit.skull_length.power23<-lm(log(bm)~I(log(skull_length)^(2/3)),data=b)
fit.skull_length.power34<-lm(log(bm)~I(log(skull_length)^(3/4)),data=b)
fit.skull_length.quadratic<-lm(log(bm)~poly(log(skull_length),2),data=b)
rbind("Skull length, log-linear model"=regression.stats(fit.skull_length.line),
      "Skull length, 1/2 power model"=regression.stats(fit.skull_length.power12),
      "Skull length, 2/3 power model"=regression.stats(fit.skull_length.power23),
      "Skull length, 3/4 power model"=regression.stats(fit.skull_length.power34),
      "Skull length, log-quadratic"=regression.stats(fit.skull_length.quadratic))
```

### Effects of second-order term in log-quadratic model

```{r}
summary(fit.skull_length.quadratic)
```

Breusch-Pagel test of untransformed log skull length versus transformed skull length

```{r}
bptest(fit.skull_length.line)
bptest(fit.skull_length)
```

### Skull length excluding Primates

```{r}
fit.skull_length.noprimates<-lm(log(bm)~I(log(skull_length)^(1/2)),data=b %>% filter(group!="Primates"))
summary(fit.skull_length.noprimates)
regression.stats(fit.skull_length.noprimates)
```

### Average residuals by order (skull length)

```{r}
b %>%
  mutate(residuals.skull=fit.skull_length$residuals) %>%
  mutate(PEcf=abs((exp(fit.skull_length$fitted.values)*regression.stats(fit.skull_length)$CF)-b$skull_length)/
           (exp(fit.skull_length$fitted.values)*regression.stats(fit.skull_length)$CF))%>%
  group_by(group) %>%
  summarise(residuals=round(mean(residuals.skull),4),
            "%PEcf"=round(mean(PEcf)*100,2),
            N=n())
```

## Head-body length versus body mass

```{r}
nls(log(bm)~a*log(hbl)^b+c,data=b,start=list(a=1,b=1,c=1))
confint2(nls(log(bm)~a*log(hbl)^b+c,data=b,start=list(a=1,b=1,c=1)))
fit.hbl<-lm(log(bm)~I(log(hbl)),data=b)
summary(fit.hbl)
par(mfrow=c(2,2))
plot(fit.hbl)
regression.stats(fit.hbl)
```

### Accuracy statistics and Akaike Information Criterion for several alternate regression models

```{r}
fit.hbl.power12<-lm(log(bm)~I(log(hbl)^(1/2)),data=b) #1/2 power model
fit.hbl.power23<-lm(log(bm)~I(log(hbl)^(2/3)),data=b) #2/3 power model
fit.hbl.power34<-lm(log(bm)~I(log(hbl)^(3/4)),data=b) #3/4 power model
fit.hbl.line<-lm(log(bm)~I(log(hbl)),data=b) #Linear model)
rbind("HBL, linear model"=regression.stats(fit.hbl.line),
      "HBL, 1/2 power model"=regression.stats(fit.hbl.power12),
      "HBL, 2/3 power model"=regression.stats(fit.hbl.power23),
      "HBL, 3/4 power model"=regression.stats(fit.hbl.power34))
```

### Average residuals by order (HBL)

```{r}
b %>%
  mutate(residuals.hbl=fit.hbl$residuals) %>%
  mutate(PEcf=abs((exp(fit.hbl$fitted.values)*regression.stats(fit.hbl)$CF)-b$hbl)/
           (exp(fit.hbl$fitted.values)*regression.stats(fit.hbl)$CF))%>%
  group_by(group) %>%
  summarise(residuals=round(mean(residuals.hbl),4),
            "%PEcf"=round(mean(PEcf)*100,2),
            N=n())
```

### HBL excluding Primates

```{r}
fit.hbl.noprimates<-lm(log(bm)~log(hbl),data=b %>% filter(group!="Primates"))
summary(fit.hbl.noprimates)
regression.stats(fit.hbl.noprimates)
```

## OCW compared to other linear variables

### OCW versus condylobasal length

```{r}
fit.skull_length.ocw<-lm(log(skull_length)~log(ocw),data=b)
summary(fit.skull_length.ocw)
regression.stats.skull_length(fit.skull_length.ocw)
```

### OCW versus HBL

```{r}
fit.hbl.ocw<-lm(log(hbl)~I(log(ocw)^(2/3)),data=b)
summary(fit.hbl.ocw)
regression.stats.hbl(fit.hbl.ocw)

b %>%
  mutate(residuals.hbl=fit.hbl.ocw$residuals) %>%
  group_by(group) %>%
  summarise(residuals=mean(residuals.hbl),N=n())%>%
  arrange(desc(abs(residuals)))
```

## Multivariate equation with OCW, HBL, and condylobasal length

```{r}
fit.three<-lm(log(bm)~log(hbl)+I(log(ocw)^(2/3))+I(log(skull_length)^(1/2)),data=b)
summary(fit.three)
rbind("OCW only"=regression.stats(fit.all),"OCW+HBL+skull length"=regression.stats(fit.three))
```

## Covariance between residuals

```{r}
cov(fit.all$residuals,fit.skull_length$residuals) #covariance between OCW and skull length
cov(fit.all$residuals,fit.hbl$residuals) #covariance between OCW and HBL
cov(fit.skull_length$residuals,fit.hbl$residuals) #covariance between HBL and skull length
```

```{r}
b$residuals<-fit.all$residuals
b$residuals.hbl<-fit.hbl$residuals
b$residuals.skull_length<-fit.skull_length$residuals

summary(lm(residuals~residuals.hbl,data=b))
summary(lm(residuals~residuals.skull_length,data=b))
summary(lm(residuals.hbl~residuals.skull_length,data=b))
```

```{r class.source = 'fold-hide',fig.cap="Figure S10. Plot of the residuals for OCW against the residuals for the regressions of head-body length (**A**) and skull length (**B**)."}
resid2<-grid.arrange(
  ggplot(b,aes(residuals,residuals.skull_length))+
    geom_point(size=3,shape=21,fill="gray")+
    theme_classic()+
    geom_hline(aes(yintercept=0),color="black", linetype="dashed", size=0.5)+
    geom_vline(aes(xintercept=0),color="black", linetype="dashed", size=0.5)+
    scale_y_continuous(limits=c(-1.75,1.75),breaks=seq(-2,2,0.5))+
    coord_fixed()+
    ggtitle("A")+
    labs(x="OCW Residuals",y="Skull Length Residuals"),
  ggplot(b,aes(residuals,residuals.hbl))+
    geom_point(size=3,shape=21,fill="gray")+
    theme_classic()+
    geom_hline(aes(yintercept=0),color="black", linetype="dashed", size=0.5)+
    geom_vline(aes(xintercept=0),color="black", linetype="dashed", size=0.5)+
    scale_y_continuous(limits=c(-1.75,1.75),breaks=seq(-2,2,0.5))+
    coord_fixed()+
    ggtitle("B")+
    labs(x="OCW Residuals",y="Head-Body Length Residuals"),
  nrow=1)
```

# Using OCW to predict body mass of *Hyaenodon*

```{r}
hyaenodon<-data.frame(row.names=c("Hyaenodon_crucians","Hyaenodon_horridus"),
                                   ocw=c(32,42),
                                   monotreme=c("No","No"),
                                   rabbit=c("No","No"))
```

These data were obtained from figured occiputs of *Hyaenodon* in Lange-Badré (1979)

**Predicting body mass in *Hyaenodon* using the all-species equation**

```{r}
exp(predict(fit.all,hyaenodon,interval="prediction"))*regression.stats(fit.all)$CF
```

**Predicting body mass in *Hyaenodon* using the all-species equation with additional characters for condyle shape**

```{r}
exp(predict(fit.rabbit,hyaenodon,interval="prediction"))*regression.stats(fit.rabbit)$CF
```

**Predicting body mass in *Hyaenodon* using the Carnivora-only equation**

```{r}
exp(predict(fit.carnivora,hyaenodon,interval="prediction"))*regression.stats(fit.carnivora)$CF
```

**Predicting body mass in *Hyaenodon* using the PGLS equation**

```{r}
data.frame(OLS=exp(predict(fit.all,hyaenodon))*regression.stats(fit.all)$CF,PGLS=exp(predict(fit.phylo,hyaenodon,interval="prediction"))*regression.stats.gls(fit.phylo)$CF)%>%
  mutate(Percent_Dif=round((OLS-PGLS)/OLS,4)*100)
```

# Saving figures produced by script

```{r include=FALSE}
ggsave("fig02_ocw_scatterplot.tiff",plot=scatterplot.total,device="tiff",        width=170,height=115,units=c("mm"),dpi=600,compression="lzw")
ggsave("fig03_ocw_residuals_fitted.tiff",plot=resfitfigure,
       device="tiff",width=170,height=116,units=c("mm"),dpi=600,compression="lzw")
cd_cont_pos <- function(leverage, level, model) {sqrt(level*length(coef(model))*(1-leverage)/leverage)}
cd_cont_neg <- function(leverage, level, model) {-cd_cont_pos(leverage, level, model)}
scalelocation<-autoplot(fit.all,which=3,ncol=1,label=FALSE,fill="light gray",
                        shape=21,size=2)+
  ggtitle("A")+labs(y=expression(sqrt("|Standardized Residuals|")),
                    x="Fitted Values")+theme_classic()
leverage1<-autoplot(fit.all,which=5,ad.size=0.5,ncol=1,label=FALSE,
           fill="light gray",shape=21,size=2)+
  ggtitle("B")+ geom_vline(xintercept=0,linetype="dashed",size=0.5,alpha=0.5,)+
  labs(y="Standardized Residuals")+ theme_classic()+
  annotate("text",label="Cook's Distance",x=0.013,y=-2.9,hjust=0)+
  geom_segment(y=-2.9,yend=-2.9,x=0.0095,xend=0.0125,col="red",lty=2)
leverage2<-leverage1 + stat_function(fun = cd_cont_pos,
                                     args = list(level = 0.5, model = fit.all),
                                     xlim = c(0, 0.25), lty = 2, colour = "red") +
  stat_function(fun = cd_cont_neg, args = list(level = 0.5, model = fit.all),
                xlim = c(0, 0.25), lty = 2, colour = "red")+
  scale_x_continuous(limits = c(ggplot_build(leverage1[[1]])$layout$panel_scales_x[[1]]$range$range))+
  scale_y_continuous(limits = c(ggplot_build(leverage1[[1]])$layout$panel_scales_y[[1]]$range$range))
ggsave("fig04_ocw_onekg.tiff",plot=sizeclassplot,device="tiff",
       width=200,height=280,units=c("mm"),dpi=600,compression="lzw")
ggsave("fig05_ocw_qq_histogram.tiff",plot=QQhist,device="tiff",
       width=170,height=80,units=c("mm"),dpi=600,compression="lzw")
ggsave("fig06_ocw_diagnostic_plots.tiff",plot=grid.arrange(scalelocation[[1]], 
                                  leverage2[[1]],nrow=1),device="tiff",
       width=170,height=80,units=c("mm"),dpi=600,compression="lzw")
ggsave("fig08_ocw_grouped_scatterplot.tiff",plot=scatterplot.groups,
       device="tiff",width=170,height=115,units=c("mm"),dpi=600,compression="lzw")
ggsave("fig09_ocw_PGLS.tiff",plot=scatterplot.phylo,device="tiff",width=170,
       height=115,units=c("mm"),dpi=600,compression="lzw")
ggsave("figS01_ocw_variables.tiff",plot=varplots,
       device="tiff",width=216,height=280,units=c("mm"),dpi=600,
       compression="lzw")
ggsave("figS02_ocw_logocw.tiff",plot=scatterplot.quadratic,device="tiff",        width=170,height=115,units=c("mm"),dpi=600,compression="lzw")
samplesize2<-grid.arrange(samplesize,boxplot2,nrow=2)
ggsave("figS03_ocw_sample_size.tiff",plot=samplesize2,device="tiff",
       width=127.5,height=165,units=c("mm"),dpi=600,compression="lzw")
ggsave("figS04_ocw_orders.tiff",scatterplot.ordinal,device="tiff",
       width=170,height=150,units=c("mm"),dpi=600,compression="lzw")
ggsave("figS05_ocw_rodents.tiff",
       plot=QQhist.rodent,device="tiff",width=170,height=80,
       units=c("mm"),dpi=600,compression="lzw")
pdf(file="figS06_ocw_physignal_noannotation.pdf",height=18)
   (condyletree<-plot(obj,type="fan",fsize=.25,lwd=0.6))
   dev.off()
invisible(boxplots<-grid.arrange(boxplot3,boxplot4,boxplot5,nrow=1))
ggsave("figS07_ocw_captivity_residuals.tiff",plot=boxplots,device="tiff",
       width=170,height=80,units=c("mm"),dpi=600,compression="lzw")
ggsave("figS8_ocw_brain_residuals.tiff",plot=scatterplot.brain,
       device="tiff",width=170,units=c("mm"),dpi=600,compression="lzw")
ggsave("figS9_ocw_brain_versus_ocw_residuals.tiff",plot=brainslope,device="tiff",
       width=85,height=80,units=c("mm"),dpi=600,compression="lzw")
ggsave("figS10_ocw_hbl_ocw_residuals.tiff",plot=resid2,device="tiff",
       width=170,units=c("mm"),dpi=600,compression="lzw")
```

# Session Information

```{r}
xfun::session_info()
```
