# Supplementary material for: Occipital condyle width (OCW) is a highly accurate predictor of body mass in therian mammals
Source: BMC Biol. 2022 Feb 7;20:37. doi: 10.1186/s12915-021-01224-9 (PMC8883515; doi:10.1186/s12915-021-01224-9)
Supplement: Supplementary file 15 — Additional file 15. Phylogenetic tree used to perform the tests for phylogenetic signal and PGLS, in NEXUS format (.nex). [file 12915_2021_1224_MOESM15_ESM.nex]

#NEXUS
[R-package APE, Thu Jun 24 22:44:18 2021]
BEGIN TAXA;
	DIMENSIONS NTAX = 404;
	TAXLABELS
		Zaglossus_bruijnii
		Tachyglossus_aculeatus
		Ornithorhynchus_anatinus
		Loxodonta_africana
		Procavia_capensis
		Heterohyrax_brucei
		Dendrohyrax_dorsalis
		Dendrohyrax_arboreus
		Orycteropus_afer
		Rhynchocyon_cirnei
		Elephantulus_edwardi
		Elephantulus_rufescens
		Petrodromus_tetradactylus
		Potamogale_velox
		Setifer_setosus
		Echinops_telfairi
		Neurotrichus_gibbsii
		Hylomys_suillus
		Echinosorex_gymnura
		Erinaceus_europaeus
		Paraechinus_hypomelas
		Paraechinus_micropus
		Hemiechinus_auritus
		Atelerix_algirus
		Atelerix_albiventris
		Atelerix_frontalis
		Sylvisorex_morio
		Scutisorex_somereni
		Suncus_murinus
		Myosorex_varius
		Sorex_hoyi
		Sorex_longirostris
		Sorex_cinereus
		Sorex_palustris
		Sorex_pacificus
		Sorex_fumeus
		Cryptotis_parva
		Blarina_brevicauda
		Megasorex_gigas
		Equus_quagga
		Equus_caballus
		Tapirus_indicus
		Tapirus_terrestris
		Tapirus_bairdii
		Diceros_bicornis
		Vicugna_vicugna
		Lama_guanicoe
		Camelus_bactrianus
		Tayassu_pecari
		Pecari_tajacu
		Catagonus_wagneri
		Potamochoerus_porcus
		Sus_scrofa
		Phacochoerus_africanus
		Phacochoerus_aethiopicus
		Choeropsis_liberiensis
		Tragulus_kanchil
		Tragulus_javanicus
		Tragulus_napu
		Hyemoschus_aquaticus
		Giraffa_camelopardalis
		Antilocapra_americana
		Muntiacus_muntjak
		Cervus_canadensis
		Cervus_nippon
		Rangifer_tarandus
		Mazama_americana
		Odocoileus_virginianus
		Odocoileus_hemionus
		Pudu_puda
		Alces_alces
		Boselaphus_tragocamelus
		Bison_bonasus
		Tragelaphus_spekii
		Tragelaphus_eurycerus
		Aepyceros_melampus
		Redunca_arundinum
		Kobus_kob
		Raphicerus_campestris
		Gazella_spekei
		Antilope_cervicapra
		Litocranius_walleri
		Neotragus_pygmaeus
		Cephalophus_dorsalis
		Cephalophus_rufilatus
		Cephalophus_niger
		Ovibos_moschatus
		Ovis_dalli
		Ovis_canadensis
		Ovis_ammon
		Oreamnos_americanus
		Hippotragus_niger
		Oryx_dammah
		Oryx_leucoryx
		Oryx_gazella
		Addax_nasomaculatus
		Phataginus_tricuspis
		Vulpes_macrotis
		Urocyon_littoralis
		Urocyon_cinereoargenteus
		Vulpes_velox
		Vulpes_vulpes
		Otocyon_megalotis
		Lycaon_pictus
		Chrysocyon_brachyurus
		Canis_latrans
		Canis_lupus
		Cuon_alpinus
		Lycalopex_griseus
		Speothos_venaticus
		Cerdocyon_thous
		Spilogale_pygmaea
		Spilogale_putorius
		Spilogale_gracilis
		Mephitis_mephitis
		Mephitis_macroura
		Conepatus_leuconotus
		Conepatus_semistriatus
		Conepatus_chinga
		Potos_flavus
		Procyon_lotor
		Bassariscus_astutus
		Nasua_nasua
		Nasua_narica
		Taxidea_taxus
		Meles_meles
		Mellivora_capensis
		Gulo_gulo
		Martes_americana
		Pekania_pennanti
		Eira_barbara
		Mustela_nivalis
		Mustela_erminea
		Mustela_vison
		Mustela_frenata
		Ictonyx_striatus
		Lontra_canadensis
		Enhydra_lutris
		Aonyx_cinerea
		Ailurus_fulgens
		Ursus_maritimus
		Ursus_arctos
		Melursus_ursinus
		Ursus_americanus
		Helarctos_malayanus
		Tremarctos_ornatus
		Ailuropoda_melanoleuca
		Nandinia_binotata
		Proteles_cristata
		Cryptoprocta_ferox
		Helogale_parvula
		Crossarchus_alexandri
		Suricata_suricatta
		Atilax_paludinosus
		Ichneumia_albicauda
		Galerella_sanguinea
		Galerella_pulverulenta
		Herpestes_ichneumon
		Genetta_tigrina
		Genetta_thierryi
		Genetta_genetta
		Viverricula_indica
		Viverra_tangalunga
		Civettictis_civetta
		Prionodon_linsang
		Neofelis_nebulosa
		Panthera_tigris
		Panthera_onca
		Panthera_uncia
		Panthera_pardus
		Panthera_leo
		Lynx_rufus
		Lynx_canadensis
		Puma_concolor
		Acinonyx_jubatus
		Leopardus_pardalis
		Prionailurus_planiceps
		Prionailurus_viverrinus
		Ochotona_princeps
		Ochotona_dauurica
		Sylvilagus_aquaticus
		Sylvilagus_palustris
		Sylvilagus_floridanus
		Lepus_townsendii
		Lepus_othus
		Lepus_californicus
		Lepus_americanus
		Brachylagus_idahoensis
		Graphiurus_nagtglasii
		Aplodontia_rufa
		Ratufa_affinis
		Ratufa_bicolor
		Callosciurus_prevostii
		Xerus_rutilus
		Protoxerus_aubinnii
		Tamias_striatus
		Tamias_quadrivittatus
		Tamias_amoenus
		Urocitellus_elegans
		Urocitellus_columbianus
		Urocitellus_brunneus
		Urocitellus_beldingi
		Ictidomys_tridecemlineatus
		Ictidomys_mexicanus
		Cynomys_ludovicianus
		Cynomys_leucurus
		Marmota_monax
		Marmota_flaviventris
		Marmota_caligata
		Marmota_broweri
		Otospermophilus_variegatus
		Callospermophilus_lateralis
		Sciurus_aberti
		Sciurus_niger
		Tamiasciurus_hudsonicus
		Glaucomys_volans
		Petaurista_petaurista
		Hystrix_cristata
		Atherurus_africanus
		Cuniculus_taczanowskii
		Cuniculus_paca
		Myoprocta_acouchy
		Dasyprocta_fuliginosa
		Kerodon_rupestris
		Hydrochoerus_hydrochaeris
		Dolichotis_salinicola
		Galea_musteloides
		Microcavia_australis
		Erethizon_dorsatum
		Coendou_insidiosus
		Coendou_mexicanus
		Dinomys_branickii
		Lagostomus_maximus
		Lagidium_ahuacaense
		Geocapromys_ingrahami
		Pedetes_capensis
		Anomalurus_derbianus
		Anomalurus_pelii
		Idiurus_macrotis
		Napaeozapus_insignis
		Zapus_hudsonius
		Calomyscus_baluchi
		Calomyscus_bailwardi
		Arborimus_longicaudus
		Ondatra_zibethicus
		Microtus_pennsylvanicus
		Microtus_oeconomus
		Neotoma_floridana
		Neotoma_albigula
		Neotoma_micropus
		Neotoma_cinerea
		Neotoma_lepida
		Ochrotomys_nuttalli
		Reithrodontomys_megalotis
		Reithrodontomys_fulvescens
		Onychomys_leucogaster
		Peromyscus_leucopus
		Peromyscus_maniculatus
		Osgoodomys_banderanus
		Baiomys_taylori
		Baiomys_musculus
		Rhipidomys_mastacalis
		Akodon_spegazzinii
		Nectomys_squamipes
		Oryzomys_couesi
		Calomys_musculinus
		Eligmodontia_moreni
		Graomys_griseoflavus
		Phyllotis_xanthopygus
		Ichthyomys_tweedii
		Ichthyomys_stolzmanni
		Sigmodon_hispidus
		Hydromys_chrysogaster
		Cricetomys_gambianus
		Dipodomys_merriami
		Dipodomys_ordii
		Dipodomys_microps
		Dipodomys_heermanni
		Thomomys_bottae
		Geomys_pinetis
		Liomys_pictus
		Perognathus_longimembris
		Chaetodipus_hispidus
		Castor_canadensis
		Galeopterus_variegatus
		Tupaia_glis
		Tupaia_dorsalis
		Tupaia_minor
		Perodicticus_potto
		Cacajao_melanocephalus
		Chiropotes_satanas
		Pithecia_monachus
		Callicebus_torquatus
		Callicebus_moloch
		Saguinus_midas
		Mico_humeralifer
		Callithrix_geoffroyi
		Callithrix_jacchus
		Leontopithecus_rosalia
		Sapajus_apella
		Cebus_albifrons
		Aotus_trivirgatus
		Ateles_geoffroyi
		Ateles_hybridus
		Lagothrix_lagotricha
		Alouatta_caraya
		Alouatta_palliata
		Symphalangus_syndactylus
		Hylobates_lar
		Hylobates_albibarbis
		Pongo_pygmaeus
		Pongo_abelii
		Pan_troglodytes
		Trachypithecus_cristatus
		Presbytis_sumatrana
		Pygathrix_nemaeus
		Simias_concolor
		Nasalis_larvatus
		Procolobus_verus
		Piliocolobus_badius
		Colobus_polykomos
		Macaca_nemestrina
		Macaca_fascicularis
		Macaca_sylvanus
		Cercocebus_torquatus
		Lophocebus_johnstoni
		Papio_ursinus
		Papio_cynocephalus
		Chlorocebus_pygerythrus
		Cercopithecus_mitis
		Cercopithecus_albogularis
		Miopithecus_ogouensis
		Dasypus_novemcinctus
		Dasypus_kappleri
		Dasypus_sabanicola
		Zaedyus_pichiy
		Euphractus_sexcinctus
		Tolypeutes_matacus
		Tamandua_tetradactyla
		Myrmecophaga_tridactyla
		Choloepus_hoffmani
		Bradypus_variegatus
		Lestoros_inca
		Caenolestes_fuliginosus
		Caenolestes_caniventer
		Hyladelphys_kalinowskii
		Monodelphis_domestica
		Monodelphis_brevicaudata
		Tlacuatzin_canescens
		Marmosa_robinsoni
		Marmosa_mexicana
		Marmosa_murina
		Marmosa_demerarae
		Marmosops_noctivagus
		Marmosops_incanus
		Cryptonanus_chacoensis
		Gracilinanus_agilis
		Thylamys_velutinus
		Thylamys_sponsorius
		Thylamys_venustus
		Thylamys_pallidior
		Thylamys_elegans
		Metachirus_nudicaudatus
		Lutreolina_massoia
		Lutreolina_crassicaudata
		Philander_quica
		Didelphis_virginiana
		Didelphis_aurita
		Didelphis_pernigra
		Didelphis_albiventris
		Caluromysiops_irrupta
		Caluromys_derbianus
		Dromiciops_gliroides
		Peroryctes_broadbenti
		Echymipera_kalubu
		Perameles_nasuta
		Sarcophilus_harrisii
		Dasyurus_maculatus
		Dasyurus_viverrinus
		Dasyurus_albopunctatus
		Myoictis_melas
		Dasyuroides_byrnei
		Antechinus_minimus
		Antechinus_stuartii
		Thylacinus_cynocephalus
		Phascolarctos_cinereus
		Vombatus_ursinus
		Cercartetus_nanus
		Trichosurus_vulpecula
		Spilocuscus_maculatus
		Phalanger_orientalis
		Macropus_robustus
		Macropus_rufogriseus
		Wallabia_bicolor
		Dendrolagus_matschiei
		Dendrolagus_dorianus
		Thylogale_billardierii
		Potorous_tridactylus
		Aepyprymnus_rufescens
		Tarsipes_rostratus
		Pseudocheirus_peregrinus
		Petauroides_volans
		Petaurus_breviceps
		Acrobates_pygmaeus
	;
END;
BEGIN TREES;
	TRANSLATE
		1	Zaglossus_bruijnii,
		2	Tachyglossus_aculeatus,
		3	Ornithorhynchus_anatinus,
		4	Loxodonta_africana,
		5	Procavia_capensis,
		6	Heterohyrax_brucei,
		7	Dendrohyrax_dorsalis,
		8	Dendrohyrax_arboreus,
		9	Orycteropus_afer,
		10	Rhynchocyon_cirnei,
		11	Elephantulus_edwardi,
		12	Elephantulus_rufescens,
		13	Petrodromus_tetradactylus,
		14	Potamogale_velox,
		15	Setifer_setosus,
		16	Echinops_telfairi,
		17	Neurotrichus_gibbsii,
		18	Hylomys_suillus,
		19	Echinosorex_gymnura,
		20	Erinaceus_europaeus,
		21	Paraechinus_hypomelas,
		22	Paraechinus_micropus,
		23	Hemiechinus_auritus,
		24	Atelerix_algirus,
		25	Atelerix_albiventris,
		26	Atelerix_frontalis,
		27	Sylvisorex_morio,
		28	Scutisorex_somereni,
		29	Suncus_murinus,
		30	Myosorex_varius,
		31	Sorex_hoyi,
		32	Sorex_longirostris,
		33	Sorex_cinereus,
		34	Sorex_palustris,
		35	Sorex_pacificus,
		36	Sorex_fumeus,
		37	Cryptotis_parva,
		38	Blarina_brevicauda,
		39	Megasorex_gigas,
		40	Equus_quagga,
		41	Equus_caballus,
		42	Tapirus_indicus,
		43	Tapirus_terrestris,
		44	Tapirus_bairdii,
		45	Diceros_bicornis,
		46	Vicugna_vicugna,
		47	Lama_guanicoe,
		48	Camelus_bactrianus,
		49	Tayassu_pecari,
		50	Pecari_tajacu,
		51	Catagonus_wagneri,
		52	Potamochoerus_porcus,
		53	Sus_scrofa,
		54	Phacochoerus_africanus,
		55	Phacochoerus_aethiopicus,
		56	Choeropsis_liberiensis,
		57	Tragulus_kanchil,
		58	Tragulus_javanicus,
		59	Tragulus_napu,
		60	Hyemoschus_aquaticus,
		61	Giraffa_camelopardalis,
		62	Antilocapra_americana,
		63	Muntiacus_muntjak,
		64	Cervus_canadensis,
		65	Cervus_nippon,
		66	Rangifer_tarandus,
		67	Mazama_americana,
		68	Odocoileus_virginianus,
		69	Odocoileus_hemionus,
		70	Pudu_puda,
		71	Alces_alces,
		72	Boselaphus_tragocamelus,
		73	Bison_bonasus,
		74	Tragelaphus_spekii,
		75	Tragelaphus_eurycerus,
		76	Aepyceros_melampus,
		77	Redunca_arundinum,
		78	Kobus_kob,
		79	Raphicerus_campestris,
		80	Gazella_spekei,
		81	Antilope_cervicapra,
		82	Litocranius_walleri,
		83	Neotragus_pygmaeus,
		84	Cephalophus_dorsalis,
		85	Cephalophus_rufilatus,
		86	Cephalophus_niger,
		87	Ovibos_moschatus,
		88	Ovis_dalli,
		89	Ovis_canadensis,
		90	Ovis_ammon,
		91	Oreamnos_americanus,
		92	Hippotragus_niger,
		93	Oryx_dammah,
		94	Oryx_leucoryx,
		95	Oryx_gazella,
		96	Addax_nasomaculatus,
		97	Phataginus_tricuspis,
		98	Vulpes_macrotis,
		99	Urocyon_littoralis,
		100	Urocyon_cinereoargenteus,
		101	Vulpes_velox,
		102	Vulpes_vulpes,
		103	Otocyon_megalotis,
		104	Lycaon_pictus,
		105	Chrysocyon_brachyurus,
		106	Canis_latrans,
		107	Canis_lupus,
		108	Cuon_alpinus,
		109	Lycalopex_griseus,
		110	Speothos_venaticus,
		111	Cerdocyon_thous,
		112	Spilogale_pygmaea,
		113	Spilogale_putorius,
		114	Spilogale_gracilis,
		115	Mephitis_mephitis,
		116	Mephitis_macroura,
		117	Conepatus_leuconotus,
		118	Conepatus_semistriatus,
		119	Conepatus_chinga,
		120	Potos_flavus,
		121	Procyon_lotor,
		122	Bassariscus_astutus,
		123	Nasua_nasua,
		124	Nasua_narica,
		125	Taxidea_taxus,
		126	Meles_meles,
		127	Mellivora_capensis,
		128	Gulo_gulo,
		129	Martes_americana,
		130	Pekania_pennanti,
		131	Eira_barbara,
		132	Mustela_nivalis,
		133	Mustela_erminea,
		134	Mustela_vison,
		135	Mustela_frenata,
		136	Ictonyx_striatus,
		137	Lontra_canadensis,
		138	Enhydra_lutris,
		139	Aonyx_cinerea,
		140	Ailurus_fulgens,
		141	Ursus_maritimus,
		142	Ursus_arctos,
		143	Melursus_ursinus,
		144	Ursus_americanus,
		145	Helarctos_malayanus,
		146	Tremarctos_ornatus,
		147	Ailuropoda_melanoleuca,
		148	Nandinia_binotata,
		149	Proteles_cristata,
		150	Cryptoprocta_ferox,
		151	Helogale_parvula,
		152	Crossarchus_alexandri,
		153	Suricata_suricatta,
		154	Atilax_paludinosus,
		155	Ichneumia_albicauda,
		156	Galerella_sanguinea,
		157	Galerella_pulverulenta,
		158	Herpestes_ichneumon,
		159	Genetta_tigrina,
		160	Genetta_thierryi,
		161	Genetta_genetta,
		162	Viverricula_indica,
		163	Viverra_tangalunga,
		164	Civettictis_civetta,
		165	Prionodon_linsang,
		166	Neofelis_nebulosa,
		167	Panthera_tigris,
		168	Panthera_onca,
		169	Panthera_uncia,
		170	Panthera_pardus,
		171	Panthera_leo,
		172	Lynx_rufus,
		173	Lynx_canadensis,
		174	Puma_concolor,
		175	Acinonyx_jubatus,
		176	Leopardus_pardalis,
		177	Prionailurus_planiceps,
		178	Prionailurus_viverrinus,
		179	Ochotona_princeps,
		180	Ochotona_dauurica,
		181	Sylvilagus_aquaticus,
		182	Sylvilagus_palustris,
		183	Sylvilagus_floridanus,
		184	Lepus_townsendii,
		185	Lepus_othus,
		186	Lepus_californicus,
		187	Lepus_americanus,
		188	Brachylagus_idahoensis,
		189	Graphiurus_nagtglasii,
		190	Aplodontia_rufa,
		191	Ratufa_affinis,
		192	Ratufa_bicolor,
		193	Callosciurus_prevostii,
		194	Xerus_rutilus,
		195	Protoxerus_aubinnii,
		196	Tamias_striatus,
		197	Tamias_quadrivittatus,
		198	Tamias_amoenus,
		199	Urocitellus_elegans,
		200	Urocitellus_columbianus,
		201	Urocitellus_brunneus,
		202	Urocitellus_beldingi,
		203	Ictidomys_tridecemlineatus,
		204	Ictidomys_mexicanus,
		205	Cynomys_ludovicianus,
		206	Cynomys_leucurus,
		207	Marmota_monax,
		208	Marmota_flaviventris,
		209	Marmota_caligata,
		210	Marmota_broweri,
		211	Otospermophilus_variegatus,
		212	Callospermophilus_lateralis,
		213	Sciurus_aberti,
		214	Sciurus_niger,
		215	Tamiasciurus_hudsonicus,
		216	Glaucomys_volans,
		217	Petaurista_petaurista,
		218	Hystrix_cristata,
		219	Atherurus_africanus,
		220	Cuniculus_taczanowskii,
		221	Cuniculus_paca,
		222	Myoprocta_acouchy,
		223	Dasyprocta_fuliginosa,
		224	Kerodon_rupestris,
		225	Hydrochoerus_hydrochaeris,
		226	Dolichotis_salinicola,
		227	Galea_musteloides,
		228	Microcavia_australis,
		229	Erethizon_dorsatum,
		230	Coendou_insidiosus,
		231	Coendou_mexicanus,
		232	Dinomys_branickii,
		233	Lagostomus_maximus,
		234	Lagidium_ahuacaense,
		235	Geocapromys_ingrahami,
		236	Pedetes_capensis,
		237	Anomalurus_derbianus,
		238	Anomalurus_pelii,
		239	Idiurus_macrotis,
		240	Napaeozapus_insignis,
		241	Zapus_hudsonius,
		242	Calomyscus_baluchi,
		243	Calomyscus_bailwardi,
		244	Arborimus_longicaudus,
		245	Ondatra_zibethicus,
		246	Microtus_pennsylvanicus,
		247	Microtus_oeconomus,
		248	Neotoma_floridana,
		249	Neotoma_albigula,
		250	Neotoma_micropus,
		251	Neotoma_cinerea,
		252	Neotoma_lepida,
		253	Ochrotomys_nuttalli,
		254	Reithrodontomys_megalotis,
		255	Reithrodontomys_fulvescens,
		256	Onychomys_leucogaster,
		257	Peromyscus_leucopus,
		258	Peromyscus_maniculatus,
		259	Osgoodomys_banderanus,
		260	Baiomys_taylori,
		261	Baiomys_musculus,
		262	Rhipidomys_mastacalis,
		263	Akodon_spegazzinii,
		264	Nectomys_squamipes,
		265	Oryzomys_couesi,
		266	Calomys_musculinus,
		267	Eligmodontia_moreni,
		268	Graomys_griseoflavus,
		269	Phyllotis_xanthopygus,
		270	Ichthyomys_tweedii,
		271	Ichthyomys_stolzmanni,
		272	Sigmodon_hispidus,
		273	Hydromys_chrysogaster,
		274	Cricetomys_gambianus,
		275	Dipodomys_merriami,
		276	Dipodomys_ordii,
		277	Dipodomys_microps,
		278	Dipodomys_heermanni,
		279	Thomomys_bottae,
		280	Geomys_pinetis,
		281	Liomys_pictus,
		282	Perognathus_longimembris,
		283	Chaetodipus_hispidus,
		284	Castor_canadensis,
		285	Galeopterus_variegatus,
		286	Tupaia_glis,
		287	Tupaia_dorsalis,
		288	Tupaia_minor,
		289	Perodicticus_potto,
		290	Cacajao_melanocephalus,
		291	Chiropotes_satanas,
		292	Pithecia_monachus,
		293	Callicebus_torquatus,
		294	Callicebus_moloch,
		295	Saguinus_midas,
		296	Mico_humeralifer,
		297	Callithrix_geoffroyi,
		298	Callithrix_jacchus,
		299	Leontopithecus_rosalia,
		300	Sapajus_apella,
		301	Cebus_albifrons,
		302	Aotus_trivirgatus,
		303	Ateles_geoffroyi,
		304	Ateles_hybridus,
		305	Lagothrix_lagotricha,
		306	Alouatta_caraya,
		307	Alouatta_palliata,
		308	Symphalangus_syndactylus,
		309	Hylobates_lar,
		310	Hylobates_albibarbis,
		311	Pongo_pygmaeus,
		312	Pongo_abelii,
		313	Pan_troglodytes,
		314	Trachypithecus_cristatus,
		315	Presbytis_sumatrana,
		316	Pygathrix_nemaeus,
		317	Simias_concolor,
		318	Nasalis_larvatus,
		319	Procolobus_verus,
		320	Piliocolobus_badius,
		321	Colobus_polykomos,
		322	Macaca_nemestrina,
		323	Macaca_fascicularis,
		324	Macaca_sylvanus,
		325	Cercocebus_torquatus,
		326	Lophocebus_johnstoni,
		327	Papio_ursinus,
		328	Papio_cynocephalus,
		329	Chlorocebus_pygerythrus,
		330	Cercopithecus_mitis,
		331	Cercopithecus_albogularis,
		332	Miopithecus_ogouensis,
		333	Dasypus_novemcinctus,
		334	Dasypus_kappleri,
		335	Dasypus_sabanicola,
		336	Zaedyus_pichiy,
		337	Euphractus_sexcinctus,
		338	Tolypeutes_matacus,
		339	Tamandua_tetradactyla,
		340	Myrmecophaga_tridactyla,
		341	Choloepus_hoffmani,
		342	Bradypus_variegatus,
		343	Lestoros_inca,
		344	Caenolestes_fuliginosus,
		345	Caenolestes_caniventer,
		346	Hyladelphys_kalinowskii,
		347	Monodelphis_domestica,
		348	Monodelphis_brevicaudata,
		349	Tlacuatzin_canescens,
		350	Marmosa_robinsoni,
		351	Marmosa_mexicana,
		352	Marmosa_murina,
		353	Marmosa_demerarae,
		354	Marmosops_noctivagus,
		355	Marmosops_incanus,
		356	Cryptonanus_chacoensis,
		357	Gracilinanus_agilis,
		358	Thylamys_velutinus,
		359	Thylamys_sponsorius,
		360	Thylamys_venustus,
		361	Thylamys_pallidior,
		362	Thylamys_elegans,
		363	Metachirus_nudicaudatus,
		364	Lutreolina_massoia,
		365	Lutreolina_crassicaudata,
		366	Philander_quica,
		367	Didelphis_virginiana,
		368	Didelphis_aurita,
		369	Didelphis_pernigra,
		370	Didelphis_albiventris,
		371	Caluromysiops_irrupta,
		372	Caluromys_derbianus,
		373	Dromiciops_gliroides,
		374	Peroryctes_broadbenti,
		375	Echymipera_kalubu,
		376	Perameles_nasuta,
		377	Sarcophilus_harrisii,
		378	Dasyurus_maculatus,
		379	Dasyurus_viverrinus,
		380	Dasyurus_albopunctatus,
		381	Myoictis_melas,
		382	Dasyuroides_byrnei,
		383	Antechinus_minimus,
		384	Antechinus_stuartii,
		385	Thylacinus_cynocephalus,
		386	Phascolarctos_cinereus,
		387	Vombatus_ursinus,
		388	Cercartetus_nanus,
		389	Trichosurus_vulpecula,
		390	Spilocuscus_maculatus,
		391	Phalanger_orientalis,
		392	Macropus_robustus,
		393	Macropus_rufogriseus,
		394	Wallabia_bicolor,
		395	Dendrolagus_matschiei,
		396	Dendrolagus_dorianus,
		397	Thylogale_billardierii,
		398	Potorous_tridactylus,
		399	Aepyprymnus_rufescens,
		400	Tarsipes_rostratus,
		401	Pseudocheirus_peregrinus,
		402	Petauroides_volans,
		403	Petaurus_breviceps,
		404	Acrobates_pygmaeus
	;
	TREE * tree_3084 = [&R] (((1:23.94968673,2:23.94968673):23.40010724,3:47.34979396):127.7996529,((((4:58.35507777,((5:5.34016937,6:5.34016937):6.504466811,(7:0.646179807,8:0.646179807):11.19845637):46.51044159):29.6493101,(9:87.62914661,((10:61.55370194,(11:23.39717562,(12:21.2514151,13:21.2514151):2.145760529):38.15652632):23.89614479,(14:55.2369629,(15:7.272039789,16:7.272039789):47.96492312):30…
	TREE * tree_6762 = [&R] (((1:8.905555636,2:8.905555636):41.94731251,3:50.85286815):123.5565082,(((((4:51.04254262,((5:5.448894755,6:5.448894755):9.348064126,(7:8.035474599,8:8.035474599):6.761484283):36.24558374):32.102346,(9:81.76403712,((10:60.28120218,((13:20.73642944,12:20.73642944):0.6060094195,11:21.34243886):38.93876331):20.6569062,(14:53.59446087,(15:5.082067334,16:5.082067334):48.5123935…
	TREE * tree_4630 = [&R] (((1:18.02970081,2:18.02970081):26.96667057,3:44.99637137):149.7162791,((((4:43.05106846,((5:2.566188203,6:2.566188203):4.100769528,(7:4.824001348,8:4.824001348):1.842956383):36.38411073):29.82389635,(9:70.27397323,((10:57.91161391,((12:25.73869363,13:25.73869363):1.57885336,11:27.31754699):30.59406692):8.705332044,(14:56.59697443,(15:5.943708444,16:5.943708444):50.6532659…
	TREE * tree_9147 = [&R] ((3:51.16675087,(1:16.10677857,2:16.10677857):35.0599723):132.2073829,((((4:61.45838468,((5:6.959692886,6:6.959692886):1.793022997,(7:5.344973587,8:5.344973587):3.407742296):52.7056688):23.95171947,(9:82.83672866,((10:70.03247443,(11:32.99037632,(13:28.53207533,12:28.53207533):4.458300992):37.04209811):11.69643966,(14:63.39401551,(15:5.194511484,16:5.194511484):58.19950403…
	TREE * tree_1582 = [&R] (((1:6.681766664,2:6.681766664):45.77319533,3:52.45496199):135.4176311,(((((17:72.69560792,(((18:30.13586485,19:30.13586485):17.35856984,(20:12.19145006,(((21:0.3442529445,22:0.3442529445):9.659451344,23:10.00370429):0.57079959,(24:3.780704839,(25:2.387802154,26:2.387802154):1.392902685):6.793799039):1.616946179):35.30298463):23.73833083,((30:37.59610607,(28:20.44754683,(2…
	TREE * tree_0120 = [&R] (((1:16.23838963,2:16.23838963):31.52889455,3:47.76728417):133.6571498,(((((17:72.66207812,(((39:32.65680456,((37:11.71161884,38:11.71161884):19.78182708,(((36:6.391200202,(34:2.249436117,35:2.249436117):4.141764085):0.5708175072,(33:1.892881912,32:1.892881912):5.069135797):0.4430728117,31:7.405090521):24.0883554):1.163358646):10.90156617,(30:34.31213026,(29:17.87725815,(2…
	TREE * tree_7862 = [&R] (((1:15.75859414,2:15.75859414):33.32196938,3:49.08056352):175.2001156,(((((((333:3.617252157,335:3.617252157):7.409020154,334:11.02627231):28.67593304,((336:4.648216536,337:4.648216536):24.04307135,338:28.69128789):11.01091747):24.30563682,((339:11.88322849,340:11.88322849):39.47005599,(341:25.12472455,342:25.12472455):26.22855993):12.6545577):17.91625773,(((17:70.2635348…
	TREE * tree_7180 = [&R] (((1:13.98000618,2:13.98000618):34.47592522,3:48.4559314):138.2848952,(((((4:48.48666428,((5:3.537037934,6:3.537037934):4.836712486,(8:4.797257063,7:4.797257063):3.576493357):40.11291386):21.45494731,(9:67.6328466,((10:51.49402366,(11:21.54632373,(12:19.35622363,13:19.35622363):2.190100099):29.94769993):14.30742594,(14:58.78576584,(15:5.633970322,16:5.633970322):53.1517955…
	TREE * tree_4763 = [&R] (((1:11.35555953,2:11.35555953):39.70005186,3:51.05561139):140.9473387,((((((17:71.90839585,(((18:30.28113031,19:30.28113031):15.26567977,(20:14.91022919,(((21:0.2551696039,22:0.2551696039):9.338533015,23:9.593702619):2.002807536,(24:5.899029903,(26:5.404082775,25:5.404082775):0.4949471282):5.697480252):3.313719034):30.63658089):22.45487831,((39:35.30009632,((37:12.8714338…
	TREE * tree_1558 = [&R] (((1:39.80280204,2:39.80280204):10.48248426,3:50.28528629):128.2672737,(((((17:68.5036628,(((18:26.20920507,19:26.20920507):19.61709433,(20:10.9207879,(((21:0.1050393685,22:0.1050393685):8.013525235,23:8.118564603):1.546006037,(24:4.043687488,(25:3.189407865,26:3.189407865):0.8542796224):5.620883153):1.256217261):34.90551149):21.31978172,((30:33.30136871,(29:18.53964536,(2…
	TREE * tree_9646 = [&R] ((3:46.22407787,(1:27.37441769,2:27.37441769):18.84966018):158.0480058,(((((17:72.67726409,(((18:31.11329012,19:31.11329012):19.14092289,(20:13.58916894,(((21:8.951435755,22:8.951435755):0.9099878592,23:9.861423614):2.839162865,(24:4.425995995,(26:2.22117683,25:2.22117683):2.204819165):8.274590483):0.8885824636):36.66504407):18.83265256,((39:35.12221806,((38:12.5060257,37:…
	TREE * tree_6472 = [&R] (((1:6.994517931,2:6.994517931):45.22815476,3:52.22267269):128.4316953,((((((17:78.05575716,(((18:31.06121711,19:31.06121711):20.82829537,(20:12.4552617,(((22:6.210139052,21:6.210139052):4.901115704,23:11.11125476):0.8726720912,((25:3.22611719,26:3.22611719):0.974144932,24:4.200262122):7.783664725):0.4713348562):39.43425078):22.64475,(((29:22.30018569,(27:15.42133614,28:15…
	TREE * tree_6653 = [&R] (((1:14.55463409,2:14.55463409):39.25401518,3:53.80864928):121.9646304,((((((17:71.13557997,(((18:25.36405627,19:25.36405627):19.96947369,(20:11.40903045,(((21:5.334352111,22:5.334352111):4.118011729,23:9.452363839):1.223352654,((26:2.73197393,25:2.73197393):1.01963421,24:3.75160814):6.924108353):0.7333139561):33.92449951):22.12452599,((30:35.93640823,((29:13.82572341,27:1…
	TREE * tree_8909 = [&R] ((3:49.520504,(1:28.8242083,2:28.8242083):20.6962957):127.1805577,(((((17:69.78557391,((((28:20.3329867,(27:18.17248073,29:18.17248073):2.160505972):13.7183205,30:34.05130721):9.219634853,(((37:11.79217517,38:11.79217517):16.7059217,(31:8.409113837,((36:7.251460304,(35:2.060220332,34:2.060220332):5.191239972):0.8817403648,(33:1.542912694,32:1.542912694):6.590287976):0.2759…
	TREE * tree_3494 = [&R] (((1:11.5205279,2:11.5205279):35.74948892,3:47.27001682):131.0553952,(((((17:73.39324557,((((28:19.95960271,(27:15.95767572,29:15.95767572):4.001926994):19.36579173,30:39.32539444):3.987977075,(39:35.18354943,((((36:7.829831403,(34:2.069920281,35:2.069920281):5.759911122):0.676337152,(32:0.9188886035,33:0.9188886035):7.587279951):0.1293077944,31:8.635476349):24.83080823,(3…
	TREE * tree_9597 = [&R] ((3:45.12166349,(1:15.93578882,2:15.93578882):29.18587468):152.3909717,(((((17:69.96088568,(((18:30.71338816,19:30.71338816):18.69567118,(20:12.55684648,(((21:1.989650263,22:1.989650263):7.401174943,23:9.390825206):2.756454584,(24:4.469882144,(26:2.813239732,25:2.813239732):1.656642412):7.677397645):0.4095666897):36.85221287):17.58672263,((39:37.52753493,((38:11.71938043,3…
	TREE * tree_8569 = [&R] ((3:42.78478374,(1:13.75774716,2:13.75774716):29.02703657):151.2239945,(((((((334:3.355347688,335:3.355347688):4.318861894,333:7.674209582):29.70082408,((336:7.825177775,337:7.825177775):22.2199599,338:30.04513768):7.329895979):31.89688123,((339:13.49987039,340:13.49987039):50.75117462,(341:30.83866936,342:30.83866936):33.41237565):5.020869874):12.27805723,((4:36.43556635,…
	TREE * tree_6077 = [&R] (((1:13.37415523,2:13.37415523):38.28817102,3:51.66232625):128.7584778,((((((17:78.23107143,(((18:31.3021569,19:31.3021569):17.33165606,(20:11.84687582,(((22:7.969339091,21:7.969339091):2.132573656,23:10.10191275):1.517352662,((26:3.821775884,25:3.821775884):0.3667552935,24:4.188531177):7.430734231):0.2276104145):36.78693714):25.63764883,((((27:18.05140631,29:18.05140631):…
	TREE * tree_4274 = [&R] (((1:18.03749526,2:18.03749526):34.33937471,3:52.37686997):140.5936032,(((((((333:11.06155616,334:11.06155616):4.872808308,335:15.93436446):23.15548553,((336:5.712009838,337:5.712009838):23.62256022,338:29.33457006):9.755279942):34.28980234,((339:14.42891597,340:14.42891597):51.6953686,(341:24.54341318,342:24.54341318):41.5808714):7.255367765):8.640852811,(((17:75.21098553…
	TREE * tree_7414 = [&R] (((1:21.16082779,2:21.16082779):25.15470001,3:46.31552779):144.1092229,((((((((18:26.77371295,19:26.77371295):20.0110776,(20:14.00829554,(((22:1.251361169,21:1.251361169):9.019945236,23:10.27130641):2.362742655,(24:5.473675511,(26:4.864503281,25:4.864503281):0.6091722309):7.160373548):1.374246477):32.77649501):21.37476445,((39:38.00258724,((((32:1.824576768,33:1.824576768)…
	TREE * tree_3461 = [&R] (((1:26.83512563,2:26.83512563):22.54777325,3:49.38289888):128.9063882,(((((17:74.3380609,(((((27:16.54542519,28:16.54542519):2.914227425,29:19.45965261):17.60304916,30:37.06270178):7.352495313,(39:34.08281439,((37:10.64219137,38:10.64219137):21.62434477,((((34:2.10689481,35:2.10689481):6.612753831,36:8.719648641):0.7008343891,(33:1.098234629,32:1.098234629):8.322248401):0…
	TREE * tree_5147 = [&R] (((1:29.96253827,2:29.96253827):17.71469025,3:47.67722852):137.0990646,(((((4:55.07916458,((5:7.328464622,6:7.328464622):5.356131426,(8:6.838822053,7:6.838822053):5.845773995):42.39456854):17.34234457,(9:68.25052277,((10:53.05210276,((12:25.07623562,13:25.07623562):7.698202265,11:32.77443788):20.27766488):11.69854341,(14:59.76558869,(15:5.956083935,16:5.956083935):53.80950…
	TREE * tree_1483 = [&R] (((1:24.56270669,2:24.56270669):36.14747978,3:60.71018647):113.6960718,(((((17:73.15349695,(((18:30.8541317,19:30.8541317):16.72646318,(20:13.98589507,(((21:1.896959935,22:1.896959935):8.786770713,23:10.68373065):1.690336831,(24:4.082939078,(25:3.204718062,26:3.204718062):0.8782210165):8.291128401):1.611827594):33.59469981):23.17046418,((30:34.34232091,((28:15.86825568,27:…
	TREE * tree_8712 = [&R] (((1:32.04261836,2:32.04261836):18.52166491,3:50.56428328):120.5467801,((((((333:9.259096998,(335:4.832091549,334:4.832091549):4.427005449):20.71628865,((336:5.057890818,337:5.057890818):16.1380284,338:21.19591922):8.779466433):35.59534049,((339:9.242970447,340:9.242970447):48.48998744,(341:23.25479903,342:23.25479903):34.47815886):7.837768253):12.62766308,((4:32.79992697,…
	TREE * tree_9949 = [&R] (((1:12.4348859,2:12.4348859):42.83945101,3:55.27433691):125.6700844,(((((17:76.20066218,(((30:45.17380493,(29:24.26986338,(27:20.59082111,28:20.59082111):3.679042273):20.90394155):8.589209762,(((38:12.85883068,37:12.85883068):22.3909774,(((32:1.89530501,33:1.89530501):7.240722936,(36:9.080720758,(35:2.915450274,34:2.915450274):6.165270484):0.05530718786):1.83786924,31:10.…
	TREE * tree_5460 = [&R] (((1:21.83475918,2:21.83475918):34.02061963,3:55.8553788):127.8433033,(((((17:77.69874057,(((18:33.03003042,19:33.03003042):18.10446421,(20:13.72613844,(((22:8.00226878,21:8.00226878):3.454886334,23:11.45715511):1.336417386,(24:5.018779358,(26:3.535300477,25:3.535300477):1.483478882):7.774793142):0.9325659436):37.40835618):23.57723213,(((29:19.29231584,(28:4.692920742,27:4…
	TREE * tree_6977 = [&R] (((1:11.89322606,2:11.89322606):36.8436297,3:48.73685577):169.175852,(((((4:42.42389778,((5:3.039555077,6:3.039555077):4.70276456,(7:4.269046486,8:4.269046486):3.473273152):34.68157815):43.63643388,(9:84.24663786,((10:54.71319266,((13:22.24268396,12:22.24268396):3.392178803,11:25.63486276):29.07832989):27.50073456,(14:55.15884538,(15:5.009946889,16:5.009946889):50.14889849…
	TREE * tree_5479 = [&R] (((1:27.22089456,2:27.22089456):30.68981054,3:57.91070509):122.439119,(((((17:80.27260914,(((18:29.92223139,19:29.92223139):20.57739864,(20:14.60820189,(((21:7.593913607,22:7.593913607):2.440977868,23:10.03489147):2.745589496,(24:4.598145912,(26:3.829239344,25:3.829239344):0.7689065677):8.182335059):1.827720924):35.89142814):26.93443182,(((29:21.55949793,(27:17.87459338,28…
	TREE * tree_3107 = [&R] (((1:23.72639343,2:23.72639343):33.7126809,3:57.43907433):115.5501549,(((((17:74.36768019,(((18:28.33392554,19:28.33392554):19.34376808,(20:14.51024356,(((22:6.182978976,21:6.182978976):4.114397173,23:10.29737615):2.252946966,(24:5.602595821,(25:4.254866273,26:4.254866273):1.347729548):6.947727295):1.959920445):33.16745005):22.24934018,(((29:20.24449128,(27:17.55656687,28:…
	TREE * tree_9357 = [&R] (((1:13.47595685,2:13.47595685):32.35041665,3:45.8263735):124.231834,((((4:52.72637646,((5:2.059900848,6:2.059900848):3.067364828,(8:3.525988814,7:3.525988814):1.601276862):47.59911079):20.18168261,(9:71.54329931,((10:53.83425099,(11:25.27695238,(13:23.05151113,12:23.05151113):2.225441256):28.55729861):16.7369795,(14:62.0303641,(15:3.7726398,16:3.7726398):58.2577243):8.540…
	TREE * tree_1662 = [&R] (((1:13.94744103,2:13.94744103):32.73270586,3:46.68014689):136.4567329,(((((17:68.24789993,(((18:30.363984,19:30.363984):15.16449513,(20:12.01977905,(((22:0.2045207623,21:0.2045207623):8.72457391,23:8.929094673):2.384066318,((26:1.780827734,25:1.780827734):2.449631517,24:4.230459251):7.08270174):0.7066180643):33.50870008):20.55178268,((((27:7.293937502,28:7.293937502):13.4…
	TREE * tree_3286 = [&R] (((1:31.71658645,2:31.71658645):15.58067746,3:47.29726391):140.047681,(((((17:75.25404139,(((30:36.1311209,((27:16.11461187,28:16.11461187):5.370268715,29:21.48488058):14.64624032):9.051023137,((((((34:2.108573548,35:2.108573548):4.854703876,36:6.963277424):0.1725199509,(33:2.473093979,32:2.473093979):4.662703396):0.4517977467,31:7.587595122):24.41708482,(37:11.82030569,38…
	TREE * tree_5045 = [&R] (((1:16.96049045,2:16.96049045):35.01296448,3:51.97345494):142.026648,(((((4:47.30573438,((5:4.224787891,6:4.224787891):2.628688202,(7:3.041211744,8:3.041211744):3.812264349):40.45225828):25.14015464,(9:71.16050639,((10:54.89200485,((12:22.99724876,13:22.99724876):3.40797485,11:26.40522361):28.48678124):14.77366068,(14:55.82991217,(15:1.698762578,16:1.698762578):54.1311496…
	TREE * tree_1244 = [&R] (((1:28.66274357,2:28.66274357):24.765346,3:53.42808957):156.1444952,(((((17:71.9360255,(((18:29.07038884,19:29.07038884):14.80399247,(20:12.90627947,(((22:7.456763452,21:7.456763452):2.096440531,23:9.553203983):1.206350935,((25:3.004480394,26:3.004480394):0.6957637868,24:3.700244181):7.059310737):2.14672455):30.96810184):24.65866902,(((29:18.73327293,(28:15.49919321,27:15…
	TREE * tree_0144 = [&R] (((1:16.50691504,2:16.50691504):37.78474168,3:54.29165673):130.70403,((((4:48.41815801,((5:12.22376935,6:12.22376935):4.375726012,(7:9.850186558,8:9.850186558):6.749308803):31.81866265):39.67953843,(9:86.42979109,((10:63.84376793,((12:27.91248998,13:27.91248998):5.355057115,11:33.2675471):30.57622083):21.60887851,(14:64.32540895,(15:9.473392762,16:9.473392762):54.85201619)…
	TREE * tree_4807 = [&R] (((1:27.53451098,2:27.53451098):20.94433018,3:48.47884115):126.5229803,((((((17:71.33311242,(((18:28.4000199,19:28.4000199):17.10649389,(20:13.41365026,(((22:2.446671811,21:2.446671811):7.707647197,23:10.15431901):2.454314674,((26:3.232420658,25:3.232420658):1.318256672,24:4.55067733):8.057956352):0.8050165764):32.09286353):21.5774501,((((38:10.51949603,37:10.51949603):21.…
	TREE * tree_5940 = [&R] (((1:11.64953464,2:11.64953464):41.33292599,3:52.98246064):117.3643295,((((4:54.41391037,((5:9.904904619,6:9.904904619):4.870250657,(7:8.707766677,8:8.707766677):6.067388598):39.6387551):29.43293336,(9:80.14948444,((10:60.614756,(11:34.61726783,(12:30.91119853,13:30.91119853):3.706069297):25.99748817):17.20159609,(14:65.18591363,(15:5.660062975,16:5.660062975):59.52585065)…
	TREE * tree_7565 = [&R] ((3:48.47089824,(1:12.95975269,2:12.95975269):35.51114556):139.388337,(((((((335:3.133340546,334:3.133340546):7.027937615,333:10.16127816):30.96753461,((336:6.783101158,337:6.783101158):19.94412774,338:26.7272289):14.40158387):26.1691771,((339:8.564322711,340:8.564322711):51.74233219,(341:24.11224848,342:24.11224848):36.19440643):6.991334959):17.81428878,(((17:66.95545715,…
	TREE * tree_8723 = [&R] (((1:10.46390204,2:10.46390204):34.21003675,3:44.6739388):123.3710387,(((((((333:9.133914863,334:9.133914863):1.265698172,335:10.39961303):16.43618914,((336:5.26204119,337:5.26204119):15.22874436,338:20.49078555):6.345016626):30.54965383,((339:12.27848404,340:12.27848404):38.70068081,(341:19.68065195,342:19.68065195):31.2985129):6.406291156):22.72971618,(((17:69.81538297,(…
	TREE * tree_8550 = [&R] (((1:12.64938584,2:12.64938584):37.32253851,3:49.97192436):167.2991461,((((((334:15.16418349,(333:3.869192228,335:3.869192228):11.29499127):25.04315534,((336:4.749969822,337:4.749969822):24.61620121,338:29.36617103):10.8411678):31.53119465,((339:13.44479428,340:13.44479428):50.7133151,(341:27.98599704,342:27.98599704):36.17211234):7.580424101):12.04942482,((4:54.14106642,(…
	TREE * tree_7627 = [&R] (((1:18.86944237,2:18.86944237):29.19865479,3:48.06809716):147.1161355,(((((((333:13.32640792,334:13.32640792):5.128117768,335:18.45452569):16.31576556,((336:5.128521139,337:5.128521139):23.61982924,338:28.74835038):6.021940869):23.84425928,((339:9.13193948,340:9.13193948):42.89885561,(341:27.7998191,342:27.7998191):24.23097598):6.583755449):29.97638762,(((17:68.57625259,(…
	TREE * tree_6096 = [&R] (((1:8.928092679,2:8.928092679):39.46974484,3:48.39783752):126.060473,((((((17:74.32173925,(((18:29.12009019,19:29.12009019):17.63259539,(20:11.21856412,(((22:0.3653496146,21:0.3653496146):8.596484121,23:8.961833736):2.03639058,((25:4.588717912,26:4.588717912):0.2620434545,24:4.850761367):6.14746295):0.220339807):35.53412146):22.50345515,(((28:21.63820287,(27:16.80785187,2…
	TREE * tree_4438 = [&R] (((1:11.4783489,2:11.4783489):32.30093591,3:43.7792848):146.0211708,((((4:54.94630437,((5:4.422583884,6:4.422583884):3.306116775,(7:0.8175422369,8:0.8175422369):6.911158422):47.21760371):26.75866024,(9:78.40541333,((10:58.76915536,((13:22.70450812,12:22.70450812):3.765414915,11:26.46992303):32.29923233):15.45926587,(14:56.58419556,(15:3.647769392,16:3.647769392):52.9364261…
	TREE * tree_0411 = [&R] (((1:29.38478294,2:29.38478294):21.99107545,3:51.37585839):150.2674171,((((4:60.35880436,((5:6.503763311,6:6.503763311):5.158474369,(7:4.071901757,8:4.071901757):7.590335924):48.69656668):28.06152068,(9:87.95307196,((10:62.76793855,((12:27.416963,13:27.416963):0.7327948031,11:28.1497578):34.61818075):18.97844106,(14:67.85664698,(15:2.788736008,16:2.788736008):65.06791098):…
	TREE * tree_3528 = [&R] (((1:37.75738141,2:37.75738141):14.86262699,3:52.62000841):150.5960611,(((((17:70.15051237,(((((((36:6.216793892,(35:2.416650955,34:2.416650955):3.800142937):1.530051535,(32:1.614001813,33:1.614001813):6.132843614):0.6856808733,31:8.432526301):23.51666516,(37:10.16573889,38:10.16573889):21.78345258):1.907214545,39:33.85640601):9.428308076,(30:35.88083866,((28:17.07644476,2…
	TREE * tree_3776 = [&R] (((1:34.6038055,2:34.6038055):15.66555014,3:50.26935564):126.3214091,(((((17:70.63751502,(((18:27.96602103,19:27.96602103):17.28810647,(20:13.54467764,(((22:6.337410869,21:6.337410869):3.516430125,23:9.853840994):1.79441731,(24:4.373803486,(26:3.408136824,25:3.408136824):0.9656666622):7.274454817):1.89641934):31.70944986):21.41169454,((((38:10.51158144,37:10.51158144):21.0…
	TREE * tree_7875 = [&R] (((1:11.47393411,2:11.47393411):37.0596272,3:48.53356131):177.6947235,(((((((334:13.37403756,333:13.37403756):7.186744789,335:20.56078235):18.20739568,((336:5.108753173,337:5.108753173):20.03862048,338:25.14737366):13.62080437):21.33772246,((339:10.3875754,340:10.3875754):41.43538335,(341:23.17108484,342:23.17108484):28.65187391):8.282941742):19.83738057,(((17:67.74648196,…
	TREE * tree_5970 = [&R] (((1:26.14873187,2:26.14873187):32.20005119,3:58.34878307):113.2776472,((((4:45.27090097,((5:8.269892802,6:8.269892802):3.293403496,(8:1.725453184,7:1.725453184):9.837843114):33.70760468):37.93979173,(9:80.12574139,((10:59.21575395,(11:34.51340506,(12:28.90780315,13:28.90780315):5.605601907):24.70234889):18.76486959,(14:64.05373022,(15:2.106204934,16:2.106204934):61.947525…
	TREE * tree_9828 = [&R] (((1:13.77096142,2:13.77096142):34.38512032,3:48.15608174):150.5000886,(((((17:73.57293286,(((30:39.67898556,(29:26.40024205,(28:9.565596185,27:9.565596185):16.83464587):13.27874351):14.12263185,(((38:14.61430233,37:14.61430233):21.93149876,(31:11.10685573,((32:1.754862129,33:1.754862129):7.52605713,(36:7.650633916,(35:1.79399779,34:1.79399779):5.856636126):1.630285343):1.…
	TREE * tree_4054 = [&R] (((1:11.90118698,2:11.90118698):38.5061883,3:50.40737528):150.155141,((((4:54.1296768,((5:3.346486881,6:3.346486881):5.353494203,(7:3.369348476,8:3.369348476):5.330632608):45.42969571):20.3468037,(9:72.39475215,((10:63.58407927,((13:21.7038232,12:21.7038232):2.097315869,11:23.80113907):39.7829402):7.947339505,(14:55.62938774,(15:2.739858141,16:2.739858141):52.8895296):15.9…
	TREE * tree_3801 = [&R] (((1:10.98332012,2:10.98332012):41.16381546,3:52.14713558):132.547389,(((((17:70.05696108,(((18:25.86182473,19:25.86182473):17.80368416,(20:13.87143405,(((21:0.4825790757,22:0.4825790757):8.146740746,23:8.629319822):3.063844499,((25:3.7959679,26:3.7959679):1.018553363,24:4.814521263):6.878643057):2.178269725):29.79407484):21.77651597,((((37:11.87972871,38:11.87972871):18.7…
	TREE * tree_7394 = [&R] (((1:19.39159709,2:19.39159709):25.7149193,3:45.10651638):132.0653374,((((((((18:22.50365315,19:22.50365315):20.16091902,(20:14.45322561,(((22:0.6184881448,21:0.6184881448):9.908446495,23:10.52693464):1.924445117,((26:5.112484704,25:5.112484704):0.4743451713,24:5.586829875):6.864549881):2.001845852):28.21134656):20.20450806,((39:35.27804546,(((((34:2.282136579,35:2.2821365…
	TREE * tree_5338 = [&R] (((1:20.07585612,2:20.07585612):32.85564246,3:52.93149858):126.8998881,(((((17:76.75298296,(((18:32.21639042,19:32.21639042):19.49619994,(20:13.50311988,(((22:1.939907941,21:1.939907941):9.673147051,23:11.61305499):1.773286414,((26:2.848821652,25:2.848821652):1.055967232,24:3.904788884):9.481552522):0.1167784712):38.20947048):22.52775896,((39:36.34377316,((31:8.761566156,(…
	TREE * tree_9978 = [&R] (((1:7.592285867,2:7.592285867):39.75646626,3:47.34875212):137.757631,(((((17:65.76075361,(((30:38.02064226,(29:22.45121066,(27:14.4994726,28:14.4994726):7.951738063):15.5694316):8.374986349,(((((32:2.159939923,33:2.159939923):7.280122081,(36:7.53807119,(34:2.335722236,35:2.335722236):5.202348954):1.901990813):0.3077516792,31:9.747813683):22.54824345,(37:13.66180604,38:13.…
	TREE * tree_7963 = [&R] ((3:46.07288448,(1:9.534290905,2:9.534290905):36.53859357):138.849417,(((((17:65.98443212,((((28:20.40840644,(29:11.46258003,27:11.46258003):8.945826401):12.2679521,30:32.67635854):8.614125495,(39:32.43918022,((((33:1.625360576,32:1.625360576):5.25099609,((34:1.740511621,35:1.740511621):3.874600585,36:5.615112207):1.26124446):0.3401405877,31:7.216497254):23.09755072,(37:10…
	TREE * tree_9410 = [&R] (((1:11.13957831,2:11.13957831):35.34623195,3:46.48581027):141.3246308,((((4:42.80977807,((5:5.857633066,6:5.857633066):2.559817865,(7:6.569428266,8:6.569428266):1.848022665):34.39232714):40.28076042,(9:78.85285777,((10:66.57886479,(11:25.79939796,(12:23.57319175,13:23.57319175):2.226206202):40.77946684):10.58463527,(14:57.7310908,(15:8.23536297,16:8.23536297):49.49572783)…
	TREE * tree_4831 = [&R] (((1:28.87788205,2:28.87788205):23.59254778,3:52.47042984):132.9983298,((((((17:79.19254425,(((18:31.36436433,19:31.36436433):18.73995135,(20:15.82275657,(((22:8.943403594,21:8.943403594):3.216025361,23:12.15942895):2.040588168,((26:6.524070456,25:6.524070456):0.9783069401,24:7.502377396):6.697639727):1.622739446):34.2815591):24.14769082,((((29:19.64670605,27:19.64670605):…
	TREE * tree_7857 = [&R] ((3:59.0444626,(1:42.53458314,2:42.53458314):16.50987945):166.4742144,((((((335:23.52833053,(334:9.725419613,333:9.725419613):13.80291091):13.10907859,((336:3.927277964,337:3.927277964):18.1986893,338:22.12596726):14.51144185):25.93816226,((339:14.22054095,340:14.22054095):38.22583692,(341:23.94174216,342:23.94174216):28.5046357):10.12919351):20.04308526,(((17:69.73652534,…
	TREE * tree_2068 = [&R] (((1:8.888050891,2:8.888050891):42.38175533,3:51.26980622):149.1739925,(((((17:77.03938213,(((18:32.46160749,19:32.46160749):17.03696313,(20:13.67200593,(((22:6.289883223,21:6.289883223):3.403160177,23:9.693043399):2.14426757,((25:4.598849481,26:4.598849481):0.2665827922,24:4.865432273):6.971878696):1.834694962):35.82656468):24.49177106,((((37:14.10818634,38:14.10818634):2…
	TREE * tree_0459 = [&R] (((1:26.47053749,2:26.47053749):19.72014029,3:46.19067778):146.2577022,((((4:52.35429543,((5:8.662686473,6:8.662686473):5.379133465,(7:5.72792488,8:5.72792488):8.313895058):38.31247549):26.25035922,(9:76.71051742,((10:63.92708177,((13:23.29633944,12:23.29633944):1.408883171,11:24.70522261):39.22185916):10.76343717,(14:63.67751264,(15:5.226905659,16:5.226905659):58.45060698…
	TREE * tree_0135 = [&R] (((1:14.89742355,2:14.89742355):33.57292601,3:48.47034955):136.5556182,(((((17:71.71747074,(((39:32.05858425,((38:11.22022762,37:11.22022762):20.11094588,((((35:2.487828272,34:2.487828272):3.64452637,36:6.132354642):1.056691283,(33:1.73554232,32:1.73554232):5.453503604):0.7314975836,31:7.920543509):23.41062999):0.7274107452):11.62137209,(30:33.84312267,((29:9.708558357,27:…
	TREE * tree_1678 = [&R] (((1:7.862876038,2:7.862876038):40.87399154,3:48.73686757):148.1800987,(((((17:66.11880546,(((18:29.71749826,19:29.71749826):14.24683467,(20:11.56474906,(((22:0.7181946081,21:0.7181946081):6.907001413,23:7.625196022):2.84750133,(24:4.663319128,(26:1.868921433,25:1.868921433):2.794397695):5.809378223):1.09205171):32.39958387):20.13923168,((((27:18.40777985,28:18.40777985):1…
	TREE * tree_3935 = [&R] (((1:35.86205867,2:35.86205867):15.34496148,3:51.20702016):122.4633871,((((4:49.80031967,((5:11.12260719,6:11.12260719):2.034753409,(8:1.304238892,7:1.304238892):11.85312171):36.64295907):31.23429559,(9:80.88578267,((10:55.76195787,(11:29.2321878,(12:24.29641793,13:24.29641793):4.935769866):26.52977008):19.73110175,(14:55.82413961,(15:5.190224403,16:5.190224403):50.6339152…
	TREE * tree_8172 = [&R] ((3:53.20973729,(1:27.69075608,2:27.69075608):25.51898122):127.5412756,((((((334:12.08848697,(335:4.56819658,333:4.56819658):7.520290394):25.62266744,((336:8.090556366,337:8.090556366):13.85405265,338:21.94460901):15.7665454):32.72714208,((339:12.62512755,340:12.62512755):48.40745603,(341:27.08021978,342:27.08021978):33.95236381):9.405712908):14.14856491,(((17:66.04938613,…
	TREE * tree_5562 = [&R] (((1:36.48026701,2:36.48026701):18.50578492,3:54.98605193):143.6241541,(((((17:79.43671289,(((18:31.50743228,19:31.50743228):18.8490245,(20:14.47025796,(((22:2.726849841,21:2.726849841):8.012070298,23:10.73892014):2.503319308,((25:4.01373339,26:4.01373339):2.087192043,24:6.100925434):7.141314013):1.228018515):35.88619882):26.06097133,(((28:22.37145913,(27:17.62754709,29:17…
	TREE * tree_9286 = [&R] (((1:11.20941519,2:11.20941519):37.99134119,3:49.20075638):126.2456613,((((4:51.79656273,((5:4.781068263,6:4.781068263):8.247471599,(8:3.152137737,7:3.152137737):9.876402125):38.76802286):29.23013992,(9:77.7082593,((10:67.26390988,((13:25.34628678,12:25.34628678):4.33954046,11:29.68582724):37.57808264):8.243338838,(14:55.0983886,(15:3.131431379,16:3.131431379):51.96695723)…
	TREE * tree_1871 = [&R] (((1:29.52264798,2:29.52264798):20.325408,3:49.84805598):151.6832557,((((4:50.40009702,((5:5.640618313,6:5.640618313):2.131949478,(7:7.333915926,8:7.333915926):0.4386518651):42.62752923):35.65800135,(9:80.14029188,((10:65.72236194,((12:29.48044572,13:29.48044572):3.732628324,11:33.21307404):32.5092879):10.05943825,(14:63.01211557,(15:17.12470019,16:17.12470019):45.88741538…
	TREE * tree_8589 = [&R] ((3:45.97998219,(1:15.44565484,2:15.44565484):30.53432735):151.0086763,(((((((334:5.228518459,335:5.228518459):5.659283647,333:10.88780211):19.8713085,((336:4.607463638,337:4.607463638):15.77837974,338:20.38584337):10.37326723):26.45803144,((339:9.361543328,340:9.361543328):42.23420403,(341:23.16112862,342:23.16112862):28.43461873):5.621394692):22.69906704,((4:34.54906179,…
	TREE * tree_7076 = [&R] (((1:18.15974612,2:18.15974612):32.59509171,3:50.75483782):137.3143358,(((((4:50.61622922,((5:6.900091249,6:6.900091249):2.540374975,(8:5.191349668,7:5.191349668):4.249116555):41.17576299):22.36758415,(9:69.5363912,((10:51.40629799,((12:18.99507048,13:18.99507048):1.849663268,11:20.84473375):30.56156424):17.70277693,(14:62.1774478,(15:6.283601426,16:6.283601426):55.8938463…
	TREE * tree_9416 = [&R] (((1:12.34418148,2:12.34418148):38.00056372,3:50.34474521):141.1454205,((((4:40.32535636,((5:5.348218125,6:5.348218125):1.517614515,(8:1.822780735,7:1.822780735):5.043051904):33.45952372):37.27505439,(9:74.97848258,((10:63.41099352,(11:23.50539711,(12:22.68996738,13:22.68996738):0.8154297277):39.90559641):9.572008159,(14:55.49200034,(15:5.4784495,16:5.4784495):50.01355084)…
	TREE * tree_3730 = [&R] (((1:15.96491259,2:15.96491259):42.92926273,3:58.89417532):124.0435174,(((((17:78.3592897,(((18:28.37108314,19:28.37108314):22.12644905,(20:14.90771695,(((21:7.365856185,22:7.365856185):4.444124303,23:11.80998049):2.589336256,(24:6.129511137,(26:3.909054381,25:3.909054381):2.220456756):8.269805607):0.5084002092):35.58981523):22.19988626,((((38:14.27666001,37:14.27666001):1…
	TREE * tree_8414 = [&R] (((1:17.00380475,2:17.00380475):30.73797994,3:47.74178469):138.2534574,(((((((334:15.45088652,335:15.45088652):3.764059442,333:19.21494597):26.04775738,((336:9.203612531,337:9.203612531):24.22659281,338:33.43020534):11.83249801):26.24210071,((339:12.03328208,340:12.03328208):54.05316696,(341:28.39331491,342:28.39331491):37.69313413):5.418355014):12.55675976,((4:50.70615775…
	TREE * tree_9381 = [&R] (((1:38.02384377,2:38.02384377):12.50796227,3:50.53180604):132.7730588,((((4:44.54738118,((5:4.473476545,6:4.473476545):6.894824798,(7:10.47618709,8:10.47618709):0.8921142509):33.17907984):29.18868615,(9:70.70547695,((10:59.95918107,((12:21.28850833,13:21.28850833):2.667444792,11:23.95595312):36.00322795):9.129731108,(14:50.4643847,(15:9.437901516,16:9.437901516):41.026483…
	TREE * tree_1206 = [&R] (((1:11.99703416,2:11.99703416):38.7658983,3:50.76293245):174.9815682,(((((17:70.69910097,(((18:29.16416781,19:29.16416781):14.09276433,(20:13.68962993,(((22:0.3981045819,21:0.3981045819):10.21150833,23:10.60961291):1.770839116,((25:2.245394307,26:2.245394307):1.42381125,24:3.669205557):8.711246467):1.309177906):29.56730221):24.55273005,(((29:18.45411596,(27:15.16588422,28…
	TREE * tree_0777 = [&R] (((1:24.42265364,2:24.42265364):22.59873521,3:47.02138886):132.5210233,((((4:42.14156023,((5:5.860765586,6:5.860765586):2.548636982,(7:7.886993523,8:7.886993523):0.5224090444):33.73215767):38.30123456,(9:76.99776994,((10:60.31954161,(11:28.16798333,(12:20.21967529,13:20.21967529):7.948308036):32.15155828):15.04738188,(14:58.97884124,(15:4.392137732,16:4.392137732):54.58670…
	TREE * tree_4241 = [&R] (((1:16.03891938,2:16.03891938):37.61637143,3:53.6552908):134.0850916,((((((333:8.844656059,(334:7.92496251,335:7.92496251):0.9196935485):32.0448864,((336:9.771268358,337:9.771268358):17.36706538,338:27.13833374):13.75120872):31.27075141,((339:14.29833882,340:14.29833882):50.13089824,(341:29.01282064,342:29.01282064):35.41641643):7.731056808):11.32046033,(((17:76.02888127,…
	TREE * tree_0780 = [&R] (((1:18.5204222,2:18.5204222):30.83182042,3:49.35224261):131.3642155,((((4:42.96772124,((5:5.752850289,6:5.752850289):2.737887753,(8:8.19676614,7:8.19676614):0.2939719021):34.4769832):36.50856206,(9:77.29793429,((10:60.24513603,((12:23.87000099,13:23.87000099):6.096213013,11:29.966214):30.27892202):15.4099436,(14:61.98472937,(15:6.063529468,16:6.063529468):55.9211999):13.6…
	TREE * tree_3465 = [&R] (((1:34.72380931,2:34.72380931):12.66405788,3:47.38786719):133.6997961,(((((17:77.39973303,((((28:20.26512693,(27:16.70446009,29:16.70446009):3.560666841):18.10605462,30:38.37118155):7.085309509,(39:34.64013497,((37:10.23545233,38:10.23545233):22.62575586,((((34:2.331626704,35:2.331626704):6.805197313,36:9.136824016):0.8388161977,(33:1.366114944,32:1.366114944):8.60952527)…
	TREE * tree_7634 = [&R] ((3:49.26838049,(1:20.29535043,2:20.29535043):28.97303006):147.7345299,((((((333:9.797081457,(334:8.051919769,335:8.051919769):1.745161688):32.45614998,((336:6.517086794,337:6.517086794):21.90704913,338:28.42413593):13.82909551):21.47501382,((339:21.63962323,340:21.63962323):35.7461851,(341:27.76424444,342:27.76424444):29.62156389):6.34243692):25.0528753,(((17:62.9077909,(…
	TREE * tree_0237 = [&R] (((1:24.80142661,2:24.80142661):23.89086788,3:48.69229449):159.0564408,((((((17:76.77930617,(((((((32:1.013446891,33:1.013446891):5.546451798,(36:5.483654728,(34:1.586983276,35:1.586983276):3.896671452):1.076243961):1.36942501,31:7.929323698):25.1765631,(38:11.32284116,37:11.32284116):21.78304564):2.899645109,39:36.0055319):10.07300043,(30:37.61866866,((28:10.26105746,27:1…
	TREE * tree_4828 = [&R] (((1:18.58346212,2:18.58346212):33.8148252,3:52.39828733):130.4146734,((((((17:77.96884648,(((18:32.15524798,19:32.15524798):17.57756684,(20:16.15437011,(((22:8.43588365,21:8.43588365):2.946258657,23:11.38214231):3.553587258,((26:6.423437959,25:6.423437959):0.9079505783,24:7.331388537):7.604341027):1.218640549):33.5784447):23.9686492,((((29:18.8572905,27:18.8572905):4.9004…
	TREE * tree_1472 = [&R] (((1:27.07068465,2:27.07068465):35.631429,3:62.70211364):107.5343944,(((((17:72.12581687,(((18:31.88725992,19:31.88725992):14.73118666,(20:13.25484278,(((21:7.04293025,22:7.04293025):3.093707011,23:10.13663726):2.242382483,(24:3.933532171,(25:3.217924173,26:3.217924173):0.7156079976):8.445487575):0.8758230328):33.3636038):23.57916095,((((27:14.67550267,28:14.67550267):5.06…
	TREE * tree_1611 = [&R] (((1:18.12096427,2:18.12096427):35.40913124,3:53.5300955):119.0592,(((((17:75.14163813,(((18:29.95003568,19:29.95003568):19.84195532,(20:13.47701319,(((21:5.89893329,22:5.89893329):2.857012198,23:8.755945488):3.067270573,(24:3.109842742,(26:2.248592636,25:2.248592636):0.8612501059):8.713373319):1.653797133):36.31497781):23.40301514,(((28:21.85160819,(27:5.541547573,29:5.54…
	TREE * tree_7677 = [&R] (((1:15.89042518,2:15.89042518):32.50865975,3:48.39908493):135.2691916,(((((((333:5.405762884,335:5.405762884):4.34113075,334:9.746893633):22.97662816,((336:5.776542082,337:5.776542082):15.1899593,338:20.96650138):11.75702041):34.1205652,((339:14.64700925,340:14.64700925):46.10739793,(341:27.61551284,342:27.61551284):33.13889434):6.089679812):19.29339702,(((17:70.23952071,…
	TREE * tree_0563 = [&R] (((1:11.67855825,2:11.67855825):41.14544294,3:52.82400118):162.4489118,(((((17:70.25387787,(((18:26.28774415,19:26.28774415):16.38603567,(20:12.70959703,(((22:5.455083382,21:5.455083382):2.877105276,23:8.332188658):1.811708255,(24:4.010420198,(25:2.693594419,26:2.693594419):1.316825779):6.133476715):2.565700115):29.96418279):24.04633416,(((28:18.09161462,(27:13.69643815,29…
	TREE * tree_6264 = [&R] (((1:24.8579795,2:24.8579795):22.2651795,3:47.123159):136.0120779,((((4:50.27830357,((5:7.893836159,6:7.893836159):1.92946552,(8:5.247160003,7:5.247160003):4.576141676):40.45500189):29.67606014,(9:78.9588927,((10:65.25799697,((13:28.35604138,12:28.35604138):3.72568915,11:32.08173053):33.17626644):10.72708032,(14:60.41532754,(15:11.04888033,16:11.04888033):49.36644721):15.5…
	TREE * tree_7142 = [&R] (((1:6.873251934,2:6.873251934):48.36766171,3:55.24091365):132.8039421,(((((4:39.37754595,((5:5.15451165,6:5.15451165):3.41332155,(8:0.4369186617,7:0.4369186617):8.130914539):30.80971275):37.94913356,(9:75.28309108,((10:50.08459991,(11:22.15935844,(12:21.36873071,13:21.36873071):0.7906277215):27.92524148):21.46558427,(14:47.49900018,(15:10.18984801,16:10.18984801):37.30915…
	TREE * tree_0252 = [&R] (((1:22.17213116,2:22.17213116):23.51018884,3:45.68232):133.213733,(((((((333:14.84148605,334:14.84148605):15.45928265,335:30.30076871):8.513884945,((336:10.3331251,337:10.3331251):18.93395615,338:29.26708124):9.54757241):31.42422461,((339:18.32373907,340:18.32373907):42.7491799,(341:25.71892523,342:25.71892523):35.35399373):9.165959297):20.85607237,(((17:75.48581769,(((((…
	TREE * tree_9009 = [&R] (((1:20.52454142,2:20.52454142):29.45168887,3:49.97623029):134.9369299,(((((17:79.70952604,(((18:37.26364751,19:37.26364751):20.19897916,(20:14.60769471,(((21:7.405215887,22:7.405215887):4.025201396,23:11.43041728):1.188191472,(24:5.505279134,(26:4.205265993,25:4.205265993):1.30001314):7.113329621):1.989085958):42.85493195):17.92133253,((30:38.10443084,((28:22.2913242,27:2…
	TREE * tree_6715 = [&R] (((1:22.84536402,2:22.84536402):25.4380708,3:48.28343481):124.7608938,(((((4:54.5451693,((5:5.635390672,6:5.635390672):7.630058859,(8:4.349889386,7:4.349889386):8.915560145):41.27971977):36.99170147,(9:87.89358312,((10:64.64017828,((12:19.85659673,13:19.85659673):3.394667736,11:23.25126447):41.38891381):19.44784312,(14:57.28213825,(15:11.13215303,16:11.13215303):46.1499852…
	TREE * tree_5787 = [&R] (((1:11.76212228,2:11.76212228):35.94575403,3:47.70787632):148.2283569,((((4:56.77393126,((5:4.366506182,6:4.366506182):7.84066502,(8:4.840009645,7:4.840009645):7.367161558):44.56676006):29.4001594,(9:81.89347475,((10:66.42639382,((13:28.89384762,12:28.89384762):7.753748757,11:36.64759638):29.77879744):14.7188546,(14:70.90189657,(15:4.42260319,16:4.42260319):66.47929338):1…
	TREE * tree_9766 = [&R] ((3:44.85313876,(1:12.06188967,2:12.06188967):32.79124909):136.4398135,(((((17:70.50252561,(((30:42.06334574,((28:13.5126559,27:13.5126559):8.930314501,29:22.44297041):19.62037534):8.853018644,(39:39.73716049,((31:9.870299975,((36:6.876694408,(34:2.519514303,35:2.519514303):4.357180105):1.609992033,(32:1.914628141,33:1.914628141):6.572058301):1.383613533):26.82655413,(37:1…
	TREE * tree_3268 = [&R] (((1:18.36396855,2:18.36396855):30.32599234,3:48.6899609):139.3814291,(((((17:74.19905565,(((30:34.65755448,((27:16.04947424,28:16.04947424):4.985919098,29:21.03539334):13.62216114):10.5213081,(39:36.44654869,((31:7.696854292,(((35:1.47733554,34:1.47733554):4.89323356,36:6.3705691):0.4095645327,(32:2.634352312,33:2.634352312):4.14578132):0.9167206599):25.7136243,(38:10.732…
	TREE * tree_5433 = [&R] (((1:37.44937342,2:37.44937342):10.66121398,3:48.1105874):129.5735427,(((((17:81.92911938,(((18:32.71305914,19:32.71305914):19.97226235,(20:13.90204202,(((21:6.944890212,22:6.944890212):3.255311475,23:10.20020169):1.48465911,(24:3.998086641,(26:3.246629632,25:3.246629632):0.7514570096):7.686774156):2.217181226):38.78327946):26.16271387,(((29:21.80857608,(28:19.34387989,27:…
	TREE * tree_4033 = [&R] (((1:19.14720234,2:19.14720234):29.28462074,3:48.43182307):125.6992296,((((4:54.21261556,((5:2.821803432,6:2.821803432):4.536691779,(8:2.678043492,7:2.678043492):4.68045172):46.85412035):25.53560781,(9:75.24257662,((10:65.37191733,(11:26.41797186,(13:25.66076287,12:25.66076287):0.75720899):38.95394546):8.792653108,(14:60.10424922,(15:4.561819234,16:4.561819234):55.54242998…
	TREE * tree_6971 = [&R] (((1:9.242033365,2:9.242033365):36.34218199,3:45.58421535):163.245249,(((((4:41.15659647,((5:2.963698121,6:2.963698121):4.574147709,(7:4.529346543,8:4.529346543):3.008499288):33.61875064):40.1306692,(9:80.41553999,((10:51.94208423,((13:19.85749369,12:19.85749369):3.62206874,11:23.47956243):28.4625218):27.57410461,(14:52.58574493,(15:4.602577613,16:4.602577613):47.98316732)…
	TREE * tree_3373 = [&R] (((1:15.31385902,2:15.31385902):33.60683478,3:48.92069379):130.2944913,(((((17:72.74440087,(((30:34.89614468,(29:19.9746592,(28:15.59151501,27:15.59151501):4.383144186):14.92148548):8.511107249,(((37:9.010469713,38:9.010469713):18.81767718,(((33:1.379698746,32:1.379698746):6.157770867,(36:6.511867198,(35:1.638059957,34:1.638059957):4.873807242):1.025602414):0.1940001573,31…
	TREE * tree_9942 = [&R] (((1:6.797464934,2:6.797464934):43.17131865,3:49.96878358):128.2032665,(((((17:76.42948353,(((30:45.36967518,(29:24.76120856,(27:21.22990694,28:21.22990694):3.531301622):20.60846662):9.309008711,(((38:13.02870551,37:13.02870551):23.11033412,(((32:1.708046389,33:1.708046389):7.788354581,(36:8.352089068,(35:2.514392845,34:2.514392845):5.837696223):1.144311903):0.6458061082,3…
	TREE * tree_9424 = [&R] ((3:46.81802524,(1:8.813120524,2:8.813120524):38.00490472):132.3093964,((((4:40.7664678,((5:5.163435047,6:5.163435047):1.896871764,(7:1.81184197,8:1.81184197):5.248464841):33.70616099):37.01585921,(9:75.74099475,((10:62.93239249,(11:24.41058711,(13:23.00324432,12:23.00324432):1.407342795):38.52180537):9.729132861,(14:50.68424051,(15:4.508125841,16:4.508125841):46.17611467)…
	TREE * tree_8119 = [&R] (((1:11.89182276,2:11.89182276):38.17509453,3:50.06691728):130.2233316,(((((((333:10.98207865,335:10.98207865):2.318589177,334:13.30066782):35.58665113,((336:15.01712774,337:15.01712774):17.05277586,338:32.0699036):16.81741536):32.24587807,((339:16.00698428,340:16.00698428):62.84779787,(341:30.23466756,342:30.23466756):48.62011459):2.278414871):13.14513805,(((17:73.9766213…
END;
